# Supplementary material for: CCDC88B interacts with RASAL3 and ARHGEF2 and regulates dendritic cell function in neuroinflammation and colitis
Source: Commun Biol. 2024 Jan 10;7:77. doi: 10.1038/s42003-023-05751-9 (PMC10781698; doi:10.1038/s42003-023-05751-9)
Supplement: Supplementary file 3 — Supplementary Data 1 [file 42003_2023_5751_MOESM3_ESM.xlsx]

## Sheet: LC_MS-MS Expt #2
Experiment #2: Ccdc88b LC-MS/MS analysis (includes results from LC-MS/MS experiment #1, and CRAPome contaminant database)
Extraction buffer 1: Triton ….
Extraction buffer 2: 20mM HEPES, pH7.4, ….
Extraction buffer 3: 200mM ammonium acetate pH 7.0, ….
		SCORE	EXPT #1	CRAPome v1.1	EXPT #2 --->					Intens. Ratio (Thym/BI141)			Relative intensities (to Ccdc88b)													Peptide counts (Razor + unique)																		Peptide counts (Unique only)
Gene names (dupl. Removed)	Protein names	If CRAPome >50%: 0 then (LC-MS/MS Expt #1 > 10: +1, LC-MS/MS Expt #1 > 25: +1; CRAPome < 10%: +1, CRAPome > 10%: -1, LC-MS/MS Expt #2 > 10: +1, LC-MS/MS Expt #2 > 25: +1, Thymus bias > 1: -1, BI-141 Bias < -1: -1, Seq coverage > 25%: +1; Avg rel. Int. > 10%: +1)	LC-MS/MS unique peptide counts	% of reported experiments with peptide detected	Peptide counts (razor+unique)	Sequence coverage [%]	Protein Mol. weight [kDa]	Thymus bias Number of buffers significant (Thymus/BI-141)	BI141 bias Number of buffers significant (BI-141/Thymus)	Buff 1 ratio	Buff 2 ratio	Buff 3 ratio	Thym 1 avg (rel to Ccdc88b)	Thym 2 avg (rel to Ccdc88b)	Thym 3 avg (rel to Ccdc88b)	BI141 1 avg (rel to Ccdc88b)	BI141 2 avg (rel to Ccdc88b)	BI141 3 avg (rel to Ccdc88b)	Avg Rel. Intensities	Total iBAQ	Gene names	Protein IDs	Fasta headers	Peptide counts (razor+unique)	Unique peptide counts	Thym 1 1a	Thym 1b	Thym 1d	Thym 2a	Thym 2c	Thym 2d	Thym 3a	Thym 3b	Thym 3c	BI141 1a	BI141 1b	BI141 1c	BI141 2a	BI141 2b	BI141 2d	BI141 3a	BI141 3b	BI141 3c	Thym 1a	Thym 1b	Thym 1d	Thym 2a	Thym 2c	Thym 2d
Rasal3	RAS protein activator like-3	7	45.5	0	55	55.8	114.78	0	0	3.0458	3.88168	2.74891	0.252936	0.690823	0.165373	0.0830443	0.17797	0.0601595	0.238384	130430000	Rasal3	Q8C2K5	>sp|Q8C2K5|RASL3_MOUSE RAS protein activator like-3 OS=Mus musculus GN=Rasal3 PE=1 SV=1	55	55	41	39	44	47	50	50	46	47	36	43	42	44	50	50	43	40	38	28	41	39	44	47	50	50
Ccdc88b	Coiled-coil domain-containing protein 88B	7	127.5	0.00243309	103	63.5	166.61	0	0	1	1	1	1	1	1	1	1	1	1	554990000	Ccdc88b	Q4QRL3	>sp|Q4QRL3|CC88B_MOUSE Coiled-coil domain-containing protein 88B OS=Mus musculus GN=Ccdc88b PE=1 SV=2	103	103	77	71	88	90	92	92	95	95	72	94	89	92	90	87	77	88	83	68	77	71	88	90	92	92
Arhgef2	Rho guanine nucleotide exchange factor 2	6	42.5	0.0462287	38	44.7	111.97	0	0	2.98107	2.65864	2.9049	0.0782654	0.0449734	0.0368166	0.0262542	0.0169159	0.012674	0.0359833	21576000	Arhgef2	Q60875	>sp|Q60875|ARHG2_MOUSE Rho guanine nucleotide exchange factor 2 OS=Mus musculus GN=Arhgef2 PE=1 SV=4	38	38	25	25	31	27	26	32	33	36	21	31	29	32	29	31	23	24	20	8	25	25	31	27	26	32
Gcc2	GRIP and coiled-coil domain-containing protein 2	4	10	0.0170316	43	29.7	194.44	0	0	2.75492	3.02817	2.72188	0.00790442	0.0247369	0.00602749	0.0028692	0.00816893	0.00221446	0.00865357	3003400	Gcc2	Q8CHG3	>sp|Q8CHG3|GCC2_MOUSE GRIP and coiled-coil domain-containing protein 2 OS=Mus musculus GN=Gcc2 PE=1 SV=2	43	43	20	18	22	34	34	34	26	27	15	23	24	24	39	37	32	16	13	3	20	18	22	34	34	34
Nup160	Nuclear pore complex protein Nup160	4	23	0.0632603	44	34.5	158.23	1	0	4.84138	4.28294	7.98054	0.0672572	0.114251	0.0555538	0.0138921	0.0266757	0.00696116	0.0474318	27206000	Nup160	Q9Z0W3	>sp|Q9Z0W3|NU160_MOUSE Nuclear pore complex protein Nup160 OS=Mus musculus GN=Nup160 PE=1 SV=2	44	44	20	20	25	25	28	33	32	32	19	23	19	23	40	40	19	16	16	4	20	20	25	25	28	33
Ccdc174	Coiled-coil domain-containing protein 174	3	0	0.00243309	17	33.6	53.941	0	0	6.14751	3.72591	3.60095	0.0161494	0.014001	0.0106852	0.00262699	0.00375773	0.00296734	0.00836461	11875000	Ccdc174	Q3U155	>sp|Q3U155|CC174_MOUSE Coiled-coil domain-containing protein 174 OS=Mus musculus GN=Ccdc174 PE=2 SV=1	17	17	12	11	12	12	14	14	12	13	12	11	12	12	13	14	8	13	8	5	12	11	12	12	14	14
Myo1g	Unconventional myosin-Ig	3	0	0.0145985	23	27.5	117.23	1	0	2.35251	3.72315	6.41598	0.00306888	0.00877655	0.0164082	0.00130451	0.00235729	0.00255739	0.00574546	3997900	Myo1g	Q5SUA5	>sp|Q5SUA5|MYO1G_MOUSE Unconventional myosin-Ig OS=Mus musculus GN=Myo1g PE=1 SV=1	23	22	6	7	9	14	14	16	21	21	13	11	11	13	15	17	12	9	10	3	6	7	9	14	14	16
Flot2	Flotillin-2	3	0	0.026764	15	40.9	47.037	1	0	1.07548	60.9922	1.74142	0.000345288	0.0122998	0.0123405	0.000321056	0.000201663	0.00708647	0.00543247	6642900	Flot2	Q60634	>sp|Q60634|FLOT2_MOUSE Flotillin-2 OS=Mus musculus GN=Flot2 PE=1 SV=2	15	15	2	2	0	7	14	12	13	12	9	2	2	2	2	1	2	14	10	6	2	2	0	7	14	12
Smap2	Stromal membrane-associated protein 2	3	0	0.026764	11	30.6	46.577	0	0	1.67126	0.838502	2.13798	0.00163369	0.00746799	0.000931142	0.000977524	0.00890634	0.000435525	0.00339204	13033000	Smap2	Q7TN29	>sp|Q7TN29|SMAP2_MOUSE Stromal membrane-associated protein 2 OS=Mus musculus GN=Smap2 PE=1 SV=1	11	11	4	3	6	7	7	8	4	6	2	6	4	6	9	9	5	3	4	0	4	3	6	7	7	8
Dock8	Dedicator of cytokinesis protein 8	3	0	0.0291971	29	15.4	238.98	1	0	9.61437	12.5559	26.9257	0.00200995	0.00370025	0.0167622	0.000209057	0.000294702	0.000622533	0.00393311	1637600	Dock8	Q8C147	>sp|Q8C147|DOCK8_MOUSE Dedicator of cytokinesis protein 8 OS=Mus musculus GN=Dock8 PE=1 SV=4	29	29	3	9	5	16	9	11	27	29	17	2	2	6	6	4	4	4	7	1	3	9	5	16	9	11
Flot1	Flotillin-1	3	0	0.0389294	18	48.1	47.513	1	0	0	451.175	2.07023	0	0.0172548	0.0168569	0	3.82442e-05	0.00814253	0.00704875	8537700	Flot1	O08917	>sp|O08917|FLOT1_MOUSE Flotillin-1 OS=Mus musculus GN=Flot1 PE=1 SV=1	18	18	0	0	0	13	16	17	17	16	10	0	0	0	0	0	3	13	12	5	0	0	0	13	16	17
Pdcd4	Programmed cell death protein 4	3	0	0.0413625	12	27.7	51.702	1	0	9.58838	0.792218	9.48353	0.00018537	7.92218e-05	0.0209219	1.93327e-05	0	0.00220613	0.00390199	8163800	Pdcd4	Q61823	>sp|Q61823|PDCD4_MOUSE Programmed cell death protein 4 OS=Mus musculus GN=Pdcd4 PE=1 SV=1	12	12	0	3	1	1	0	0	12	12	10	0	1	0	0	0	0	8	7	4	0	3	1	1	0	0
Plec	Plectin	3	0	0.265207	208	47.2	534.18	0	0	5.03298	8.03289	0.417695	0.12272	0.12022	0.163658	0.0243831	0.014966	0.391812	0.139626	14764000	Plec	Q9QXS1	>sp|Q9QXS1|PLEC_MOUSE Plectin OS=Mus musculus GN=Plec PE=1 SV=3	208	206	116	111	124	142	121	155	185	177	125	120	116	120	112	99	98	203	184	117	114	109	122	140	119	153
Lmnb1	Lamin-B1	3	15	0.284672	35	55.6	66.785	0	0	6.69114	13.1561	4.22823	0.0797339	0.0667645	0.0859262	0.0119163	0.00507481	0.020322	0.0449563	37481000	Lmnb1	P14733	>sp|P14733|LMNB1_MOUSE Lamin-B1 OS=Mus musculus GN=Lmnb1 PE=1 SV=3	35	33	26	25	29	31	30	32	34	34	30	23	22	26	19	20	17	26	21	19	24	24	27	29	28	30
Trim21	E3 ubiquitin-protein ligase TRIM21	3	58	0.355231	18	36.6	54.174	3	0	12.9407	14.5739	13.181	0.722037	0.758749	0.354803	0.055796	0.0520621	0.0269177	0.328394	349820000	Trim21	Q62191	>sp|Q62191|RO52_MOUSE E3 ubiquitin-protein ligase TRIM21 OS=Mus musculus GN=Trim21 PE=1 SV=1	18	18	12	12	13	12	15	14	16	15	13	13	12	13	17	17	12	11	11	8	12	12	13	12	15	14
Sf3b3	Splicing factor 3B subunit 3	3	10.5	0.420925	29	29.9	135.55	0	0	2.72416	4.23641	2.67875	0.0249312	0.0395598	0.0431377	0.00915187	0.00933804	0.0161037	0.0237037	16004000	Sf3b3	Q921M3	>sp|Q921M3|SF3B3_MOUSE Splicing factor 3B subunit 3 OS=Mus musculus GN=Sf3b3 PE=1 SV=1	29	29	20	19	22	23	23	24	28	26	20	23	20	23	24	22	18	23	19	13	20	19	22	23	23	24
Def6	Differentially expressed in FDCP 6	2	0	0.00243309	12	19.2	73.453	1	0	6.64454	36.0728	58.4359	0.00204581	0.00123494	0.00616951	0.000307894	3.42345e-05	0.000105577	0.00164966	1969500	Def6	Q8C2K1	>sp|Q8C2K1|DEFI6_MOUSE Differentially expressed in FDCP 6 OS=Mus musculus GN=Def6 PE=1 SV=1	12	12	5	6	5	6	3	4	11	10	8	3	5	3	0	1	1	1	1	0	5	6	5	6	3	4
Dock2	Dedicator of cytokinesis protein 2	2	0	0.00486618	14	8.7	211.7	1	0	21.3594	27.1719	28.8528	0.0014167	0.00350714	0.00498965	6.63267e-05	0.000129072	0.000172935	0.00171364	662980	Dock2	Q8C3J5	>sp|Q8C3J5|DOCK2_MOUSE Dedicator of cytokinesis protein 2 OS=Mus musculus GN=Dock2 PE=1 SV=3	14	14	2	6	2	8	6	10	13	12	6	0	0	2	2	2	2	1	1	1	2	6	2	8	6	10
Thy1	Thy-1 membrane glycoprotein	2	0	0.00486618	4	31.5	18.08	1	0	3.47847	19.3611	2.92798	0.00350031	0.0120197	0.00550742	0.00100628	0.000620816	0.00188096	0.00408925	16352000	Thy1	P01831	>sp|P01831|THY1_MOUSE Thy-1 membrane glycoprotein OS=Mus musculus GN=Thy1 PE=1 SV=1	4	4	2	2	3	3	3	3	4	4	3	2	2	3	4	3	3	3	3	1	2	2	3	3	3	3
Sh3bp1	SH3 domain-binding protein 1	2	0	0.00729927	12	23.8	65.284	0	0	0.936705	0.340741	0.675976	0.00235346	0.000475603	0.00370148	0.00251248	0.00139579	0.00547576	0.00265243	3433700	Sh3bp1	P55194	>sp|P55194|3BP1_MOUSE SH3 domain-binding protein 1 OS=Mus musculus GN=Sh3bp1 PE=1 SV=2	12	12	6	4	9	2	1	3	8	9	8	8	9	8	8	9	6	10	9	9	6	4	9	2	1	3
Dock11	Dedicator of cytokinesis protein 11	2	0	0.00973236	11	6.4	237.77	1	0	0	6.51189	43.5501	0	0.000295703	0.00435501	0	4.54097e-05	0	0.000782687	327430	Dock11	A2AF47	>sp|A2AF47|DOC11_MOUSE Dedicator of cytokinesis protein 11 OS=Mus musculus GN=Dock11 PE=1 SV=1	11	11	0	0	0	2	1	2	10	11	7	0	0	0	2	1	0	0	0	0	0	0	0	2	1	2
Arhgef1	Rho guanine nucleotide exchange factor 1	2	0	0.0121655	13	17.6	102.8	1	0	19.1179	8.47826	55.8452	0.00174396	0.00389805	0.00464928	9.12214e-05	0.00045977	8.3253e-05	0.00182092	1393700	Arhgef1	Q61210	>sp|Q61210|ARHG1_MOUSE Rho guanine nucleotide exchange factor 1 OS=Mus musculus GN=Arhgef1 PE=1 SV=2	13	13	3	5	6	8	7	8	12	11	5	2	2	0	8	6	3	1	1	0	3	5	6	8	7	8
Tsc2	Tuberin	2	0	0.0170316	11	6.9	202.07	0	0	47.8865	9.00722	12.5545	0.00176231	0.00386509	0.00275651	3.68018e-05	0.00042911	0.000219564	0.00151157	540110	Tsc2	Q61037	>sp|Q61037|TSC2_MOUSE Tuberin OS=Mus musculus GN=Tsc2 PE=1 SV=1	11	11	5	5	5	9	8	11	11	10	5	1	2	0	8	6	5	2	3	1	5	5	5	9	8	11
Cox6c	Cytochrome c oxidase subunit 6C	2	0	0.0170316	3	35.5	8.4689	0	0	0.821933	13.2547	0.503756	0.000106386	0.00457788	5.03756e-05	0.000129434	0.000345378	0	0.000868242	4071700	Cox6c	Q9CPQ1	>sp|Q9CPQ1|COX6C_MOUSE Cytochrome c oxidase subunit 6C OS=Mus musculus GN=Cox6c PE=1 SV=3	3	3	0	1	0	3	3	3	0	1	0	1	1	2	2	2	2	0	0	0	0	1	0	3	3	3
Nup37	Nucleoporin Nup37	2	0	0.0194647	8	32.8	36.731	1	0	4.17464	3.89665	5.40689	0.00861715	0.0145888	0.00769225	0.00206417	0.00374393	0.00142268	0.00635483	14013000	Nup37	Q9CWU9	>sp|Q9CWU9|NUP37_MOUSE Nucleoporin Nup37 OS=Mus musculus GN=Nup37 PE=1 SV=2	8	8	4	4	4	5	5	5	5	5	4	4	4	4	7	6	4	4	2	1	4	4	4	5	5	5
Mvp	Major vault protein	2	0	0.0194647	12	16.3	95.923	0	-1	0.127017	0	0.110652	5.59232e-05	0	0.000737829	0.00044028	0.000140326	0.00666799	0.00134039	986310	Mvp	Q9EQK5	>sp|Q9EQK5|MVP_MOUSE Major vault protein OS=Mus musculus GN=Mvp PE=1 SV=4	12	12	1	0	0	0	0	0	6	2	2	5	3	5	3	1	6	12	10	5	1	0	0	0	0	0
Hk2	Hexokinase-2	2	0	0.0218978	20	25.5	102.53	0	-3	0.0274461	0.338406	0.0720769	0.000118425	0.00127024	0.000447768	0.00431481	0.0037536	0.00621237	0.0026862	2682000	Hk2	O08528	>sp|O08528|HXK2_MOUSE Hexokinase-2 OS=Mus musculus GN=Hk2 PE=1 SV=1	20	17	1	0	0	2	2	2	1	1	2	16	17	17	14	16	16	15	17	7	0	0	0	1	1	1
Tmf1	TATA element modulatory factor	2	0	0.0243309	23	24.9	121.8	0	0	0.917126	1.48626	1.88878	0.0013233	0.00779498	0.000460522	0.00144288	0.00524471	0.000243821	0.0027517	2469200	Tmf1	B9EKI3	>sp|B9EKI3|TMF1_MOUSE TATA element modulatory factor OS=Mus musculus GN=Tmf1 PE=1 SV=2	23	23	4	6	6	16	14	14	4	5	5	12	11	15	23	21	15	4	2	1	4	6	6	16	14	14
Myh1	Myosin-1	2	0	0.026764	37	23.7	223.34	3	0	60.6944	83.7399	103.897	0.0121036	0.0212129	0.0289165	0.000199419	0.000253319	0.000278319	0.010494	3319300	Myh1;Myh2	Q5SX40;G3UW82	>sp|Q5SX40|MYH1_MOUSE Myosin-1 OS=Mus musculus GN=Myh1 PE=1 SV=1;>tr|G3UW82|G3UW82_MOUSE MCG140437, isoform CRA_d OS=Mus musculus GN=Myh2 PE=1 SV=1	37	4	22	24	23	30	29	34	35	36	27	1	1	4	1	1	0	2	2	0	1	1	1	2	1	3
Ppp6c	Serine/threonine-protein phosphatase 6 catalytic subunit	2	0	0.0340633	9	34.8	35.159	0	0	2.0766	1.00765	3.30268	0.00106405	0.00231039	0.0032061	0.000512401	0.00229286	0.000970757	0.00172609	5238400	Ppp6c	Q9CQR6	>sp|Q9CQR6|PPP6_MOUSE Serine/threonine-protein phosphatase 6 catalytic subunit OS=Mus musculus GN=Ppp6c PE=1 SV=1	9	9	1	2	4	5	4	7	8	8	5	4	5	5	8	9	3	6	4	1	1	2	4	5	4	7
Hsdl2	Hydroxysteroid dehydrogenase-like protein 2	2	0	0.0364964	19	39.8	54.208	0	-2	0	0	0	0	0	0	0.00861453	0.0161094	0	0.00412065	10671000	Hsdl2	Q2TPA8	>sp|Q2TPA8|HSDL2_MOUSE Hydroxysteroid dehydrogenase-like protein 2 OS=Mus musculus GN=Hsdl2 PE=1 SV=1	19	19	0	0	0	0	0	0	0	0	0	16	17	16	17	17	17	0	0	0	0	0	0	0	0	0
Uggt1	UDP-glucose:glycoprotein glucosyltransferase 1	2	0	0.0364964	13	10.7	176.43	0	0	0.705761	2.87415	1.48161	0.00142049	0.00191127	0.00333449	0.0020127	0.000664986	0.00225058	0.00193242	966640	Uggt1	Q6P5E4	>sp|Q6P5E4|UGGG1_MOUSE UDP-glucose:glycoprotein glucosyltransferase 1 OS=Mus musculus GN=Uggt1 PE=1 SV=4	13	13	4	3	5	6	4	8	12	9	5	9	10	9	7	6	5	7	8	3	4	3	5	6	4	8
Cox4i1	Cytochrome c oxidase subunit 4 isoform 1, mitochondrial	2	0	0.0437956	5	25.4	19.53	0	0	1.06205	9.12714	1.51192	0.000265211	0.00871018	0.000300568	0.000249715	0.000954317	0.000198799	0.0017798	4247900	Cox4i1	P19783	>sp|P19783|COX41_MOUSE Cytochrome c oxidase subunit 4 isoform 1, mitochondrial OS=Mus musculus GN=Cox4i1 PE=1 SV=2	5	5	0	2	1	5	5	5	3	2	1	1	4	2	4	4	3	1	2	0	0	2	1	5	5	5
Ndufs1	NADH-ubiquinone oxidoreductase 75 kDa subunit, mitochondrial	2	0	0.0462287	13	20.8	79.776	0	0	0.401785	9.81045	0.383754	0.000186116	0.00711276	0.000322761	0.000463222	0.000725018	0.000841062	0.00160849	1023600	Ndufs1	Q91VD9	>sp|Q91VD9|NDUS1_MOUSE NADH-ubiquinone oxidoreductase 75 kDa subunit, mitochondrial OS=Mus musculus GN=Ndufs1 PE=1 SV=2	13	13	1	1	1	11	11	11	3	2	2	3	5	6	6	5	9	6	6	4	1	1	1	11	11	11
Slc25a12	Calcium-binding mitochondrial carrier protein Aralar1	2	0	0.0486618	12	19.8	74.569	0	0	1.69774	4.28622	1.17628	0.000836264	0.00631377	0.00369449	0.000492576	0.00147304	0.00314083	0.0026585	2635000	Slc25a12	Q8BH59	>sp|Q8BH59|CMC1_MOUSE Calcium-binding mitochondrial carrier protein Aralar1 OS=Mus musculus GN=Slc25a12 PE=1 SV=1	12	9	2	5	4	8	9	9	10	10	6	4	7	5	9	8	8	8	9	2	1	4	2	6	7	6
Nup85	Nuclear pore complex protein Nup85	2	0	0.053528	18	30.6	74.775	1	0	6.29433	4.34075	6.78117	0.00625092	0.024534	0.00839835	0.000993104	0.00565203	0.00123848	0.00784449	8496200	Nup85	Q8R480	>sp|Q8R480|NUP85_MOUSE Nuclear pore complex protein Nup85 OS=Mus musculus GN=Nup85 PE=1 SV=1	18	18	9	10	10	14	14	14	14	15	12	10	7	9	14	13	10	6	5	4	9	10	10	14	14	14
Shmt1	Serine hydroxymethyltransferase, cytosolic	2	0	0.0851582	14	32.4	52.6	0	0	1.19281	1.16577	0.762938	0.00982665	0.0138439	0.00461981	0.00823823	0.0118753	0.00605529	0.00907654	16370000	Shmt1	P50431	>sp|P50431|GLYC_MOUSE Serine hydroxymethyltransferase, cytosolic OS=Mus musculus GN=Shmt1 PE=1 SV=3	14	13	10	9	11	12	11	12	10	12	6	12	12	12	14	14	10	12	11	5	9	9	10	11	10	11
Ppp6r3	Serine/threonine-protein phosphatase 6 regulatory subunit 3	2	4.5	0.0900243	22	33.2	94.652	0	0	1.58398	1.6538	2.93711	0.00452359	0.00775699	0.00799807	0.00285584	0.00469041	0.0027231	0.00509133	4968400	Ppp6r3	Q922D4	>sp|Q922D4|PP6R3_MOUSE Serine/threonine-protein phosphatase 6 regulatory subunit 3 OS=Mus musculus GN=Ppp6r3 PE=1 SV=1	22	22	9	7	10	13	14	15	18	17	11	16	13	17	19	19	10	13	10	3	9	7	10	13	14	15
Smarcc1	SWI/SNF complex subunit SMARCC1	2	0	0.160584	27	29.3	122.89	0	0	7.21147	4.68827	3.8402	0.0484557	0.0457298	0.0270837	0.00671924	0.00975408	0.00705268	0.0241325	14761000	Smarcc1	P97496	>sp|P97496|SMRC1_MOUSE SWI/SNF complex subunit SMARCC1 OS=Mus musculus GN=Smarcc1 PE=1 SV=2	27	21	20	18	22	22	22	23	22	23	19	18	19	20	19	19	19	15	13	7	16	14	17	17	17	18
Smc3	Structural maintenance of chromosomes protein 3	2	5.5	0.177616	57	46.3	141.55	1	0	7.77553	15.8016	5.02791	0.052555	0.0564758	0.11029	0.00675902	0.00357405	0.0219356	0.0419316	21752000	Smc3	Q9CW03	>sp|Q9CW03|SMC3_MOUSE Structural maintenance of chromosomes protein 3 OS=Mus musculus GN=Smc3 PE=1 SV=2	57	57	39	37	42	43	41	49	53	52	44	33	36	35	25	20	27	38	37	26	39	37	42	43	41	49
Eif3b	Eukaryotic translation initiation factor 3 subunit B	2	0	0.262774	34	49.3	91.369	0	-1	0.294513	0.894969	3.28034	0.000791016	0.00308003	0.0819807	0.00268584	0.00344149	0.0249915	0.0194951	24369000	Eif3b	Q8JZQ9	>sp|Q8JZQ9|EIF3B_MOUSE Eukaryotic translation initiation factor 3 subunit B OS=Mus musculus GN=Eif3b PE=1 SV=1	34	34	4	6	1	11	4	10	33	34	25	16	15	18	17	15	16	30	23	15	4	6	1	11	4	10
Eif3c	Eukaryotic translation initiation factor 3 subunit C	2	0	0.265207	29	30.1	105.53	0	0	0.402923	1.58364	3.04942	0.00101385	0.00199149	0.0792024	0.00251624	0.00125754	0.0259729	0.0186591	20033000	Eif3c	Q8R1B4	>sp|Q8R1B4|EIF3C_MOUSE Eukaryotic translation initiation factor 3 subunit C OS=Mus musculus GN=Eif3c PE=1 SV=1	29	29	1	5	2	7	3	5	29	28	23	15	17	15	6	9	12	25	23	11	1	5	2	7	3	5
Eif3a	Eukaryotic translation initiation factor 3 subunit A	2	0	0.270073	59	39.3	161.93	0	0	0.855998	1.93997	3.31217	0.00289332	0.0094347	0.18705	0.00338005	0.00486332	0.0564736	0.0440158	34342000	Eif3a	P23116	>sp|P23116|EIF3A_MOUSE Eukaryotic translation initiation factor 3 subunit A OS=Mus musculus GN=Eif3a PE=1 SV=5	59	59	8	8	8	28	16	24	56	55	42	17	22	29	27	26	24	51	48	25	8	8	8	28	16	24
Snd1	Staphylococcal nuclease domain-containing protein 1	2	0	0.287105	26	33.4	102.09	0	0	2.07117	2.58813	2.3709	0.00591458	0.00443186	0.0222234	0.00285567	0.00171238	0.0093734	0.00775188	5701600	Snd1	Q78PY7	>sp|Q78PY7|SND1_MOUSE Staphylococcal nuclease domain-containing protein 1 OS=Mus musculus GN=Snd1 PE=1 SV=1	26	26	2	7	3	14	9	14	24	23	18	17	18	16	13	15	14	20	17	10	2	7	3	14	9	14
Actn4	Alpha-actinin-4	2	0	0.343066	32	42.2	104.98	0	0	2.15282	11.0761	3.81017	0.00785078	0.00989005	0.0512073	0.00364675	0.000892915	0.0134396	0.0144879	10595000	Actn4	P57780	>sp|P57780|ACTN4_MOUSE Alpha-actinin-4 OS=Mus musculus GN=Actn4 PE=1 SV=1	32	18	12	14	13	15	12	17	31	32	21	14	16	16	11	12	7	25	18	10	7	9	8	9	8	10
Sptbn1	Spectrin beta chain, non-erythrocytic 1	2	0	0.347932	65	32	274.22	0	0	1.48428	2.90479	1.24246	0.0156669	0.0261771	0.0447385	0.0105552	0.0090117	0.0360079	0.0236929	6270600	Sptbn1	Q62261	>sp|Q62261|SPTB2_MOUSE Spectrin beta chain, non-erythrocytic 1 OS=Mus musculus GN=Sptbn1 PE=1 SV=2	65	64	26	30	29	42	34	47	59	59	39	46	41	43	50	47	32	56	50	25	26	30	29	41	34	46
Puf60	Poly(U)-binding-splicing factor PUF60	2	14.5	0.352798	19	41.5	60.248	0	0	1.93069	1.93846	1.85175	0.0084317	0.00972878	0.0226612	0.00436719	0.00501882	0.0122377	0.0104076	16550000	Puf60	Q3UEB3	>sp|Q3UEB3|PUF60_MOUSE Poly(U)-binding-splicing factor PUF60 OS=Mus musculus GN=Puf60 PE=1 SV=2	19	19	12	11	14	12	13	13	18	15	14	13	12	13	14	15	11	17	13	11	12	11	14	12	13	13
Snrnp200	U5 small nuclear ribonucleoprotein 200 kDa helicase	2	6.5	0.355231	52	26.8	244.54	0	0	5.17927	7.37562	4.07236	0.0336267	0.0390971	0.0516894	0.00649255	0.00530086	0.0126927	0.0248165	6908800	Snrnp200	Q6P4T2	>sp|Q6P4T2|U520_MOUSE U5 small nuclear ribonucleoprotein 200 kDa helicase OS=Mus musculus GN=Snrnp200 PE=1 SV=1	52	52	28	26	29	38	32	36	48	48	30	29	29	30	33	30	21	31	27	11	28	26	29	38	32	36
Prpf8	Pre-mRNA-processing-splicing factor 8	2	8	0.391727	60	29.4	273.61	1	0	5.13045	5.62815	4.54514	0.0287346	0.0326251	0.0559534	0.00560079	0.00579678	0.0123106	0.0235035	6481800	Prpf8	Q99PV0	>sp|Q99PV0|PRP8_MOUSE Pre-mRNA-processing-splicing factor 8 OS=Mus musculus GN=Prpf8 PE=1 SV=2	60	60	32	32	37	42	37	45	54	55	40	33	30	35	40	36	26	38	33	6	32	32	37	42	37	45
Sptan1	Spectrin alpha chain, non-erythrocytic 1	2	0	0.391727	60	28.5	284.59	0	0	1.86843	6.64264	1.4659	0.00905026	0.0206637	0.0428035	0.00484378	0.00311076	0.0291995	0.0182786	4673000	Sptan1	P16546	>sp|P16546|SPTN1_MOUSE Spectrin alpha chain, non-erythrocytic 1 OS=Mus musculus GN=Sptan1 PE=1 SV=4	60	59	24	26	23	38	35	43	57	56	41	32	31	32	36	27	16	49	40	19	23	26	23	37	34	43
Eftud2	116 kDa U5 small nuclear ribonucleoprotein component	2	9.5	0.394161	27	32.6	109.36	0	0	3.74425	6.49862	3.77096	0.0156461	0.0179576	0.0258202	0.0041787	0.00276329	0.00684712	0.0122022	8072800	Eftud2	O08810	>sp|O08810|U5S1_MOUSE 116 kDa U5 small nuclear ribonucleoprotein component OS=Mus musculus GN=Eftud2 PE=1 SV=1	27	27	13	11	17	16	19	23	25	22	15	17	16	14	15	14	7	18	15	5	13	11	17	16	19	23
Dhx15	Putative pre-mRNA-splicing factor ATP-dependent RNA helicase DHX15	2	4.5	0.408759	26	36	91.006	1	0	8.40473	11.1182	6.85839	0.0207167	0.0200411	0.0320694	0.00246489	0.00180254	0.00467593	0.0136284	11310000	Dhx15	O35286	>sp|O35286|DHX15_MOUSE Pre-mRNA-splicing factor ATP-dependent RNA helicase DHX15 OS=Mus musculus GN=Dhx15 PE=1 SV=2	26	25	18	16	21	22	21	24	26	25	17	16	13	19	10	9	11	15	16	6	17	16	20	21	21	23
Sf3b1	Splicing factor 3B subunit 1	2	7.5	0.416058	37	33.5	145.81	0	0	2.9541	3.8899	2.58505	0.0256816	0.0381983	0.0450431	0.00869353	0.00981988	0.0174244	0.0241435	13830000	Sf3b1	Q99NB9	>sp|Q99NB9|SF3B1_MOUSE Splicing factor 3B subunit 1 OS=Mus musculus GN=Sf3b1 PE=1 SV=1	37	37	22	21	24	28	29	28	32	32	26	28	25	27	27	24	22	29	23	12	22	21	24	28	29	28
Ywhaz	14-3-3 protein zeta/delta	2	12.5	0.437956	13	66.1	27.771	0	0	1.66709	2.0715	0.665959	0.0311394	0.0603554	0.0294923	0.0186789	0.0291361	0.0442854	0.0355146	95516000	Ywhaz	P63101	>sp|P63101|1433Z_MOUSE 14-3-3 protein zeta/delta OS=Mus musculus GN=Ywhaz PE=1 SV=1	13	12	9	8	9	10	10	10	9	10	9	10	8	9	12	12	8	10	10	8	8	7	8	9	9	9
Cltc	Clathrin heavy chain 1	2	0	0.437956	37	27.1	191.55	0	0	0.945471	1.28777	1.17472	0.00578716	0.00850144	0.0161598	0.00612093	0.00660168	0.0137562	0.00948786	4417500	Cltc	Q68FD5	>sp|Q68FD5|CLH1_MOUSE Clathrin heavy chain 1 OS=Mus musculus GN=Cltc PE=1 SV=3	37	37	11	12	10	17	15	16	31	27	15	19	21	22	28	25	17	26	19	10	11	12	10	17	15	16
Sfpq	Splicing factor, proline- and glutamine-rich	2	13.5	0.489051	23	34.3	75.441	1	0	22.8476	7.25935	1.81666	0.202073	0.0564117	0.0558395	0.00884439	0.0077709	0.0307374	0.0602795	46524000	Sfpq	Q8VIJ6	>sp|Q8VIJ6|SFPQ_MOUSE Splicing factor, proline- and glutamine-rich OS=Mus musculus GN=Sfpq PE=1 SV=1	23	22	19	19	19	18	18	21	22	22	18	16	17	18	17	17	15	20	18	13	18	18	18	17	17	20
Myh9	Myosin-9	2	8	0.493917	66	37.8	226.37	0	0	2.30882	4.40842	3.07139	0.0284594	0.0445118	0.0501354	0.0123264	0.010097	0.0163234	0.0269756	9131000	Myh9	Q8VDD5	>sp|Q8VDD5|MYH9_MOUSE Myosin-9 OS=Mus musculus GN=Myh9 PE=1 SV=4	66	53	35	36	36	48	46	55	61	59	39	46	42	45	48	45	33	45	36	20	31	32	32	42	38	44
Dhx9	ATP-dependent RNA helicase A	2	0	0.498783	31	25.7	149.47	1	0	10.0263	5.28763	1.68333	0.0443135	0.0195666	0.022413	0.00441973	0.00370045	0.0133147	0.0179547	7879400	Dhx9	O70133	>sp|O70133|DHX9_MOUSE ATP-dependent RNA helicase A OS=Mus musculus GN=Dhx9 PE=1 SV=2	31	31	21	20	24	21	20	22	26	26	19	17	17	17	19	18	18	22	19	10	21	20	24	21	20	22
Tnc	Tenascin	1	0	0.00243309	6	3.2	231.8	1	0	25.3355	19.9917	14.773	0.00253355	0.00199917	0.0014773	0	0	0	0.00100167	240130	Tnc	Q80YX1	>sp|Q80YX1|TENA_MOUSE Tenascin OS=Mus musculus GN=Tnc PE=1 SV=1	6	6	4	4	4	4	4	4	4	5	4	0	0	0	0	0	0	0	0	0	4	4	4	4	4	4
Tsc1	Hamartin	1	0	0.00243309	5	5.1	128.74	1	0	18.6404	8.69256	11.2576	0.00110114	0.00173869	0.00127838	5.90727e-05	0.00020002	0.000113557	0.000748476	406540	Tsc1	Q9EP53	>sp|Q9EP53|TSC1_MOUSE Hamartin OS=Mus musculus GN=Tsc1 PE=1 SV=1	5	5	3	2	3	5	3	5	5	5	2	1	2	1	2	3	2	2	1	0	3	2	3	5	3	5
Col6a2	Collagen alpha-2(VI) chain	1	0	0.00243309	7	8.3	110.33	0	0	11.1263	20.7145	19.9945	0.00111263	0.00207145	0.00199945	0	0	0	0.000863922	509100	Col6a2	Q02788	>sp|Q02788|CO6A2_MOUSE Collagen alpha-2(VI) chain OS=Mus musculus GN=Col6a2 PE=1 SV=3	7	7	4	1	2	4	3	5	5	6	2	0	0	0	0	0	0	0	0	0	4	1	2	4	3	5
Kcnab2	Voltage-gated potassium channel subunit beta-2	1	0	0.00243309	6	18.3	41.021	0	0	0	0	0.144306	0	0	0.00051307	8.10761e-05	5.93509e-05	0.00355542	0.000701486	1290400	Kcnab2	P62482	>sp|P62482|KCAB2_MOUSE Voltage-gated potassium channel subunit beta-2 OS=Mus musculus GN=Kcnab2 PE=1 SV=1	6	6	0	0	0	0	0	0	3	3	2	0	3	1	1	2	1	6	4	4	0	0	0	0	0	0
Parp9	Poly [ADP-ribose] polymerase 9	1	0	0.00243309	5	7.9	96.658	0	0	1.95582	1.43112	16.6895	3.42956e-05	0.000143112	0.00166895	1.75352e-05	0	0	0.000310649	318730	Parp9	Q8CAS9	>sp|Q8CAS9|PARP9_MOUSE Poly [ADP-ribose] polymerase 9 OS=Mus musculus GN=Parp9 PE=1 SV=2	5	5	0	0	1	1	0	1	4	5	2	0	1	0	0	0	0	0	0	0	0	0	1	1	0	1
Psph	Phosphoserine phosphatase	1	0	0.00243309	3	12.4	25.096	0	0	0	0	0	0	0	0	0.000265305	1.70248e-05	2.22194e-05	5.07583e-05	179250	Psph	Q99LS3	>sp|Q99LS3|SERB_MOUSE Phosphoserine phosphatase OS=Mus musculus GN=Psph PE=1 SV=1	3	3	0	0	0	0	0	0	0	0	0	2	3	2	0	1	0	0	1	0	0	0	0	0	0	0
Ubash3a	Ubiquitin-associated and SH3 domain-containing protein A	1	0	0.00243309	3	5.3	70.144	0	0	0	38.2182	9.71101	0	0.000270079	0.000971101	0	7.06677e-06	0	0.000208041	274540	Ubash3a	Q3V3E1	>sp|Q3V3E1|UBS3A_MOUSE Ubiquitin-associated and SH3 domain-containing protein A OS=Mus musculus GN=Ubash3a PE=1 SV=1	3	3	0	0	0	3	0	1	3	3	2	0	0	0	1	0	0	0	0	0	0	0	0	3	0	1
Kdm4b	Lysine-specific demethylase 4B	1	0	0.00243309	2	2	121.6	0	0	1.789	0.914902	0.849477	0.000405414	7.55722e-05	4.00104e-05	0.000226615	8.26014e-05	4.71001e-05	0.000146219	111780	Kdm4b	Q91VY5	>sp|Q91VY5|KDM4B_MOUSE Lysine-specific demethylase 4B OS=Mus musculus GN=Kdm4b PE=2 SV=1	2	2	1	1	1	1	0	0	1	0	0	2	2	2	2	1	1	0	1	0	1	1	1	1	0	0
Mad1l1	Mitotic spindle assembly checkpoint protein MAD1	1	6	0.00486618	7	11.7	83.54	1	0	11.9348	12.2471	14.1247	0.00326108	0.0023993	0.00172486	0.00027324	0.000195908	0.000122116	0.00132942	722920	Mad1l1	Q9WTX8	>sp|Q9WTX8|MD1L1_MOUSE Mitotic spindle assembly checkpoint protein MAD1 OS=Mus musculus GN=Mad1l1 PE=1 SV=1	7	7	7	5	7	7	5	5	5	5	4	3	2	4	2	4	3	2	1	0	7	5	7	7	5	5
C1qa	Complement C1q subcomponent subunit A	1	0	0.00486618	2	10.2	25.974	1	0	46.5549	7.09164	3.80538	0.00465549	0.000709164	0.000380538	0	0	0	0.000957533	928040	C1qa	P98086	>sp|P98086|C1QA_MOUSE Complement C1q subcomponent subunit A OS=Mus musculus GN=C1qa PE=1 SV=2	2	2	2	2	2	2	1	2	2	2	1	0	0	0	0	0	0	0	0	0	2	2	2	2	1	2
Hsdl1	Inactive hydroxysteroid dehydrogenase-like protein 1	1	0	0.00486618	2	6.1	36.867	0	0	2.40767	37.9776	0.64847	0.000240767	0.00132853	6.4847e-05	0	3.4982e-05	0	0.000278188	335280	Hsdl1	Q8BTX9	>sp|Q8BTX9|HSDL1_MOUSE Inactive hydroxysteroid dehydrogenase-like protein 1 OS=Mus musculus GN=Hsdl1 PE=1 SV=1	2	2	0	1	1	2	2	2	1	0	1	0	0	0	2	0	0	0	0	0	0	1	1	2	2	2
Arhgef6	Rho guanine nucleotide exchange factor 6	1	0	0.00486618	6	10	87.051	0	0	1.27274	4.41744	5.26769	0.000190261	0.000398145	0.00219389	0.000149489	9.01303e-05	0.000416481	0.000573067	548120	Arhgef6	Q8K4I3	>sp|Q8K4I3|ARHG6_MOUSE Rho guanine nucleotide exchange factor 6 OS=Mus musculus GN=Arhgef6 PE=1 SV=1	6	5	0	2	1	2	1	3	6	6	4	0	2	3	1	2	4	3	3	0	0	2	0	1	1	2
Lgals9	Galectin-9	1	0	0.00486618	6	19	40.035	0	-1	2.23129	5.6639	0.225522	0.00278998	0.00635431	0.00773068	0.00125039	0.0011219	0.0342791	0.00892106	18925000	Lgals9	O08573	>sp|O08573|LEG9_MOUSE Galectin-9 OS=Mus musculus GN=Lgals9 PE=1 SV=1	6	6	3	2	3	4	4	5	5	5	3	2	3	3	3	3	1	6	6	4	3	2	3	4	4	5
Fam129a	Protein Niban	1	0	0.00486618	3	3.8	102.65	0	0	0.137294	0	0	5.72677e-05	0	0	0.000417118	0.000288749	0.000379273	0.000190401	243710	Fam129a	Q3UW53	>sp|Q3UW53|NIBAN_MOUSE Protein Niban OS=Mus musculus GN=Fam129a PE=1 SV=2	3	3	1	0	0	0	0	0	0	0	0	3	3	3	3	3	2	3	3	1	1	0	0	0	0	0
Ikzf1	DNA-binding protein Ikaros	1	0	0.00486618	3	6.2	57.336	0	0	14.2481	27.0938	2.32651	0.00251455	0.00140588	0.000818604	0.000176483	5.18896e-05	0.000351858	0.000886545	766770	Ikzf1	Q03267	>sp|Q03267|IKZF1_MOUSE DNA-binding protein Ikaros OS=Mus musculus GN=Ikzf1 PE=1 SV=2	3	2	3	2	3	3	2	2	3	2	2	2	2	2	2	1	0	2	2	1	2	1	2	2	1	2
Hspg2	Basement membrane-specific heparan sulfate proteoglycan core protein;Endorepellin;LG3 peptide	1	0	0.00729927	18	6.1	398.29	3	0	40.0291	51.1645	81.0356	0.00400291	0.00511645	0.00810356	0	0	0	0.00287049	605930	Hspg2	Q05793	>sp|Q05793|PGBM_MOUSE Basement membrane-specific heparan sulfate proteoglycan core protein OS=Mus musculus GN=Hspg2 PE=1 SV=1	18	18	10	12	6	14	8	13	18	18	12	0	0	0	0	0	0	0	0	0	10	12	6	14	8	13
Satb1	DNA-binding protein SATB1	1	0	0.00729927	11	15.3	85.879	3	0	104.878	59.2262	40.2518	0.00532099	0.00592262	0.00402518	5.0735e-05	0	0	0.00255325	1820000	Satb1	Q60611	>sp|Q60611|SATB1_MOUSE DNA-binding protein SATB1 OS=Mus musculus GN=Satb1 PE=1 SV=2	11	11	7	7	9	10	9	10	9	8	5	0	0	2	0	0	0	0	0	0	7	7	9	10	9	10
Prkd2	Serine/threonine-protein kinase D2	1	0	0.00729927	5	7.3	96.541	0	0	1.91538	8.26385	13.9764	0.000191538	0.000826385	0.00139764	0	0	0	0.000402593	426000	Prkd2	Q8BZ03	>sp|Q8BZ03|KPCD2_MOUSE Serine/threonine-protein kinase D2 OS=Mus musculus GN=Prkd2 PE=1 SV=1	5	4	1	1	1	3	2	3	5	4	2	0	0	0	0	0	0	0	0	0	0	0	0	2	1	2
Gpd2	Glycerol-3-phosphate dehydrogenase, mitochondrial	1	0	0.00729927	4	6.7	80.953	0	0	0	0.152715	0	0	9.44572e-05	0	2.48589e-05	0.00061852	0.00015247	0.000148384	270290	Gpd2	Q64521	>sp|Q64521|GPDM_MOUSE Glycerol-3-phosphate dehydrogenase, mitochondrial OS=Mus musculus GN=Gpd2 PE=1 SV=2	4	4	0	0	0	1	0	0	0	0	0	0	0	1	4	4	2	1	1	0	0	0	0	1	0	0
Nedd4	E3 ubiquitin-protein ligase NEDD4	1	0	0.00729927	4	5.2	102.71	0	0	0.125964	0.190093	0.292616	5.35954e-05	4.54736e-05	0.000322322	0.000425484	0.000239218	0.00110152	0.000364602	388560	Nedd4	P46935	>sp|P46935|NEDD4_MOUSE E3 ubiquitin-protein ligase NEDD4 OS=Mus musculus GN=Nedd4 PE=1 SV=3	4	3	0	1	0	1	0	0	2	3	2	4	3	4	3	3	2	4	4	2	0	1	0	1	0	0
Fam83h	Protein FAM83H	1	0	0.00729927	2	2.6	131.11	0	0	4.00831	1.74307	0.138649	0.000400831	0.000174307	1.38649e-05	0	0	0	9.81672e-05	21428	Fam83h	Q148V8	>sp|Q148V8|FA83H_MOUSE Protein FAM83H OS=Mus musculus GN=Fam83h PE=1 SV=1	2	2	2	2	2	1	1	2	0	1	0	0	0	0	0	0	0	0	0	0	2	2	2	1	1	2
Gbe1	1,4-alpha-glucan-branching enzyme	1	0	0.00729927	2	3.6	80.363	0	0	0	0	0	0	0	0	0.00012717	8.91246e-06	4.07946e-05	2.94795e-05	35460	Gbe1	Q9D6Y9	>sp|Q9D6Y9|GLGB_MOUSE 1,4-alpha-glucan-branching enzyme OS=Mus musculus GN=Gbe1 PE=1 SV=1	2	2	0	0	0	0	0	0	0	0	0	2	2	2	0	0	1	1	0	0	0	0	0	0	0	0
Pgm1	Phosphoglucomutase-1	1	0	0.00729927	2	5	61.417	0	0	0	0	0	0	0	0	0.000182395	0	0	3.03991e-05	38975	Pgm1	Q9D0F9	>sp|Q9D0F9|PGM1_MOUSE Phosphoglucomutase-1 OS=Mus musculus GN=Pgm1 PE=1 SV=4	2	2	0	0	0	0	0	0	0	0	0	2	2	2	0	0	0	0	0	0	0	0	0	0	0	0
Col6a3	Protein Col6a3	1	0	0.00973236	24	8.3	353.93	3	0	53.4909	99.3037	37.0362	0.00878322	0.00993037	0.0075853	0.0001642	0	0.000204808	0.00444465	619250	Col6a3	E9PWQ3	>tr|E9PWQ3|E9PWQ3_MOUSE Protein Col6a3 OS=Mus musculus GN=Col6a3 PE=1 SV=2	24	24	16	14	15	19	17	20	21	20	13	1	2	1	0	0	0	1	1	0	16	14	15	19	17	20
Vprbp	Protein VPRBP	1	0	0.00973236	7	4.8	168.93	0	0	44.5323	55.273	15.5668	0.000631815	0.00174023	0.00235025	1.41878e-05	3.14842e-05	0.000150979	0.000819823	385360	Vprbp	Q80TR8	>sp|Q80TR8|VPRBP_MOUSE Protein VPRBP OS=Mus musculus GN=Vprbp PE=1 SV=4	7	7	2	2	3	3	3	6	7	7	4	1	0	0	0	1	0	0	1	0	2	2	3	3	3	6
Fmnl1	Formin-like protein 1	1	0	0.00973236	6	7.6	122.06	0	0	3.81564	4.62523	2.93584	0.00205524	0.00254178	0.00163828	0.000538635	0.000549548	0.000558026	0.00131358	724790	Fmnl1	Q9JL26	>sp|Q9JL26|FMNL1_MOUSE Formin-like protein 1 OS=Mus musculus GN=Fmnl1 PE=1 SV=1	6	5	4	4	3	5	5	5	4	5	3	4	4	4	5	5	3	3	3	2	3	3	2	4	4	4
Sbf1	Myotubularin-related protein 5	1	0	0.00973236	5	3.7	208.69	0	0	2.04321	3.81303	3.4094	0.00051126	0.000810302	0.0013601	0.000250224	0.000212509	0.000398926	0.000590553	255430	Sbf1	Q6ZPE2	>sp|Q6ZPE2|MTMR5_MOUSE Myotubularin-related protein 5 OS=Mus musculus GN=Sbf1 PE=1 SV=2	5	5	2	2	1	4	2	3	5	4	2	2	2	1	3	2	2	2	1	1	2	2	1	4	2	3
Mlec	Malectin	1	0	0.00973236	2	8.6	32.342	0	0	0	4.06638	0	0	0.00074068	0	9.12104e-05	0.000182147	0.000356364	0.0002284	476160	Mlec	Q6ZQI3	>sp|Q6ZQI3|MLEC_MOUSE Malectin OS=Mus musculus GN=Mlec PE=1 SV=2	2	2	0	0	0	2	2	2	0	0	0	1	1	1	1	2	2	2	2	0	0	0	0	2	2	2
Itpr2	Inositol 1,4,5-trisphosphate receptor type 2	1	0	0.0121655	15	5.7	307.47	2	0	9.35951	50.0134	9.63423	0.000583955	0.00313138	0.00599138	6.23916e-05	6.26108e-05	0.000621885	0.00174227	471080	Itpr2	Q9Z329	>sp|Q9Z329|ITPR2_MOUSE Inositol 1,4,5-trisphosphate receptor type 2 OS=Mus musculus GN=Itpr2 PE=1 SV=4	15	9	3	4	3	9	8	11	14	15	7	1	2	0	2	0	2	5	5	1	3	4	2	6	5	8
Coro7	Coronin-7	1	0	0.0121655	2	3	100.81	0	0	2.05258	2.49649	1.54998	0.000687242	0.000529213	0.000478002	0.000334818	0.000211983	0.000308392	0.000424942	382490	Coro7	Q9D2V7	>sp|Q9D2V7|CORO7_MOUSE Coronin-7 OS=Mus musculus GN=Coro7 PE=1 SV=2	2	2	2	2	2	2	1	2	2	2	1	2	2	2	2	2	2	2	2	0	2	2	2	2	1	2
Phf12	PHD finger protein 12	1	0	0.0121655	2	2.7	109.51	0	0	2.17127	14.0172	0.348255	0.000215017	0.000445132	3.48255e-05	9.90283e-05	3.1756e-05	0	0.000137626	85601	Phf12	Q5SPL2	>sp|Q5SPL2|PHF12_MOUSE PHD finger protein 12 OS=Mus musculus GN=Phf12 PE=1 SV=1	2	2	1	1	2	2	2	2	1	0	0	1	1	2	1	1	2	0	0	0	1	1	2	2	2	2
Tgm2	Protein-glutamine gamma-glutamyltransferase 2	1	0	0.0145985	11	19.4	77.06	3	0	26.5972	35.9126	29.9433	0.00265972	0.00359126	0.00299433	0	0	0	0.00154089	1165300	Tgm2	P21981	>sp|P21981|TGM2_MOUSE Protein-glutamine gamma-glutamyltransferase 2 OS=Mus musculus GN=Tgm2 PE=1 SV=4	11	11	6	7	6	7	7	10	9	9	6	0	0	0	0	0	0	0	0	0	6	7	6	7	7	10
Ckmt2	Creatine kinase S-type, mitochondrial	1	0	0.0145985	5	16.9	47.473	0	0	0	0	10.2233	0	0	0.00102233	0	0	0	0.000170388	410210	Ckmt2	Q6P8J7	>sp|Q6P8J7|KCRS_MOUSE Creatine kinase S-type, mitochondrial OS=Mus musculus GN=Ckmt2 PE=1 SV=1	5	4	0	0	0	0	0	0	5	4	2	0	0	0	0	0	0	0	0	0	0	0	0	0	0	0
Sh3kbp1	SH3 domain-containing kinase-binding protein 1	1	0	0.0145985	5	9.9	78.169	0	0	5.79323	2.61699	8.34067	0.000579323	0.000261699	0.00176604	0	0	0.000211739	0.000469801	482280	Sh3kbp1	Q8R550	>sp|Q8R550|SH3K1_MOUSE SH3 domain-containing kinase-binding protein 1 OS=Mus musculus GN=Sh3kbp1 PE=1 SV=1	5	5	1	2	3	2	0	1	5	5	3	0	0	0	0	0	0	2	1	1	1	2	3	2	0	1
Coro1a	Coronin-1A	1	7	0.0170316	10	23.2	50.989	0	0	6.43637	14.9025	4.12448	0.0201475	0.0202599	0.017704	0.00313026	0.0013595	0.00429242	0.0111489	16566000	Coro1a	O89053	>sp|O89053|COR1A_MOUSE Coronin-1A OS=Mus musculus GN=Coro1a PE=1 SV=5	10	10	10	10	10	10	10	9	10	10	10	8	9	10	6	6	10	8	9	6	10	10	10	10	10	9
Rftn1	Raftlin	1	0	0.0170316	3	7.9	61.536	0	0	3.40379	10.4072	3.45334	0.000477183	0.000726518	0.00120301	0.000140192	6.98092e-05	0.00034836	0.000494178	683130	Rftn1	Q6A0D4	>sp|Q6A0D4|RFTN1_MOUSE Raftlin OS=Mus musculus GN=Rftn1 PE=1 SV=4	3	3	1	1	1	2	2	3	3	3	2	1	2	1	1	1	2	1	2	1	1	1	1	2	2	3
Dpf2	Zinc finger protein ubi-d4	1	0	0.0170316	2	6.1	44.229	0	0	10.3394	4.09825	3.15905	0.00111991	0.000591593	0.000315905	0.000108315	0.000144353	0	0.000380012	451130	Dpf2	Q61103	>sp|Q61103|REQU_MOUSE Zinc finger protein ubi-d4 OS=Mus musculus GN=Dpf2 PE=1 SV=1	2	2	2	2	2	2	1	2	2	1	1	2	1	2	1	1	2	0	0	0	2	2	2	2	1	2
Samm50	Sorting and assembly machinery component 50 homolog	1	0	0.0194647	5	13.4	51.863	0	0	0	1.87639	0.402125	0	0.000867429	0.00013291	7.43799e-05	0.000462286	0.000330519	0.000311254	456470	Samm50	Q8BGH2	>sp|Q8BGH2|SAM50_MOUSE Sorting and assembly machinery component 50 homolog OS=Mus musculus GN=Samm50 PE=1 SV=1	5	5	0	0	0	2	2	2	1	2	0	1	1	1	3	3	1	1	1	0	0	0	0	2	2	2
Myh6	Myosin-6;Myosin-7	1	0	0.0218978	18	19.1	223.56	2	0	14.9467	48.4591	75.3789	0.00149467	0.00484591	0.00753789	0	0	0	0.00231308	793670	Myh6;Myh7	Q02566;Q91Z83	>sp|Q02566|MYH6_MOUSE Myosin-6 OS=Mus musculus GN=Myh6 PE=1 SV=2;>sp|Q91Z83|MYH7_MOUSE Myosin-7 OS=Mus musculus GN=Myh7 PE=1 SV=1	18	18	5	5	4	14	8	12	16	15	9	0	0	0	0	0	0	0	0	0	5	5	4	14	8	12
Myh4	Myosin-4	1	0	0.0243309	6	23.2	222.86	1	0	6.93599	20.4837	39.2158	0.000693599	0.00204837	0.00392158	0	0	0	0.00111059	394200	Myh4	Q5SX39	>sp|Q5SX39|MYH4_MOUSE Myosin-4 OS=Mus musculus GN=Myh4 PE=2 SV=1	6	4	1	3	3	5	4	4	6	5	3	0	0	0	0	0	0	0	0	0	1	3	2	4	3	3
Tubgcp2	Gamma-tubulin complex component 2	1	0	0.0243309	7	10.3	103.22	0	0	6.14876	5.30481	7.00782	0.000626022	0.000745804	0.00236734	0.000101813	0.00014059	0.000337814	0.000719897	531080	Tubgcp2	Q921G8	>sp|Q921G8|GCP2_MOUSE Gamma-tubulin complex component 2 OS=Mus musculus GN=Tubgcp2 PE=1 SV=2	7	7	1	2	2	3	1	3	7	7	2	0	2	2	2	3	0	3	1	0	1	2	2	3	1	3
Cfdp1	Craniofacial development protein 1	1	0	0.0243309	3	13.9	32.921	0	0	2.78116	1.89874	1.42984	0.00117169	0.00146329	0.000922362	0.000421297	0.000770667	0.000645079	0.000899065	2602400	Cfdp1	O88271	>sp|O88271|CFDP1_MOUSE Craniofacial development protein 1 OS=Mus musculus GN=Cfdp1 PE=1 SV=1	3	3	3	2	3	2	3	3	2	3	2	3	3	3	2	2	3	3	3	1	3	2	3	2	3	3
Edc3	Enhancer of mRNA-decapping protein 3	1	0	0.0243309	3	6.7	55.957	0	0	0.703907	0.472161	8.79712	7.03907e-05	4.72161e-05	0.000909616	0	0	0.000103399	0.000188437	291220	Edc3	Q8K2D3	>sp|Q8K2D3|EDC3_MOUSE Enhancer of mRNA-decapping protein 3 OS=Mus musculus GN=Edc3 PE=1 SV=1	3	3	0	1	0	1	0	0	3	3	3	0	0	0	0	0	0	1	2	0	0	1	0	1	0	0
Uqcrfs1	Cytochrome b-c1 complex subunit Rieske, mitochondrial;Cytochrome b-c1 complex subunit 11	1	0	0.0243309	2	8	29.367	0	0	0	7.6218	0.300191	0	0.000896329	3.00191e-05	1.48746e-05	0.000117601	0	0.000176471	326790	Uqcrfs1	Q9CR68	>sp|Q9CR68|UCRI_MOUSE Cytochrome b-c1 complex subunit Rieske, mitochondrial OS=Mus musculus GN=Uqcrfs1 PE=1 SV=1	2	2	0	0	0	2	2	2	1	0	0	0	1	0	1	2	1	0	0	0	0	0	0	2	2	2
Col15a1	Collagen alpha-1(XV) chain;Restin	1	0	0.026764	7	5.8	140.47	0	0	10.8088	20.9609	16.9215	0.00108088	0.00209609	0.00169215	0	0	0	0.000811521	496880	Col15a1	O35206	>sp|O35206|COFA1_MOUSE Collagen alpha-1(XV) chain OS=Mus musculus GN=Col15a1 PE=1 SV=2	7	7	3	4	4	5	3	7	5	6	4	0	0	0	0	0	0	0	0	0	3	4	4	5	3	7
Pitrm1	Presequence protease, mitochondrial	1	0	0.026764	3	3.5	117.37	0	0	0	0	0	0	0	0	0.000543783	6.12105e-05	0.000476264	0.00018021	130830	Pitrm1	Q8K411	>sp|Q8K411|PREP_MOUSE Presequence protease, mitochondrial OS=Mus musculus GN=Pitrm1 PE=1 SV=1	3	3	0	0	0	0	0	0	0	0	0	3	3	3	0	1	2	2	1	1	0	0	0	0	0	0
Smarcd2	SWI/SNF-related matrix-associated actin-dependent regulator of chromatin subfamily D member 2	1	0	0.0291971	6	14.7	59.084	0	0	11.9726	5.30798	3.06736	0.00463911	0.00314351	0.00140603	0.000387476	0.000592223	0.000458384	0.00177112	1423600	Smarcd2	Q99JR8	>sp|Q99JR8|SMRD2_MOUSE SWI/SNF-related matrix-associated actin-dependent regulator of chromatin subfamily D member 2 OS=Mus musculus GN=Smarcd2 PE=1 SV=2	6	6	6	6	6	6	5	5	4	4	3	3	3	4	6	5	3	1	4	1	6	6	6	6	5	5
Kif15	Kinesin-like protein KIF15	1	0	0.0291971	5	5	160.12	0	0	0	0.22611	0.752445	0	8.94014e-05	0.000213502	0.000295918	0.000395388	0.000283744	0.000212992	147890	Kif15	Q6P9L6	>sp|Q6P9L6|KIF15_MOUSE Kinesin-like protein KIF15 OS=Mus musculus GN=Kif15 PE=1 SV=1	5	5	0	0	0	1	0	1	2	2	1	3	3	3	4	4	3	2	2	0	0	0	0	1	0	1
Lta4h	Leukotriene A-4 hydrolase	1	0	0.0340633	4	8	69.05	0	0	2.86341	5.06399	0.673558	0.000842623	0.000506399	6.73558e-05	0.000294273	0	0	0.000285108	158630	Lta4h	P24527	>sp|P24527|LKHA4_MOUSE Leukotriene A-4 hydrolase OS=Mus musculus GN=Lta4h PE=1 SV=4	4	4	1	4	1	4	0	1	1	0	0	2	4	3	0	0	0	0	0	0	1	4	1	4	0	1
Anxa6	Annexin A6	1	0	0.0340633	2	4	75.884	0	0	0	0	0.629592	0	0	1.84874e-05	0.000313612	8.86064e-05	2.9364e-05	7.50117e-05	93430	Anxa6	P14824	>sp|P14824|ANXA6_MOUSE Annexin A6 OS=Mus musculus GN=Anxa6 PE=1 SV=3	2	2	0	0	0	0	0	0	0	1	0	2	2	2	2	2	0	1	0	0	0	0	0	0	0	0
Mogs	Mannosyl-oligosaccharide glucosidase	1	0	0.0364964	6	8.6	91.83	0	0	0.836218	1.06652	0.500596	0.000373255	0.000540666	0.000647971	0.000446361	0.000506943	0.0012944	0.000634933	651450	Mogs	Q80UM7	>sp|Q80UM7|MOGS_MOUSE Mannosyl-oligosaccharide glucosidase OS=Mus musculus GN=Mogs PE=1 SV=1	6	6	1	1	1	3	2	1	4	4	1	3	3	3	5	5	2	5	4	2	1	1	1	3	2	1
Ska3	Spindle and kinetochore-associated protein 3	1	0	0.0364964	5	15.1	45.37	0	0	2.87945	1.39332	1.96727	0.00127764	0.00110225	0.000395291	0.000443709	0.0007911	0.000200933	0.00070182	1283700	Ska3	Q8C263	>sp|Q8C263|SKA3_MOUSE Spindle and kinetochore-associated protein 3 OS=Mus musculus GN=Ska3 PE=2 SV=1	5	5	3	2	4	4	2	3	2	2	1	2	3	4	5	5	1	2	0	0	3	2	4	4	2	3
Itpr3	Inositol 1,4,5-trisphosphate receptor type 3	1	0	0.0364964	4	2.2	304.27	0	0	0	20.8799	5.08816	0	0.000511859	0.00117811	0	2.45145e-05	0.00023154	0.000324337	92862	Itpr3	P70227	>sp|P70227|ITPR3_MOUSE Inositol 1,4,5-trisphosphate receptor type 3 OS=Mus musculus GN=Itpr3 PE=1 SV=3	4	3	0	0	0	2	1	3	4	4	3	0	0	0	1	0	0	1	2	1	0	0	0	2	1	2
Anxa7	Annexin A7	1	0	0.0364964	3	5.6	49.925	0	0	0.391122	0.163241	0	5.18653e-05	7.91181e-05	0	0.000132607	0.000484669	8.72983e-05	0.00013926	505330	Anxa7	Q07076	>sp|Q07076|ANXA7_MOUSE Annexin A7 OS=Mus musculus GN=Anxa7 PE=1 SV=2	3	3	0	1	0	0	0	1	0	0	0	1	1	1	3	3	2	1	1	0	0	1	0	0	0	1
Lman1	Protein ERGIC-53	1	0	0.0389294	4	9.1	57.788	0	0	3.66354	2.82312	1.11059	0.00297635	0.00388903	0.00320108	0.000812426	0.00137757	0.00288234	0.00252313	4620100	Lman1	Q9D0F3	>sp|Q9D0F3|LMAN1_MOUSE Protein ERGIC-53 OS=Mus musculus GN=Lman1 PE=1 SV=1	4	4	2	2	3	3	3	3	3	2	3	3	3	2	3	4	3	3	2	2	2	2	3	3	3	3
Por	NADPH--cytochrome P450 reductase	1	0	0.0389294	4	5.9	77.043	0	0	0.0606087	1.51189	0.0202078	3.53997e-05	0.000173608	1.78346e-05	0.00058407	0.000114828	0.000882562	0.000301384	320900	Por	P37040	>sp|P37040|NCPR_MOUSE NADPH--cytochrome P450 reductase OS=Mus musculus GN=Por PE=1 SV=2	4	4	1	0	0	1	0	1	0	0	1	4	3	4	1	1	3	3	4	1	1	0	0	1	0	1
Polr1a	DNA-directed RNA polymerase I subunit RPA1	1	0	0.0413625	2	1.5	194.11	0	0	86.727	34.2756	0.265897	0.00187172	0.000317023	3.30347e-05	2.15817e-05	9.24925e-06	0.000124239	0.000396141	64184	Polr1a	O35134	>sp|O35134|RPA1_MOUSE DNA-directed RNA polymerase I subunit RPA1 OS=Mus musculus GN=Polr1a PE=1 SV=2	2	2	2	2	2	2	0	2	0	1	0	0	1	0	0	0	1	1	1	0	2	2	2	2	0	2
Ppp1r9b	Neurabin-2	1	0	0.0437956	6	11.1	89.519	1	0	1.80556	0	38.1553	2.59674e-05	0	0.00195202	1.43819e-05	9.11176e-06	5.11598e-05	0.000342107	567100	Ppp1r9b	Q6R891	>sp|Q6R891|NEB2_MOUSE Neurabin-2 OS=Mus musculus GN=Ppp1r9b PE=1 SV=1	6	6	0	0	1	0	0	0	6	6	3	1	0	0	0	1	0	1	0	0	0	0	1	0	0	0
Ptrf	Polymerase I and transcript release factor	1	0	0.0437956	6	22.4	43.953	1	0	0.673979	2.13303	37.8708	6.73979e-05	0.000213303	0.00378708	0	0	0	0.000677964	1813700	Ptrf	O54724	>sp|O54724|PTRF_MOUSE Polymerase I and transcript release factor OS=Mus musculus GN=Ptrf PE=1 SV=1	6	6	0	1	0	0	1	2	5	6	5	0	0	0	0	0	0	0	0	0	0	1	0	0	1	2
Cd3eap	DNA-directed RNA polymerase I subunit RPA34	1	0	0.0437956	2	6.3	43.082	0	0	4.60113	0	0	0.000460113	0	0	0	0	0	7.66855e-05	56160	Cd3eap	Q76KJ5	>sp|Q76KJ5|RPA34_MOUSE DNA-directed RNA polymerase I subunit RPA34 OS=Mus musculus GN=Cd3eap PE=1 SV=2	2	2	2	2	2	0	0	0	0	0	0	0	0	0	0	0	0	0	0	0	2	2	2	0	0	0
Nomo1	Nodal modulator 1	1	0	0.0462287	4	4.3	133.42	0	0	0.40243	2.22102	0.162484	0.000107793	0.000508607	5.97415e-05	0.000267856	0.000228997	0.000367676	0.000256778	144800	Nomo1	Q6GQT9	>sp|Q6GQT9|NOMO1_MOUSE Nodal modulator 1 OS=Mus musculus GN=Nomo1 PE=1 SV=1	4	4	0	2	0	2	2	2	0	1	1	2	3	2	4	4	2	3	1	1	0	2	0	2	2	2
Ppp6r1	Serine/threonine-protein phosphatase 6 regulatory subunit 1	1	0	0.0462287	4	6.1	94.526	0	0	3.17176	1.9534	2.12882	0.000338344	0.000416361	0.00062172	0.000106674	0.000213147	0.000292049	0.000331382	371130	Ppp6r1	Q7TSI3	>sp|Q7TSI3|PP6R1_MOUSE Serine/threonine-protein phosphatase 6 regulatory subunit 1 OS=Mus musculus GN=Ppp6r1 PE=1 SV=1	4	4	2	1	2	2	2	1	3	3	2	1	2	2	2	3	2	2	2	2	2	1	2	2	2	1
Ndufs3	NADH dehydrogenase [ubiquinone] iron-sulfur protein 3, mitochondrial	1	0	0.0462287	3	14.1	30.149	0	0	0	5.75728	1.78761	0	0.0012714	0.000104766	9.789e-05	0.000220833	5.86067e-05	0.000292249	578450	Ndufs3	Q9DCT2	>sp|Q9DCT2|NDUS3_MOUSE NADH dehydrogenase [ubiquinone] iron-sulfur protein 3, mitochondrial OS=Mus musculus GN=Ndufs3 PE=1 SV=2	3	3	0	0	0	2	3	3	1	1	0	1	2	1	2	2	1	0	1	0	0	0	0	2	3	3
Psat1	Phosphoserine aminotransferase	1	0	0.0486618	6	17.8	40.472	0	-1	0	0	0	0	0	0	0.001731	0.00054595	0.0012943	0.000595208	1416000	Psat1	Q99K85	>sp|Q99K85|SERC_MOUSE Phosphoserine aminotransferase OS=Mus musculus GN=Psat1 PE=1 SV=1	6	6	0	0	0	0	0	0	0	0	0	6	6	6	4	4	2	5	5	0	0	0	0	0	0	0
Me2	NAD-dependent malic enzyme, mitochondrial	1	0	0.0486618	4	8.1	65.798	0	0	0	0	0.0900009	0	0	4.6629e-05	0.000518416	5.55787e-05	0.000518095	0.000189786	254690	Me2	Q99KE1	>sp|Q99KE1|MAOM_MOUSE NAD-dependent malic enzyme, mitochondrial OS=Mus musculus GN=Me2 PE=1 SV=1	4	4	0	0	0	0	0	0	1	0	0	4	3	3	0	1	1	1	2	1	0	0	0	0	0	0
Mepce	7SK snRNA methylphosphate capping enzyme	1	0	0.0486618	3	5.1	72.05	0	0	19.72	4.16561	5.08774	0.000220371	0.000122076	0.000939938	1.1175e-05	2.93057e-05	0.000184746	0.000251269	318920	Mepce	Q8K3A9	>sp|Q8K3A9|MEPCE_MOUSE 7SK snRNA methylphosphate capping enzyme OS=Mus musculus GN=Mepce PE=1 SV=2	3	3	1	2	1	1	1	0	3	3	3	1	0	0	0	1	0	1	2	1	1	2	1	1	1	0
Golga3	Golgin subfamily A member 3	1	0	0.0559611	13	11.2	167.22	0	0	0.561957	1.6389	1.15202	0.000602943	0.00342578	0.00257889	0.00107293	0.00209029	0.00223859	0.00200157	1053300	Golga3	P55937	>sp|P55937|GOGA3_MOUSE Golgin subfamily A member 3 OS=Mus musculus GN=Golga3 PE=1 SV=3	13	13	4	3	2	10	6	9	9	10	4	11	7	9	12	12	8	11	8	3	4	3	2	10	6	9
Ero1l	ERO1-like protein alpha	1	0	0.0608273	12	28.9	54.084	0	-3	0.0231826	0.0351067	0	0.000206861	6.68131e-05	0	0.00892312	0.00190315	0.00508419	0.00269735	4245200	Ero1l	Q8R180	>sp|Q8R180|ERO1A_MOUSE ERO1-like protein alpha OS=Mus musculus GN=Ero1a PE=1 SV=2	12	12	1	1	1	1	0	0	0	0	0	11	10	11	9	7	7	10	10	2	1	1	1	1	0	0
Nup210	Nuclear pore membrane glycoprotein 210	1	0	0.0608273	22	14.3	204.1	0	0	5.94723	7.95278	5.35683	0.00345139	0.00793091	0.0144854	0.000580336	0.00099725	0.00270409	0.00502489	2513700	Nup210	Q9QY81	>sp|Q9QY81|PO210_MOUSE Nuclear pore membrane glycoprotein 210 OS=Mus musculus GN=Nup210 PE=1 SV=2	22	22	8	9	8	18	11	15	19	21	16	7	5	8	9	11	8	10	10	3	8	9	8	18	11	15
Aco2	Aconitate hydratase, mitochondrial	1	0	0.0656934	12	18.8	85.462	0	-1	0.759247	1.83296	0.182264	0.00367954	0.00290256	0.00090729	0.0048463	0.00158354	0.00497788	0.00314952	2900500	Aco2	Q99KI0	>sp|Q99KI0|ACON_MOUSE Aconitate hydratase, mitochondrial OS=Mus musculus GN=Aco2 PE=1 SV=1	12	12	6	8	5	9	1	7	7	4	0	11	11	12	10	9	6	9	11	4	6	8	5	9	1	7
Eps15	Epidermal growth factor receptor substrate 15	1	0	0.0681265	13	19.1	98.47	0	0	0.832048	1.54357	5.00578	0.000248384	0.000581825	0.00564371	0.000298522	0.000376936	0.00112744	0.00137947	1451700	Eps15	P42567	>sp|P42567|EPS15_MOUSE Epidermal growth factor receptor substrate 15 OS=Mus musculus GN=Eps15 PE=1 SV=1	13	13	1	1	1	4	1	5	13	12	7	6	2	4	7	5	2	7	5	1	1	1	1	4	1	5
Nhp2	H/ACA ribonucleoprotein complex subunit 2	1	0	0.0705596	3	29.4	17.247	1	0	482.258	23.4063	1.54462	0.00847373	0.00107724	0.000154462	1.7571e-05	4.60232e-05	0	0.00162817	3803200	Nhp2	Q9CRB2	>sp|Q9CRB2|NHP2_MOUSE H/ACA ribonucleoprotein complex subunit 2 OS=Mus musculus GN=Nhp2 PE=1 SV=1	3	3	2	3	3	2	2	3	2	1	1	0	0	1	1	1	0	0	0	0	2	3	3	2	2	3
Lcp1	Plastin-2	1	0	0.0754258	12	22.6	70.148	0	-1	0.42978	2.73578	1.934	0.00178578	0.00227002	0.00105909	0.00415511	0.000829752	0.000547615	0.00177456	1788900	Lcp1	Q61233	>sp|Q61233|PLSL_MOUSE Plastin-2 OS=Mus musculus GN=Lcp1 PE=1 SV=4	12	12	3	6	5	8	4	8	5	7	2	12	12	12	6	10	6	4	4	2	3	6	5	8	4	8
Tial1	Nucleolysin TIAR	1	0	0.0754258	8	25.8	43.388	0	0	1.93605	1.92121	1.851	0.00165071	0.00453698	0.00235288	0.000852617	0.00236152	0.00127114	0.00217098	5246200	Tial1	P70318	>sp|P70318|TIAR_MOUSE Nucleolysin TIAR OS=Mus musculus GN=Tial1 PE=1 SV=1	8	5	2	3	3	4	4	5	4	4	2	3	4	3	6	5	3	2	2	2	0	1	1	1	1	2
Pycr2	Pyrroline-5-carboxylate reductase 2	1	0	0.0778589	7	27.8	33.659	0	0	0	0	0.00556747	0	0	0.000133244	0.00780666	0.000335323	0.0239325	0.00536796	10001000	Pycr2	Q922Q4	>sp|Q922Q4|P5CR2_MOUSE Pyrroline-5-carboxylate reductase 2 OS=Mus musculus GN=Pycr2 PE=1 SV=1	7	7	0	0	0	0	0	0	2	0	2	1	2	3	3	3	2	5	4	4	0	0	0	0	0	0
Nup205	Protein Nup205	1	0	0.0900243	11	6.5	233.1	0	0	3.98218	6.26382	2.48525	0.00207987	0.00250128	0.00482273	0.000522293	0.000399322	0.00194054	0.00204434	686540	Nup205	A0A0J9YUD5	>tr|A0A0J9YUD5|A0A0J9YUD5_MOUSE Protein Nup205 OS=Mus musculus GN=Nup205 PE=1 SV=1	11	11	4	5	4	7	4	6	11	10	6	3	6	5	5	5	5	7	6	3	4	5	4	7	4	6
Uqcrc2	Cytochrome b-c1 complex subunit 2, mitochondrial	1	0	0.0924574	9	27.4	48.234	0	0	1.06898	7.081	1.45495	0.000493183	0.00986275	0.000605134	0.000461361	0.00139285	0.000415915	0.0022052	3324800	Uqcrc2	Q9DB77	>sp|Q9DB77|QCR2_MOUSE Cytochrome b-c1 complex subunit 2, mitochondrial OS=Mus musculus GN=Uqcrc2 PE=1 SV=1	9	9	1	1	3	9	8	8	5	4	2	3	3	3	7	7	7	2	2	2	1	1	3	9	8	8
Seh1l	Nucleoporin SEH1	1	0	0.0924574	8	32.2	39.774	0	0	21.5561	3.27057	6.59788	0.000591641	0.00483657	0.00100885	2.74465e-05	0.00147882	0.000152906	0.00134937	2370800	Seh1l	Q8R2U0	>sp|Q8R2U0|SEH1_MOUSE Nucleoporin SEH1 OS=Mus musculus GN=Seh1l PE=2 SV=1	8	8	2	1	2	5	5	5	5	3	2	0	0	1	6	7	4	1	2	0	2	1	2	5	5	5
Eif4g2	Eukaryotic translation initiation factor 4 gamma 2	1	0	0.0948905	16	20.2	102.1	1	0	0.191675	0	5.60864	6.61545e-05	0	0.0209628	0.000345139	0.000166689	0.00373759	0.00421307	4006900	Eif4g2	Q62448	>sp|Q62448|IF4G2_MOUSE Eukaryotic translation initiation factor 4 gamma 2 OS=Mus musculus GN=Eif4g2 PE=1 SV=2	16	16	0	1	0	0	0	0	16	16	13	2	4	6	3	3	2	13	14	3	0	1	0	0	0	0
Xab2	Pre-mRNA-splicing factor SYF1	1	0	0.0973236	11	15.9	99.986	0	0	6.93753	12.7098	3.22182	0.00195271	0.000780461	0.00270006	0.000281471	6.14062e-05	0.000838054	0.00110236	738110	Xab2	Q9DCD2	>sp|Q9DCD2|SYF1_MOUSE Pre-mRNA-splicing factor SYF1 OS=Mus musculus GN=Xab2 PE=1 SV=1	11	11	4	4	6	4	2	4	6	8	6	4	3	3	1	1	2	4	4	3	4	4	6	4	2	4
Immt	Mitochondrial inner membrane protein	1	0	0.107056	16	28.4	83.899	0	0	0.693553	2.4244	1.07456	0.00119748	0.0113555	0.0058515	0.00172658	0.00468383	0.00544551	0.0050434	4426700	Immt	Q8CAQ8	>sp|Q8CAQ8|MIC60_MOUSE MICOS complex subunit Mic60 OS=Mus musculus GN=Immt PE=1 SV=1	16	16	4	3	4	12	12	13	13	13	7	11	12	12	15	16	12	13	12	6	4	3	4	12	12	13
Pdcd6ip	Programmed cell death 6-interacting protein	1	0	0.13382	20	28	96.023	0	0	1.45331	1.48865	0.305768	0.005126	0.00621187	0.00262266	0.00352711	0.00417281	0.00857729	0.00503962	4123100	Pdcd6ip	Q9WU78	>sp|Q9WU78|PDC6I_MOUSE Programmed cell death 6-interacting protein OS=Mus musculus GN=Pdcd6ip PE=1 SV=3	20	20	13	13	10	16	11	14	12	10	6	15	15	16	18	17	15	18	16	7	13	13	10	16	11	14
Lmnb2	Lamin-B2	1	0	0.16545	19	40.4	67.317	1	0	13.0449	24.2523	4.3769	0.00574176	0.00534176	0.0102782	0.000440155	0.000220258	0.00234828	0.00406173	3564300	Lmnb2	P21619	>sp|P21619|LMNB2_MOUSE Lamin-B2 OS=Mus musculus GN=Lmnb2 PE=1 SV=2	19	19	9	13	12	12	12	11	16	15	17	4	4	7	4	3	2	10	10	8	9	13	12	12	12	11
Hadha	Trifunctional enzyme subunit alpha, mitochondrial;Long-chain enoyl-CoA hydratase;Long chain 3-hydroxyacyl-CoA dehydrogenase	1	5.5	0.175182	23	36.8	82.669	0	0	4.52857	5.1354	0.413879	0.0155322	0.0182821	0.0197388	0.00342983	0.00356002	0.0476922	0.0180392	14950000	Hadha	Q8BMS1	>sp|Q8BMS1|ECHA_MOUSE Trifunctional enzyme subunit alpha, mitochondrial OS=Mus musculus GN=Hadha PE=1 SV=1	23	23	14	16	16	18	16	18	20	18	17	13	15	13	12	14	12	23	19	18	14	16	16	18	16	18
Msn	Moesin	1	7	0.189781	19	30.8	67.766	1	0	2.5845	7.90745	9.80405	0.00954067	0.0113422	0.021437	0.0036915	0.00143437	0.00218655	0.00827206	8921500	Msn	P26041	>sp|P26041|MOES_MOUSE Moesin OS=Mus musculus GN=Msn PE=1 SV=3	19	10	10	9	8	13	12	16	19	19	13	13	13	12	7	9	6	9	7	4	5	4	3	7	4	7
Numa1	Protein Numa1	1	0	0.189781	33	18.7	235.63	1	0	9.92785	10.416	4.87254	0.0173537	0.0147578	0.0131456	0.00174798	0.00141684	0.0026979	0.00851998	2072800	Numa1	E9Q7G0	>tr|E9Q7G0|E9Q7G0_MOUSE Protein Numa1 OS=Mus musculus GN=Numa1 PE=1 SV=1	33	33	23	21	28	25	21	27	29	27	24	12	13	18	16	16	14	12	14	8	23	21	28	25	21	27
Cdc5l	Cell division cycle 5-like protein	1	0	0.192214	16	28.6	92.188	1	0	5.94148	9.60518	6.86429	0.00577237	0.00533739	0.0112514	0.000971536	0.000555679	0.00163913	0.00425459	3851300	Cdc5l	Q6A068	>sp|Q6A068|CDC5L_MOUSE Cell division cycle 5-like protein OS=Mus musculus GN=Cdc5l PE=1 SV=2	16	16	9	7	13	13	10	10	16	16	12	9	8	8	8	8	5	6	8	3	9	7	13	13	10	10
Smc1a	Structural maintenance of chromosomes protein 1A	1	4	0.192214	56	46.6	143.23	3	0	10.2143	12.8772	7.38315	0.0569198	0.0514178	0.11462	0.00557258	0.00399293	0.0155245	0.0413412	19621000	Smc1a	Q9CU62	>sp|Q9CU62|SMC1A_MOUSE Structural maintenance of chromosomes protein 1A OS=Mus musculus GN=Smc1a PE=1 SV=4	56	56	36	33	40	39	42	41	55	51	39	27	23	28	27	20	21	32	34	8	36	33	40	39	42	41
Mki67	Protein Mki67	1	0	0.194647	28	13.3	350.86	1	0	34.3151	123.761	2.97968	0.0134523	0.00276577	0.00603705	0.000392022	2.23476e-05	0.00202607	0.00411593	664000	Mki67	E9PVX6	>tr|E9PVX6|E9PVX6_MOUSE Protein Mki67 OS=Mus musculus GN=Mki67 PE=1 SV=1	28	28	18	15	28	13	7	12	20	21	20	2	1	14	0	0	4	12	12	9	18	15	28	13	7	12
Eif3d	Eukaryotic translation initiation factor 3 subunit D	1	0	0.19708	14	29.6	63.988	0	0	1.39564	2.07651	2.7884	0.00424267	0.00373385	0.0273103	0.00303994	0.00179814	0.00979428	0.00831987	14008000	Eif3d	O70194	>sp|O70194|EIF3D_MOUSE Eukaryotic translation initiation factor 3 subunit D OS=Mus musculus GN=Eif3d PE=1 SV=2	14	14	5	6	6	7	6	7	13	11	11	9	9	9	8	6	5	9	10	6	5	6	6	7	6	7
Tardbp	TAR DNA-binding protein 43	1	0	0.221411	12	25.6	44.547	1	0	3.24042	25.7131	2.41601	0.00512851	0.178635	0.0139977	0.00158267	0.00694723	0.00579373	0.0353474	60598000	Tardbp	Q921F2	>sp|Q921F2|TADBP_MOUSE TAR DNA-binding protein 43 OS=Mus musculus GN=Tardbp PE=1 SV=1	12	12	8	7	9	12	12	12	11	11	9	8	7	7	9	9	8	9	7	4	8	7	9	12	12	12
Eif3l	Eukaryotic translation initiation factor 3 subunit L	1	0	0.223844	18	36.2	66.612	0	0	0.876741	1.95735	2.14338	0.000915416	0.00212863	0.0361325	0.00104411	0.00108751	0.0168577	0.0096943	14506000	Eif3l	Q8QZY1	>sp|Q8QZY1|EIF3L_MOUSE Eukaryotic translation initiation factor 3 subunit L OS=Mus musculus GN=Eif3l PE=1 SV=1	18	18	2	4	1	4	4	5	16	18	14	4	9	5	12	11	5	15	10	8	2	4	1	4	4	5
Capza2	F-actin-capping protein subunit alpha-2	1	6.5	0.223844	11	57	32.967	0	0	3.07452	2.30753	1.91296	0.0154352	0.022662	0.0140021	0.00502034	0.00982091	0.00731962	0.0123767	35032000	Capza2	P47754	>sp|P47754|CAZA2_MOUSE F-actin-capping protein subunit alpha-2 OS=Mus musculus GN=Capza2 PE=1 SV=3	11	9	6	6	6	7	8	7	8	7	6	7	6	6	11	11	6	7	6	6	5	5	5	6	7	6
Aldh18a1	Delta-1-pyrroline-5-carboxylate synthase;Glutamate 5-kinase;Gamma-glutamyl phosphate reductase	1	0	0.226277	20	29.7	87.265	0	-1	0.188331	0.48121	0.243194	0.000558085	0.000952276	0.00582966	0.00296332	0.00197892	0.0239712	0.00604225	4793300	Aldh18a1	Q9Z110	>sp|Q9Z110|P5CS_MOUSE Delta-1-pyrroline-5-carboxylate synthase OS=Mus musculus GN=Aldh18a1 PE=1 SV=2	20	20	1	3	3	5	3	4	15	13	9	15	15	16	10	15	12	20	17	11	1	3	3	5	3	4
Phb2	Prohibitin-2	1	0	0.231144	11	41.8	33.296	0	-1	0.719362	1.61802	0.220905	0.00190979	0.0121672	0.00130101	0.00265484	0.00751979	0.00588945	0.00524034	10319000	Phb2	O35129	>sp|O35129|PHB2_MOUSE Prohibitin-2 OS=Mus musculus GN=Phb2 PE=1 SV=1	11	11	4	4	3	8	8	9	6	4	3	9	9	9	11	10	9	8	8	4	4	4	3	8	8	9
Iqgap1	Ras GTPase-activating-like protein IQGAP1	1	0	0.231144	32	24.1	188.74	0	0	2.13751	3.1952	4.26041	0.00512793	0.0109333	0.0181574	0.00239901	0.00342179	0.0042619	0.00738356	3513100	Iqgap1	Q9JKF1	>sp|Q9JKF1|IQGA1_MOUSE Ras GTPase-activating-like protein IQGAP1 OS=Mus musculus GN=Iqgap1 PE=1 SV=2	32	30	10	15	12	26	16	23	30	27	22	15	21	23	25	22	17	18	17	5	8	13	11	24	14	21
Eif3e	Eukaryotic translation initiation factor 3 subunit E	1	0	0.233577	17	41.8	52.22	0	0	0.826129	1.46022	2.24163	0.000952332	0.00121903	0.0268934	0.00115277	0.00083483	0.0119973	0.00717494	11184000	Eif3e	P60229	>sp|P60229|EIF3E_MOUSE Eukaryotic translation initiation factor 3 subunit E OS=Mus musculus GN=Eif3e PE=1 SV=1	17	17	2	3	3	5	2	6	16	15	12	6	9	9	9	6	5	15	14	8	2	3	3	5	2	6
Kif5b	Kinesin-1 heavy chain	1	10	0.23601	25	32.4	109.55	0	0	2.74077	6.30109	1.64038	0.0176743	0.00565881	0.00889263	0.00644865	0.000898068	0.0054211	0.00749892	3603000	Kif5b	Q61768	>sp|Q61768|KINH_MOUSE Kinesin-1 heavy chain OS=Mus musculus GN=Kif5b PE=1 SV=3	25	25	20	19	21	16	12	12	18	20	14	20	20	21	7	10	11	16	15	8	20	19	21	16	12	12
Mcm5	DNA replication licensing factor MCM5	1	0	0.243309	17	31.2	82.342	0	0	1.25939	2.27941	3.80909	0.0010332	0.00146124	0.00853996	0.000820399	0.000641064	0.002242	0.00245631	2589000	Mcm5	P49718	>sp|P49718|MCM5_MOUSE DNA replication licensing factor MCM5 OS=Mus musculus GN=Mcm5 PE=1 SV=1	17	17	2	2	6	6	3	6	17	15	7	4	4	6	8	6	3	7	4	2	2	2	6	6	3	6
Mdh2	Malate dehydrogenase, mitochondrial	1	0	0.250608	13	49.1	35.611	0	-1	0.448628	2.43243	0.418746	0.00295597	0.00450288	0.00134763	0.0065889	0.00185119	0.00321824	0.0034108	5982800	Mdh2	P08249	>sp|P08249|MDHM_MOUSE Malate dehydrogenase, mitochondrial OS=Mus musculus GN=Mdh2 PE=1 SV=3	13	13	5	8	5	9	6	11	8	7	0	12	11	10	10	10	6	10	9	4	5	8	5	9	6	11
Tcof1	Treacle protein	1	0	0.250608	31	28.4	135	3	0	29.2172	66.7941	12.7027	0.169519	0.030235	0.0117908	0.00580202	0.000452659	0.000928217	0.0364546	9220300	Tcof1	O08784	>sp|O08784|TCOF_MOUSE Treacle protein OS=Mus musculus GN=Tcof1 PE=1 SV=1	31	31	29	29	30	24	23	25	21	17	17	19	19	21	6	5	11	4	7	2	29	29	30	24	23	25
Pa2g4	Proliferation-associated protein 2G4	1	0	0.253041	13	38.8	43.698	0	0	0.63529	2.9352	0.864938	0.00127416	0.000874206	0.00589322	0.00200563	0.000297835	0.00681345	0.00285975	4891000	Pa2g4	P50580	>sp|P50580|PA2G4_MOUSE Proliferation-associated protein 2G4 OS=Mus musculus GN=Pa2g4 PE=1 SV=3	13	13	3	7	2	6	0	3	10	12	9	9	10	11	3	3	3	11	13	9	3	7	2	6	0	3
Gart	Trifunctional purine biosynthetic protein adenosine-3;Phosphoribosylamine--glycine ligase;Phosphoribosylformylglycinamidine cyclo-ligase;Phosphoribosylglycinamide formyltransferase	1	0	0.253041	35	39.3	107.5	2	0	6.0562	16.5399	70.5453	0.152453	0.064794	0.0999157	0.025173	0.00391743	0.00141633	0.0579449	33977000	Gart	Q64737	>sp|Q64737|PUR2_MOUSE Trifunctional purine biosynthetic protein adenosine-3 OS=Mus musculus GN=Gart PE=1 SV=3	35	35	23	23	27	26	29	30	34	31	24	27	26	29	18	18	14	6	7	4	23	23	27	26	29	30
Capzb	F-actin-capping protein subunit beta	1	4.5	0.279805	11	42.6	31.345	0	0	3.35186	2.11073	2.31059	0.0197442	0.0217364	0.0148077	0.00589052	0.010298	0.00640861	0.0131476	28160000	Capzb	P47757	>sp|P47757|CAPZB_MOUSE F-actin-capping protein subunit beta OS=Mus musculus GN=Capzb PE=1 SV=3	11	11	5	6	8	10	11	11	10	10	8	10	8	9	11	11	6	10	6	5	5	6	8	10	11	11
Ywhah	14-3-3 protein eta	1	0	0.284672	14	62.2	28.211	0	0	2.51291	2.46829	0.855488	0.0147121	0.036703	0.0131977	0.0058546	0.0148698	0.0154271	0.0167941	38704000	Ywhah	P68510	>sp|P68510|1433F_MOUSE 14-3-3 protein eta OS=Mus musculus GN=Ywhah PE=1 SV=2	14	13	9	9	9	10	10	12	11	11	7	10	10	11	12	12	10	10	10	8	9	9	9	10	10	11
Mcm3	DNA replication licensing factor MCM3	1	0	0.291971	18	26	91.545	0	0	4.17178	7.28253	2.19873	0.01458	0.0085657	0.0155565	0.00349491	0.0011762	0.00707524	0.00840809	5308600	Mcm3	P25206	>sp|P25206|MCM3_MOUSE DNA replication licensing factor MCM3 OS=Mus musculus GN=Mcm3 PE=1 SV=2	18	18	11	12	13	14	9	14	17	16	15	12	15	15	9	9	10	16	14	7	11	12	13	14	9	14
U2af2	Splicing factor U2AF 65 kDa subunit	1	0	0.301703	11	33.5	53.516	0	0	2.0807	1.71352	3.41956	0.00476542	0.00695053	0.0161206	0.00229029	0.00405628	0.00471423	0.00648289	18329000	U2af2	P26369	>sp|P26369|U2AF2_MOUSE Splicing factor U2AF 65 kDa subunit OS=Mus musculus GN=U2af2 PE=1 SV=3	11	11	5	3	8	7	9	9	11	10	10	7	6	7	8	9	5	11	8	4	5	3	8	7	9	9
Eif3i	Eukaryotic translation initiation factor 3 subunit I	1	0	0.311436	12	47.7	36.46	0	0	1.71647	1.96418	2.97118	0.00104633	0.00131336	0.0270823	0.000609584	0.000668654	0.00911503	0.00663922	15493000	Eif3i	Q9QZD9	>sp|Q9QZD9|EIF3I_MOUSE Eukaryotic translation initiation factor 3 subunit I OS=Mus musculus GN=Eif3i PE=1 SV=1	12	12	3	5	4	6	4	3	11	12	10	3	6	7	5	4	6	10	10	7	3	5	4	6	4	3
Dync1h1	Cytoplasmic dynein 1 heavy chain 1	1	0	0.318735	29	6.8	532.04	0	0	0.467447	1.21511	0.81506	0.000926568	0.0041011	0.00369866	0.00198219	0.00337508	0.00453789	0.00310358	538390	Dync1h1	Q9JHU4	>sp|Q9JHU4|DYHC1_MOUSE Cytoplasmic dynein 1 heavy chain 1 OS=Mus musculus GN=Dync1h1 PE=1 SV=2	29	29	3	4	5	17	4	13	20	21	8	13	18	16	20	21	18	20	17	7	3	4	5	17	4	13
Sf3b2	Protein Sf3b2	1	0	0.326034	18	26.2	98.197	0	0	4.31839	6.98746	3.2864	0.0116324	0.0133265	0.0225263	0.00269369	0.0019072	0.00685438	0.0098234	7839700	Sf3b2	Q3UJB0	>tr|Q3UJB0|Q3UJB0_MOUSE Protein Sf3b2 OS=Mus musculus GN=Sf3b2 PE=1 SV=1	18	18	11	12	12	13	13	13	17	16	13	13	11	12	12	12	9	12	12	6	11	12	12	13	13	13
Srsf1	Serine/arginine-rich splicing factor 1	1	0	0.326034	12	47.2	27.744	0	0	5.26614	6.77871	3.58446	0.0137005	0.0149338	0.0265546	0.00260162	0.00220304	0.00740826	0.0112336	29768000	Srsf1	Q6PDM2	>sp|Q6PDM2|SRSF1_MOUSE Serine/arginine-rich splicing factor 1 OS=Mus musculus GN=Srsf1 PE=1 SV=3	12	12	8	9	10	11	9	10	12	12	9	9	8	9	8	9	8	9	10	7	8	9	10	11	9	10
Sf3a1	Splicing factor 3A subunit 1	1	6.5	0.328467	20	26.8	88.544	0	0	4.64551	6.40118	3.24788	0.0110493	0.0153062	0.0207445	0.00237848	0.00239116	0.00638708	0.00970944	8054500	Sf3a1	Q8K4Z5	>sp|Q8K4Z5|SF3A1_MOUSE Splicing factor 3A subunit 1 OS=Mus musculus GN=Sf3a1 PE=1 SV=1	20	20	11	10	12	16	13	16	20	20	14	13	10	12	14	13	10	13	12	9	11	10	12	16	13	16
Gnb2l1	Guanine nucleotide-binding protein subunit beta-2-like 1	1	0	0.328467	17	58.4	35.076	0	0	0.849294	1.24617	2.81882	0.00303211	0.00784347	0.0721103	0.00357015	0.00629407	0.0255818	0.0197386	44756000	Gnb2l1	P68040	>sp|P68040|RACK1_MOUSE Receptor of activated protein C kinase 1 OS=Mus musculus GN=Rack1 PE=1 SV=3	17	17	6	7	8	13	10	14	17	17	14	12	13	14	15	15	12	16	16	10	6	7	8	13	10	14
Eif4a3	Eukaryotic initiation factor 4A-III;Eukaryotic initiation factor 4A-III, N-terminally processed	1	0	0.357664	16	39.2	46.839	0	0	3.17846	4.88039	2.21045	0.00854645	0.0122154	0.0216673	0.00268887	0.00250296	0.0098022	0.00957053	14999000	Eif4a3;Gm8994	Q91VC3;A0A0N4SVP8;E9PV04	>sp|Q91VC3|IF4A3_MOUSE Eukaryotic initiation factor 4A-III OS=Mus musculus GN=Eif4a3 PE=1 SV=3;>tr|A0A0N4SVP8|A0A0N4SVP8_MOUSE Protein Gm5580 OS=Mus musculus GN=Gm5580 PE=3 SV=1;>tr|E9PV04|E9PV04_MOUSE Protein Gm8994 OS=Mus musculus GN=Gm8994 PE=3 SV=2	16	16	9	10	10	13	13	14	16	16	12	11	12	12	12	10	10	15	14	7	9	10	10	13	13	14
Cad	CAD protein	1	0	0.357664	31	17.5	243.24	0	-1	0.502867	0.610204	0.648258	0.00201488	0.00334406	0.00777485	0.00400679	0.00548023	0.0119935	0.00576904	2442400	Cad	B2RQC6	>sp|B2RQC6|PYR1_MOUSE CAD protein OS=Mus musculus GN=Cad PE=1 SV=1	31	31	5	9	5	12	8	13	28	26	10	21	18	22	27	25	17	24	21	10	5	9	5	12	8	13
Rpl5	60S ribosomal protein L5	1	0	0.379562	11	41.8	34.4	0	0	4.28828	6.23003	2.29133	0.00577212	0.00926278	0.0208374	0.00134602	0.00148679	0.00909403	0.00796652	26653000	Rpl5	P47962	>sp|P47962|RL5_MOUSE 60S ribosomal protein L5 OS=Mus musculus GN=Rpl5 PE=1 SV=3	11	11	6	6	7	8	8	9	11	10	7	5	6	8	6	7	6	9	7	4	6	6	7	8	8	9
Rpsa	40S ribosomal protein SA	1	0	0.389294	11	45.1	32.838	0	0	1.75114	1.57951	2.8145	0.00537482	0.00958952	0.0471271	0.00306933	0.0060712	0.0167444	0.0146627	49528000	Rpsa	P14206	>sp|P14206|RSSA_MOUSE 40S ribosomal protein SA OS=Mus musculus GN=Rpsa PE=1 SV=4	11	11	5	5	7	6	7	7	10	10	8	6	6	6	8	8	7	11	9	7	5	5	7	6	7	7
Cct3	T-complex protein 1 subunit gamma	1	0	0.40146	16	32.7	60.629	0	-1	0.495264	0.805883	0.334935	0.00148514	0.001976	0.00248839	0.00299869	0.00245197	0.00742946	0.00313828	4060300	Cct3	P80318	>sp|P80318|TCPG_MOUSE T-complex protein 1 subunit gamma OS=Mus musculus GN=Cct3 PE=1 SV=1	16	16	5	5	8	9	2	7	10	8	4	9	11	13	11	13	11	14	13	7	5	5	8	9	2	7
Vcp	Transitional endoplasmic reticulum ATPase	1	0	0.406326	17	26.8	89.321	0	0	0.68851	3.25792	1.33791	0.00342587	0.00770099	0.0062778	0.00497578	0.00236377	0.00469224	0.00490607	4031500	Vcp	Q01853	>sp|Q01853|TERA_MOUSE Transitional endoplasmic reticulum ATPase OS=Mus musculus GN=Vcp PE=1 SV=4	17	17	5	11	6	13	11	13	14	13	10	15	14	16	15	14	9	12	10	3	5	11	6	13	11	13
Rbmx	RNA binding motif protein, X-linked-like-1;RNA-binding motif protein, X chromosome;RNA-binding motif protein, X chromosome, N-terminally processed	1	0	0.411192	13	34	42.161	0	0	10.3601	8.98285	3.5464	0.0127661	0.0108572	0.0195983	0.00123224	0.00120866	0.00552625	0.00853146	11149000	Rbmxl1;Rbmx	Q91VM5;Q9WV02	>sp|Q91VM5|RMXL1_MOUSE RNA binding motif protein, X-linked-like-1 OS=Mus musculus GN=Rbmxl1 PE=2 SV=1;>sp|Q9WV02|RBMX_MOUSE RNA-binding motif protein, X chromosome OS=Mus musculus GN=Rbmx PE=1 SV=1	13	13	11	11	12	12	10	11	13	12	12	7	9	7	8	6	9	9	9	5	11	11	12	12	10	11
Cct7	T-complex protein 1 subunit eta	1	0	0.418491	12	27.6	59.652	0	-1	0.212154	1.20148	0.211491	0.000451217	0.00108284	0.00108386	0.00212683	0.000901251	0.00512482	0.00179514	2381600	Cct7	P80313	>sp|P80313|TCPH_MOUSE T-complex protein 1 subunit eta OS=Mus musculus GN=Cct7 PE=1 SV=1	12	12	1	4	0	6	2	5	7	5	3	9	8	9	8	7	7	10	9	4	1	4	0	6	2	5
Cct2	T-complex protein 1 subunit beta	1	0	0.437956	12	27.7	57.477	0	-1	0.521307	0.953765	0.269221	0.00151258	0.00190828	0.00221083	0.00290151	0.00200079	0.00821196	0.00312432	3835800	Cct2	P80314	>sp|P80314|TCPB_MOUSE T-complex protein 1 subunit beta OS=Mus musculus GN=Cct2 PE=1 SV=4	12	12	5	6	4	8	2	5	8	8	7	8	8	9	11	10	7	10	9	7	5	6	4	8	2	5
Cct8	T-complex protein 1 subunit theta	1	0	0.445255	18	36.1	59.555	0	0	0.690824	1.06557	0.308286	0.00341419	0.00272585	0.00410805	0.00494219	0.00255811	0.0133255	0.00517898	5397300	Cct8	P42932	>sp|P42932|TCPQ_MOUSE T-complex protein 1 subunit theta OS=Mus musculus GN=Cct8 PE=1 SV=3	18	18	6	11	8	12	2	9	13	13	11	16	17	16	16	14	12	17	18	15	6	11	8	12	2	9
Tcp1	T-complex protein 1 subunit alpha	1	0	0.447689	14	32	60.448	0	-1	0.259232	0.954938	0.455492	0.000768206	0.00173473	0.00303694	0.00296339	0.00181659	0.00666739	0.00283121	3788000	Tcp1	P11983	>sp|P11983|TCPA_MOUSE T-complex protein 1 subunit alpha OS=Mus musculus GN=Tcp1 PE=1 SV=3	14	14	2	5	3	7	2	8	9	6	3	10	10	10	11	9	9	14	9	5	2	5	3	7	2	8
Ywhae	14-3-3 protein epsilon	1	9	0.452555	23	75.7	29.174	0	0	2.04721	1.85292	0.782255	0.0380228	0.10132	0.0402956	0.018573	0.0546811	0.0515121	0.0507341	119620000	Ywhae	P62259	>sp|P62259|1433E_MOUSE 14-3-3 protein epsilon OS=Mus musculus GN=Ywhae PE=1 SV=1	23	21	17	15	18	20	21	20	18	18	18	18	19	18	22	20	17	20	19	13	15	14	16	18	19	18
Cct4	T-complex protein 1 subunit delta	1	0	0.452555	14	31.7	58.066	0	-1	0.618795	1.25623	0.271569	0.00185222	0.0023044	0.0023733	0.00299327	0.00183438	0.00873918	0.00334946	3826600	Cct4	P80315	>sp|P80315|TCPD_MOUSE T-complex protein 1 subunit delta OS=Mus musculus GN=Cct4 PE=1 SV=3	14	14	5	7	4	9	4	8	9	8	4	10	11	11	11	10	8	11	12	7	5	7	4	9	4	8
Hsp90b1	Endoplasmin	1	0	0.452555	34	39.9	92.475	0	-3	0.166744	0.331324	0.0765794	0.0120021	0.00762567	0.00746745	0.0719795	0.0230157	0.0975126	0.0366005	38581000	Hsp90b1	P08113	>sp|P08113|ENPL_MOUSE Endoplasmin OS=Mus musculus GN=Hsp90b1 PE=1 SV=2	34	32	15	14	15	16	10	15	19	19	14	27	28	29	27	27	22	30	28	22	14	13	14	15	9	14
Hnrnpl	Heterogeneous nuclear ribonucleoprotein L	1	5	0.462287	20	44.2	63.963	1	0	3.22722	4.69253	10.3838	0.00799218	0.00986457	0.11021	0.00247649	0.00210219	0.0106137	0.0238765	53941000	Hnrnpl	Q8R081	>sp|Q8R081|HNRPL_MOUSE Heterogeneous nuclear ribonucleoprotein L OS=Mus musculus GN=Hnrnpl PE=1 SV=2	20	20	9	9	11	12	10	13	19	19	16	10	10	13	8	8	8	14	13	6	9	9	11	12	10	13
Eif4a1	Eukaryotic initiation factor 4A-I	1	0	0.462287	20	45.6	46.153	0	0	0.926388	1.30702	4.0387	0.0082998	0.00873516	0.0667326	0.00895931	0.00668324	0.0165233	0.0193222	37612000	Eif4a1	P60843	>sp|P60843|IF4A1_MOUSE Eukaryotic initiation factor 4A-I OS=Mus musculus GN=Eif4a1 PE=1 SV=1	20	17	10	9	9	14	7	15	19	20	15	16	15	16	15	15	11	16	15	7	9	9	9	12	5	13
Rpl4	60S ribosomal protein L4	1	0	0.479319	16	37.9	47.153	0	0	4.67509	6.39691	2.51195	0.00418469	0.00757654	0.0122006	0.000895106	0.00118441	0.00485704	0.00514973	11455000	Rpl4	Q9D8E6	>sp|Q9D8E6|RL4_MOUSE 60S ribosomal protein L4 OS=Mus musculus GN=Rpl4 PE=1 SV=3	16	16	9	5	12	11	9	13	16	15	9	5	5	7	7	6	9	9	11	4	9	5	12	11	9	13
Col6a1	Collagen alpha-1(VI) chain	0	0	0.00243309	8	10	108.49	3	0	38.8392	88.5751	48.9941	0.00388392	0.00564364	0.00489941	0	6.37159e-05	0	0.00241511	1298400	Col6a1	Q04857	>sp|Q04857|CO6A1_MOUSE Collagen alpha-1(VI) chain OS=Mus musculus GN=Col6a1 PE=1 SV=1	8	8	6	5	7	6	6	8	8	8	5	0	0	0	1	1	0	0	0	0	6	5	7	6	6	8
Glg1	Golgi apparatus protein 1	0	0	0.0364964	9	8.9	133.73	2	0	2.08042	32.028	10.1835	0.00127599	0.00567563	0.00519423	0.000613332	0.000177208	0.000510062	0.00224107	1204700	Glg1	Q61543	>sp|Q61543|GSLG1_MOUSE Golgi apparatus protein 1 OS=Mus musculus GN=Glg1 PE=1 SV=1	9	9	4	4	3	8	8	8	9	9	7	6	5	6	3	2	5	3	4	3	4	4	3	8	8	8
Wasf2	Wiskott-Aldrich syndrome protein family member 2	0	0	0.0510949	7	14.5	54.073	1	0	6.2586	6.72827	7.49013	0.00561555	0.00937362	0.00407305	0.000897253	0.00139317	0.000543788	0.0036494	6203000	Wasf2	Q8BH43	>sp|Q8BH43|WASF2_MOUSE Wiskott-Aldrich syndrome protein family member 2 OS=Mus musculus GN=Wasf2 PE=1 SV=1	7	7	5	5	6	7	6	7	6	7	6	5	5	5	7	6	5	5	4	1	5	5	6	7	6	7
Nup43	Nucleoporin Nup43	0	0	0.0510949	6	21.6	41.989	0	0	3.3521	3.04603	9.66935	0.00100143	0.00702126	0.00241455	0.000298746	0.00230506	0.000249712	0.00221513	7111100	Nup43	P59235	>sp|P59235|NUP43_MOUSE Nucleoporin Nup43 OS=Mus musculus GN=Nup43 PE=1 SV=2	6	6	3	2	2	5	4	5	4	4	2	3	3	4	5	5	4	2	2	0	3	2	2	5	4	5
Ttll12	Tubulin--tyrosine ligase-like protein 12	0	0	0.0510949	5	7.8	74.042	0	-1	0.128954	0.0748609	0	0.000136854	2.40954e-05	0	0.00106126	0.000321869	0.000919606	0.000410614	476450	Ttll12	Q3UDE2	>sp|Q3UDE2|TTL12_MOUSE Tubulin--tyrosine ligase-like protein 12 OS=Mus musculus GN=Ttll12 PE=1 SV=1	5	5	0	1	0	1	0	0	0	0	0	5	5	5	3	3	3	3	3	2	0	1	0	1	0	0
Gys1	Glycogen [starch] synthase, muscle	0	0	0.053528	3	4.3	83.926	0	0	0	0	0	0	0	0	0.000230081	0.000104369	8.44869e-05	6.98228e-05	114390	Gys1	Q9Z1E4	>sp|Q9Z1E4|GYS1_MOUSE Glycogen [starch] synthase, muscle OS=Mus musculus GN=Gys1 PE=1 SV=2	3	3	0	0	0	0	0	0	0	0	0	2	2	2	2	2	1	0	1	1	0	0	0	0	0	0
Scaf4	Protein Scaf4	0	0	0.0559611	5	4.6	131.68	1	0	0	2.39133	57.5932	0	0.000239133	0.00252763	0	0	4.38877e-05	0.000468442	739340	Scaf4	Q6PFF0	>tr|Q6PFF0|Q6PFF0_MOUSE Protein Scaf4 OS=Mus musculus GN=Scaf4 PE=1 SV=1	5	5	0	0	0	2	1	1	5	5	3	0	0	0	0	0	0	1	1	0	0	0	0	2	1	1
Ap2a1	AP-2 complex subunit alpha-1	0	0	0.0583942	10	10.4	107.66	0	0	0.606571	1.24076	2.93588	0.000242502	0.000257992	0.00409159	0.000399792	0.000207932	0.00139365	0.00109891	924190	Ap2a1	P17426	>sp|P17426|AP2A1_MOUSE AP-2 complex subunit alpha-1 OS=Mus musculus GN=Ap2a1 PE=1 SV=1	10	4	0	1	1	0	1	3	10	9	4	3	4	4	3	3	2	5	4	2	0	0	0	0	0	0
Arid1a	AT-rich interactive domain-containing protein 1A	0	0	0.0583942	8	4.7	242.09	0	0	9.86273	5.85896	18.3852	0.00456205	0.00445651	0.00143069	0.000462554	0.000760632	7.78174e-05	0.00195837	628180	Arid1a	A2BH40	>sp|A2BH40|ARI1A_MOUSE AT-rich interactive domain-containing protein 1A OS=Mus musculus GN=Arid1a PE=1 SV=1	8	8	6	7	7	7	6	8	6	5	4	2	5	5	5	6	5	0	2	0	6	7	7	7	6	8
Got2	Aspartate aminotransferase, mitochondrial	0	0	0.0583942	7	16	47.411	0	-1	0.356517	9.0335	0.785159	0.000670991	0.00151576	0.000451123	0.00188207	0.000167793	0.000574563	0.00087705	1107800	Got2	P05202	>sp|P05202|AATM_MOUSE Aspartate aminotransferase, mitochondrial OS=Mus musculus GN=Got2 PE=1 SV=1	7	7	0	4	0	5	3	5	5	0	0	5	6	5	2	3	0	1	1	1	0	4	0	5	3	5
Aqr	Intron-binding protein aquarius	0	0	0.0583942	4	3	170.29	0	0	5.79151	8.94221	4.51378	0.00125041	0.000988078	0.00232812	0.000215904	0.000110496	0.000515779	0.000901464	469130	Aqr	Q8CFQ3	>sp|Q8CFQ3|AQR_MOUSE Intron-binding protein aquarius OS=Mus musculus GN=Aqr PE=1 SV=2	4	4	2	2	2	2	2	2	4	4	3	2	2	1	3	1	1	2	2	1	2	2	2	2	2	2
Wdr1	WD repeat-containing protein 1	0	0	0.0583942	4	7.3	66.406	0	0	0.451474	7.47623	0.172982	0.000668244	0.000896158	8.86771e-05	0.00148014	0.000119868	0.000512637	0.00062762	665330	Wdr1	O88342	>sp|O88342|WDR1_MOUSE WD repeat-containing protein 1 OS=Mus musculus GN=Wdr1 PE=1 SV=3	4	4	1	2	2	3	0	2	0	1	0	3	3	4	1	2	1	3	1	1	1	2	2	3	0	2
Zfp207	BUB3-interacting and GLEBS motif-containing protein ZNF207	0	0	0.0583942	3	6.7	52.792	0	0	11.5844	6.70536	5.51183	0.000301977	0.000670536	0.00277773	2.60677e-05	0	0.000503958	0.000713378	2039000	Zfp207	Q9JMD0	>sp|Q9JMD0|ZN207_MOUSE BUB3-interacting and GLEBS motif-containing protein ZNF207 OS=Mus musculus GN=Znf207 PE=1 SV=1	3	3	1	2	1	3	1	0	3	3	2	1	1	0	0	0	0	3	2	1	1	2	1	3	1	0
Nol8	Nucleolar protein 8	0	0	0.0583942	2	2.1	128.63	0	0	14.883	2.25278	1.29783	0.000996255	0.000225278	0.000129783	6.69392e-05	0	0	0.000236376	65797	Nol8	Q3UHX0	>sp|Q3UHX0|NOL8_MOUSE Nucleolar protein 8 OS=Mus musculus GN=Nol8 PE=1 SV=2	2	2	2	2	2	2	0	0	1	1	0	0	1	1	0	0	0	0	0	0	2	2	2	2	0	0
Acaa2	3-ketoacyl-CoA thiolase, mitochondrial	0	4.5	0.0608273	5	13.6	41.829	1	0	24.1479	16.9116	13.7052	0.000819855	0.00237966	0.00137052	3.39513e-05	0.000140711	0	0.000790783	1026500	Acaa2	Q8BWT1	>sp|Q8BWT1|THIM_MOUSE 3-ketoacyl-CoA thiolase, mitochondrial OS=Mus musculus GN=Acaa2 PE=1 SV=3	5	5	2	3	2	4	4	5	5	5	2	0	1	1	2	3	0	0	0	0	2	3	2	4	4	5
Rbm22	Pre-mRNA-splicing factor RBM22	0	0	0.0608273	2	5.2	46.895	0	0	11.6137	23.2729	5.48772	0.00150236	0.000920599	0.0011473	0.000129361	3.95567e-05	0.000209067	0.000658041	818140	Rbm22	Q8BHS3	>sp|Q8BHS3|RBM22_MOUSE Pre-mRNA-splicing factor RBM22 OS=Mus musculus GN=Rbm22 PE=1 SV=1	2	2	2	2	2	2	2	1	2	2	2	1	2	1	0	1	1	2	1	0	2	2	2	2	2	1
Osbpl8	Oxysterol-binding protein	0	0	0.0632603	9	14.2	101.27	1	0	10.2516	4.21622	35.0831	0.000178141	0.00114227	0.00407854	1.73769e-05	0.000270923	0.000116254	0.000967251	832890	Osbpl8	B9EJ86	>sp|B9EJ86|OSBL8_MOUSE Oxysterol-binding protein-related protein 8 OS=Mus musculus GN=Osbpl8 PE=1 SV=1	9	9	1	1	0	5	4	4	8	8	4	0	0	1	6	3	2	1	1	1	1	1	0	5	4	4
Stag2	Cohesin subunit SA-2	0	0	0.0632603	7	6.3	141.28	1	0	7.94536	25.4131	21.2949	0.000727266	0.00243383	0.00261429	9.15334e-05	9.57708e-05	0.000122766	0.00101424	536450	Stag2	O35638	>sp|O35638|STAG2_MOUSE Cohesin subunit SA-2 OS=Mus musculus GN=Stag2 PE=1 SV=3	7	3	4	4	3	6	6	6	6	6	6	1	2	2	2	1	4	1	2	0	2	3	2	2	2	2
Gsn	Gelsolin	0	0	0.0632603	10	14.5	85.941	0	0	0.86082	7.83796	1.71891	0.00308565	0.00390191	0.0082271	0.00358455	0.000497822	0.00478623	0.00401388	4380700	Gsn	P13020;CON__Q3SX14	>sp|P13020|GELS_MOUSE Gelsolin OS=Mus musculus GN=Gsn PE=1 SV=3;>Q3SX14 TREMBL:Q3SX14 (Bos taurus) Similar to Gelsolin	10	10	6	6	5	9	5	9	10	9	6	10	10	9	5	5	5	9	9	5	6	6	5	9	5	9
Smarcb1	SWI/SNF-related matrix-associated actin-dependent regulator of chromatin subfamily B member 1	0	0	0.0632603	5	16.6	44.141	0	0	5.34069	3.98788	2.7963	0.00379385	0.00337168	0.00167505	0.000710367	0.000845482	0.000599024	0.00183258	3006600	Smarcb1	Q9Z0H3	>sp|Q9Z0H3|SNF5_MOUSE SWI/SNF-related matrix-associated actin-dependent regulator of chromatin subfamily B member 1 OS=Mus musculus GN=Smarcb1 PE=1 SV=1	5	5	5	5	5	5	5	5	4	5	5	3	5	5	4	4	5	2	2	0	5	5	5	5	5	5
Atrx	Transcriptional regulator ATRX	0	0	0.0632603	2	0.7	278.58	0	0	7.48722	96.7809	7.22133	0.000748722	0.000380899	0.000201146	0	3.93568e-06	2.78545e-05	0.000227093	38276	Atrx	Q61687	>sp|Q61687|ATRX_MOUSE Transcriptional regulator ATRX OS=Mus musculus GN=Atrx PE=1 SV=3	2	2	2	2	2	2	2	2	2	2	2	0	0	0	0	0	1	0	1	0	2	2	2	2	2	2
Eif2a	Eukaryotic translation initiation factor 2A	0	0	0.0656934	5	10.8	64.403	0	0	0	0.787746	3.53864	0	7.87746e-05	0.00262978	8.19404e-05	0	0.00074316	0.000588942	857690	Eif2a	Q8BJW6	>sp|Q8BJW6|EIF2A_MOUSE Eukaryotic translation initiation factor 2A OS=Mus musculus GN=Eif2a PE=1 SV=2	5	5	0	0	0	1	0	0	5	5	5	0	2	1	0	0	0	3	4	2	0	0	0	1	0	0
Crnkl1	Crooked neck-like protein 1	0	0	0.0656934	4	6.4	83.415	0	0	1.1769	3.58951	3.44611	0.000225071	9.49975e-05	0.00114651	0.000191241	2.64653e-05	0.000332695	0.000336163	338020	Crnkl1	P63154	>sp|P63154|CRNL1_MOUSE Crooked neck-like protein 1 OS=Mus musculus GN=Crnkl1 PE=1 SV=1	4	4	1	1	1	1	0	0	3	3	2	2	1	1	1	0	0	2	1	1	1	1	1	1	0	0
Sfxn1	Sideroflexin-1	0	0	0.0656934	2	7.1	35.649	0	0	0	2.28085	0.43919	0	0.000910992	0.000163671	0.000229541	0.000399408	0.000372665	0.000346046	954600	Sfxn1	Q99JR1	>sp|Q99JR1|SFXN1_MOUSE Sideroflexin-1 OS=Mus musculus GN=Sfxn1 PE=1 SV=3	2	2	0	0	0	2	2	2	1	2	0	2	2	2	2	2	2	2	2	0	0	0	0	2	2	2
Cux1	Homeobox protein cut-like 1	0	0	0.0681265	20	16.7	165.59	2	0	21.2797	20.1708	26.1885	0.0219437	0.00857307	0.00118108	0.0010312	0.000425023	4.5099e-05	0.0055332	1277200	Cux1	P53564	>sp|P53564|CUX1_MOUSE Homeobox protein cut-like 1 OS=Mus musculus GN=Cux1 PE=1 SV=3	20	20	18	17	16	13	13	13	5	8	3	11	8	7	6	5	5	0	1	0	18	17	16	13	13	13
Usp5	Ubiquitin carboxyl-terminal hydrolase 5	0	0	0.0681265	7	11.1	95.832	0	0	0.4665	2.71632	0.373582	0.000259698	0.000237068	0.000234604	0.000556693	8.72754e-05	0.000627985	0.000333887	302240	Usp5	P56399	>sp|P56399|UBP5_MOUSE Ubiquitin carboxyl-terminal hydrolase 5 OS=Mus musculus GN=Usp5 PE=1 SV=1	7	7	0	2	0	2	0	1	3	1	1	6	5	5	2	2	2	5	4	2	0	2	0	2	0	1
Sec61a1	Protein transport protein Sec61 subunit alpha isoform 1	0	0	0.0681265	3	6.9	52.264	0	0	1.53804	2.49515	0.768414	0.00109736	0.00184098	0.00158117	0.000713478	0.000737825	0.0020577	0.00133809	3044200	Sec61a1	P61620	>sp|P61620|S61A1_MOUSE Protein transport protein Sec61 subunit alpha isoform 1 OS=Mus musculus GN=Sec61a1 PE=1 SV=2	3	3	2	2	2	3	2	2	3	2	2	2	2	2	3	2	3	2	2	2	2	2	2	3	2	2
Chmp4b	Charged multivesicular body protein 4b	0	0	0.0681265	2	11.2	24.936	0	0	0	0	0	0	0	0	0	0.000201147	0.00178319	0.000330723	868040	Chmp4b	Q9D8B3	>sp|Q9D8B3|CHM4B_MOUSE Charged multivesicular body protein 4b OS=Mus musculus GN=Chmp4b PE=1 SV=2	2	2	0	0	0	0	0	0	0	0	0	0	0	0	2	2	2	2	2	2	0	0	0	0	0	0
Ablim1	Actin-binding LIM protein 1	0	0	0.0705596	6	7.9	96.804	0	0	1.19847	3.84874	4.66246	0.000132989	0.000384874	0.00203971	0.000110966	0	0.000437474	0.000517669	383430	Ablim1	Q8K4G5	>sp|Q8K4G5|ABLM1_MOUSE Actin-binding LIM protein 1 OS=Mus musculus GN=Ablim1 PE=1 SV=1	6	6	0	0	2	2	1	1	6	5	5	2	0	2	0	0	0	2	2	2	0	0	2	2	1	1
Lrrc47	Leucine-rich repeat-containing protein 47	0	0	0.0729927	8	17.9	63.589	0	0	0	0	9.7039	0	0	0.00335902	0	0	0.000346151	0.000617528	967340	Lrrc47	Q505F5	>sp|Q505F5|LRC47_MOUSE Leucine-rich repeat-containing protein 47 OS=Mus musculus GN=Lrrc47 PE=1 SV=1	8	8	0	0	0	0	0	0	8	8	3	0	0	0	0	0	0	2	1	1	0	0	0	0	0	0
Uqcrc1	Cytochrome b-c1 complex subunit 1, mitochondrial	0	0	0.0729927	7	19	52.851	0	0	0.830207	7.18285	1.85208	0.000298879	0.00835248	8.31539e-05	0.000360005	0.00116284	4.48975e-05	0.00171704	2268000	Uqcrc1	Q9CZ13	>sp|Q9CZ13|QCR1_MOUSE Cytochrome b-c1 complex subunit 1, mitochondrial OS=Mus musculus GN=Uqcrc1 PE=1 SV=2	7	7	1	1	1	6	6	7	1	0	1	1	4	3	5	6	3	0	1	0	1	1	1	6	6	7
Dhx38	DEAH (Asp-Glu-Ala-His) box polypeptide 38	0	0	0.0729927	6	5.9	140.62	0	0	11.1188	26.8908	4.38281	0.00103698	0.000186707	0.00206043	9.3264e-05	6.94314e-06	0.000470117	0.000642407	391850	Dhx38	Q80X98	>tr|Q80X98|Q80X98_MOUSE DEAH (Asp-Glu-Ala-His) box polypeptide 38 OS=Mus musculus GN=Dhx38 PE=1 SV=1	6	6	3	4	2	0	1	3	6	6	2	0	1	3	0	0	1	3	4	0	3	4	2	0	1	3
Ctcf	Transcriptional repressor CTCF	0	0	0.0729927	3	3.8	83.745	0	0	14.8661	1.49208	14.5856	0.000406058	7.78407e-05	0.0018511	2.73144e-05	5.21692e-05	0.000126912	0.000423565	765690	Ctcf	Q61164	>sp|Q61164|CTCF_MOUSE Transcriptional repressor CTCF OS=Mus musculus GN=Ctcf PE=1 SV=2	3	3	0	1	1	1	0	1	2	3	1	0	0	2	1	0	0	1	1	0	0	1	1	1	0	1
Sun2	SUN domain-containing protein 2	0	0	0.0754258	12	20.8	81.604	3	0	48.568	1106.42	52.1802	0.00258122	0.00346557	0.00777847	5.31464e-05	3.13224e-06	0.000149069	0.00233843	2270800	Sun2	Q8BJS4	>sp|Q8BJS4|SUN2_MOUSE SUN domain-containing protein 2 OS=Mus musculus GN=Sun2 PE=1 SV=3	12	12	5	7	8	8	5	9	11	12	7	0	0	3	0	0	1	2	1	1	5	7	8	8	5	9
Nup62	Nuclear pore glycoprotein p62	0	0	0.0754258	6	14.6	53.254	0	0	4.08399	1.83434	2.5905	0.00167108	0.00247537	0.00186921	0.000409178	0.00134946	0.000721562	0.00141598	5597800	Nup62	Q63850	>sp|Q63850|NUP62_MOUSE Nuclear pore glycoprotein p62 OS=Mus musculus GN=Nup62 PE=1 SV=2	6	6	2	1	4	2	5	5	4	3	3	3	2	1	6	6	0	5	2	1	2	1	4	2	5	5
Mdh1	Malate dehydrogenase, cytoplasmic	0	0	0.0754258	3	11.7	36.511	0	0	0.650825	6.41685	1.23504	0.000428956	0.00110168	0.000383967	0.000659097	0.000171686	0.000310895	0.000509381	1176900	Mdh1	P14152	>sp|P14152|MDHC_MOUSE Malate dehydrogenase, cytoplasmic OS=Mus musculus GN=Mdh1 PE=1 SV=3	3	3	1	2	0	3	0	3	3	1	0	3	3	3	2	2	1	1	2	0	1	2	0	3	0	3
Akap8	A-kinase anchor protein 8	0	0	0.0754258	2	3.9	76.293	0	0	4.89811	4.43935	6.05833	0.000750572	0.000979873	0.00100272	0.000153237	0.000220724	0.000165511	0.000545439	684590	Akap8	Q9DBR0	>sp|Q9DBR0|AKAP8_MOUSE A-kinase anchor protein 8 OS=Mus musculus GN=Akap8 PE=1 SV=1	2	2	2	2	2	2	2	2	2	2	2	2	1	2	1	1	2	1	1	1	2	2	2	2	2	2
Pkp1	Plakophilin-1	0	0	0.0827251	7	12.2	80.895	1	0	19.7485	32.0129	4.51955	0.00197485	0.00320129	0.000451955	0	0	0	0.000938017	366370	Pkp1	P97350	>sp|P97350|PKP1_MOUSE Plakophilin-1 OS=Mus musculus GN=Pkp1 PE=1 SV=1	7	7	5	5	4	7	5	7	3	3	1	0	0	0	0	0	0	0	0	0	5	5	4	7	5	7
Ythdf3	YTH domain family protein 3	0	0	0.0827251	7	20.5	63.961	0	0	0.348821	0.441154	0.816038	0.000239379	0.000662664	0.000702816	0.000686253	0.00150211	0.000861254	0.000775747	2172400	Ythdf3	Q8BYK6	>sp|Q8BYK6|YTHD3_MOUSE YTH domain-containing family protein 3 OS=Mus musculus GN=Ythdf3 PE=1 SV=2	7	6	2	1	2	1	3	4	5	4	2	4	5	5	6	7	6	4	5	2	1	1	1	1	2	3
Atp2a3	Sarcoplasmic/endoplasmic reticulum calcium ATPase 3	0	0	0.0851582	6	13.1	113.64	1	0	11.7025	72.4398	21.6882	9.25855e-05	0.00242621	0.000749702	7.91161e-06	3.34928e-05	3.45672e-05	0.000557412	287660	Atp2a3	Q64518	>sp|Q64518|AT2A3_MOUSE Sarcoplasmic/endoplasmic reticulum calcium ATPase 3 OS=Mus musculus GN=Atp2a3 PE=1 SV=3	6	6	1	1	0	5	5	5	4	4	2	0	0	1	1	1	0	0	1	0	1	1	0	5	5	5
Ccar1	Cell division cycle and apoptosis regulator protein 1	0	0	0.0851582	10	10	132.06	0	0	6.12039	22.7755	2.86969	0.00208194	0.00243376	0.00686766	0.000340164	0.000106859	0.00239318	0.00237059	1930600	Ccar1	Q8CH18	>sp|Q8CH18|CCAR1_MOUSE Cell division cycle and apoptosis regulator protein 1 OS=Mus musculus GN=Ccar1 PE=1 SV=1	10	10	6	5	6	8	5	6	9	8	8	4	3	4	3	2	2	8	7	3	6	5	6	8	5	6
Upf1	Regulator of nonsense transcripts 1	0	0	0.0851582	9	8.1	123.97	0	0	0.595824	1.68595	1.16036	0.000424017	0.000881262	0.0020303	0.000711647	0.000522709	0.00174971	0.00105327	744440	Upf1	Q9EPU0	>sp|Q9EPU0|RENT1_MOUSE Regulator of nonsense transcripts 1 OS=Mus musculus GN=Upf1 PE=1 SV=2	9	9	0	4	1	5	4	5	8	8	6	6	7	7	6	6	7	6	7	3	0	4	1	5	4	5
FAM120A	Constitutive coactivator of PPAR-gamma-like protein 1	0	0	0.0851582	7	8.8	121.64	0	0	0.651331	0.395419	1.80144	0.000133157	0.00011204	0.0027698	0.000204439	0.000283345	0.00153755	0.000840056	663070	FAM120A	Q6A0A9	>sp|Q6A0A9|F120A_MOUSE Constitutive coactivator of PPAR-gamma-like protein 1 OS=Mus musculus GN=FAM120A PE=1 SV=2	7	7	0	1	1	1	1	0	7	6	4	2	2	3	5	2	4	5	5	2	0	1	1	1	1	0
Slc7a5	Large neutral amino acids transporter small subunit 1	0	0	0.0851582	2	5.7	55.872	0	0	0	0	0	0	0	0	0.000373984	0.000257536	0.000436847	0.000178061	516630	Slc7a5	Q9Z127	>sp|Q9Z127|LAT1_MOUSE Large neutral amino acids transporter small subunit 1 OS=Mus musculus GN=Slc7a5 PE=1 SV=2	2	2	0	0	0	0	0	0	0	0	0	2	2	2	2	2	2	2	2	1	0	0	0	0	0	0
Nup98	Nuclear pore complex protein Nup98-Nup96;Nuclear pore complex protein Nup98;Nuclear pore complex protein Nup96	0	0	0.0875912	10	8.1	197.24	1	0	6.17249	3.03034	7.94084	0.000828818	0.0024402	0.00289352	0.000134276	0.000805258	0.000364385	0.00124441	652730	Nup98	Q6PFD9	>sp|Q6PFD9|NUP98_MOUSE Nuclear pore complex protein Nup98-Nup96 OS=Mus musculus GN=Nup98 PE=1 SV=2	10	10	2	2	3	5	3	5	10	9	3	3	2	1	7	6	4	2	2	1	2	2	3	5	3	5
Ikbkap	Elongator complex protein 1	0	0	0.0875912	8	6.5	149.58	1	0	0.576783	1.65053	4.22318	7.65257e-05	0.000151127	0.00319673	0.000132677	9.15624e-05	0.000756948	0.000734261	562460	Ikbkap	Q7TT37	>sp|Q7TT37|ELP1_MOUSE Elongator complex protein 1 OS=Mus musculus GN=Ikbkap PE=1 SV=2	8	8	0	1	0	1	0	1	8	8	3	1	3	3	2	2	0	3	4	1	0	1	0	1	0	1
Atic	Bifunctional purine biosynthesis protein PURH;Phosphoribosylaminoimidazolecarboxamide formyltransferase;IMP cyclohydrolase	0	0	0.0875912	9	20.1	64.217	0	-1	0.2509	2.03682	0.12111	0.000401183	0.000671986	0.000103076	0.00159898	0.000329919	0.000851092	0.000659372	715590	Atic	Q9CWJ9	>sp|Q9CWJ9|PUR9_MOUSE Bifunctional purine biosynthesis protein PURH OS=Mus musculus GN=Atic PE=1 SV=2	9	9	2	3	2	6	1	3	2	0	0	8	9	7	2	4	4	3	5	2	2	3	2	6	1	3
Dhx29	ATP-dependent RNA helicase Dhx29	0	0	0.0875912	6	5.9	153.97	0	0	0	0.668504	3.99616	0	2.15675e-05	0.00173195	2.47736e-05	3.22623e-05	0.000433402	0.000373992	246480	Dhx29	Q6PGC1	>sp|Q6PGC1|DHX29_MOUSE ATP-dependent RNA helicase Dhx29 OS=Mus musculus GN=Dhx29 PE=1 SV=1	6	6	0	0	0	1	0	0	4	6	4	0	0	1	1	0	2	2	3	2	0	0	0	1	0	0
Flii	Protein flightless-1 homolog	0	0	0.0875912	4	3.2	144.8	0	0	2.28998	3.60278	1.87671	0.000292329	0.00028554	0.000383357	0.000127656	7.92555e-05	0.000204271	0.000228735	127860	Flii	Q9JJ28	>sp|Q9JJ28|FLII_MOUSE Protein flightless-1 homolog OS=Mus musculus GN=Flii PE=1 SV=1	4	4	2	2	2	3	1	3	3	4	2	2	1	3	1	1	2	1	3	1	2	2	2	3	1	3
Paxbp1	PAX3- and PAX7-binding protein 1	0	0	0.0875912	4	5	104.83	0	0	15.9053	8.30024	5.86987	0.000514827	0.000830024	0.00028369	3.23682e-05	0	4.83299e-05	0.000284873	145320	Paxbp1	P58501	>sp|P58501|PAXB1_MOUSE PAX3- and PAX7-binding protein 1 OS=Mus musculus GN=Paxbp1 PE=1 SV=3	4	4	1	1	2	4	2	2	2	2	1	0	1	1	0	0	0	1	0	0	1	1	2	4	2	2
Tomm40	Mitochondrial import receptor subunit TOM40 homolog	0	0	0.0875912	3	10	37.895	0	0	0	0.900494	0	0	0.000513699	0	5.40383e-05	0.000570463	0.000190932	0.000221522	1148300	Tomm40	Q9QYA2	>sp|Q9QYA2|TOM40_MOUSE Mitochondrial import receptor subunit TOM40 homolog OS=Mus musculus GN=Tomm40 PE=1 SV=3	3	3	0	0	0	2	1	1	0	0	0	1	1	1	3	3	2	1	1	0	0	0	0	2	1	1
Dhx8	ATP-dependent RNA helicase DHX8	0	0	0.0900243	9	10.6	142.57	1	0	29.0343	33.9608	60.771	0.000677324	0.00129396	0.00292281	2.33284e-05	3.81015e-05	4.80955e-05	0.000833937	487510	Dhx8	A2A4P0	>sp|A2A4P0|DHX8_MOUSE ATP-dependent RNA helicase DHX8 OS=Mus musculus GN=Dhx8 PE=2 SV=1	9	9	2	2	3	6	3	4	7	7	5	0	0	1	1	1	0	0	1	0	2	2	3	6	3	4
Hk1	Hexokinase-1	0	0	0.0900243	12	16.4	108.3	0	-2	0.389643	2.03628	0.128476	0.000877113	0.00628841	0.00035092	0.00225107	0.00308819	0.0027314	0.00259785	1989500	Hk1	P17710	>sp|P17710|HXK1_MOUSE Hexokinase-1 OS=Mus musculus GN=Hk1 PE=1 SV=3	12	10	3	5	3	8	8	8	4	2	1	8	8	8	12	10	8	7	7	3	3	5	2	7	7	7
Wbp11	WW domain-binding protein 11	0	0	0.0900243	3	5.1	69.874	0	0	12.6671	5.52202	2.02904	0.000654394	0.000552202	0.000772284	5.16607e-05	0	0.000380616	0.000401859	387820	Wbp11	Q923D5	>sp|Q923D5|WBP11_MOUSE WW domain-binding protein 11 OS=Mus musculus GN=Wbp11 PE=1 SV=2	3	3	1	2	2	2	2	1	2	3	2	1	1	1	0	0	0	2	2	2	1	2	2	2	2	1
Cdkn2aip	CDKN2A-interacting protein	0	0	0.0924574	5	12.6	59.744	1	0	13.9673	20.4641	11.0363	0.00198878	0.00114401	0.000717195	0.000142389	5.59033e-05	6.49849e-05	0.000685544	490170	Cdkn2aip	Q8BI72	>sp|Q8BI72|CARF_MOUSE CDKN2A-interacting protein OS=Mus musculus GN=Cdkn2aip PE=1 SV=1	5	5	5	5	5	5	5	4	5	4	3	4	4	2	1	1	1	1	1	1	5	5	5	5	5	4
Nxf1	Nuclear RNA export factor 1	0	0	0.0924574	8	16.3	70.299	0	0	7.65402	7.3023	5.53659	0.000948467	0.00150693	0.0033762	0.000123917	0.000206364	0.000609798	0.00112861	1314600	Nxf1	Q99JX7	>sp|Q99JX7|NXF1_MOUSE Nuclear RNA export factor 1 OS=Mus musculus GN=Nxf1 PE=1 SV=3	8	8	3	2	2	4	3	2	6	7	4	2	2	1	3	3	2	4	2	1	3	2	2	4	3	2
Ncbp1	Nuclear cap-binding protein subunit 1	0	0	0.0924574	6	6.5	91.926	0	0	0.33818	3.06897	5.24067	0.000130537	0.000658964	0.00294884	0.000385997	0.000214718	0.000562684	0.000816956	1065200	Ncbp1	Q3UYV9	>sp|Q3UYV9|NCBP1_MOUSE Nuclear cap-binding protein subunit 1 OS=Mus musculus GN=Ncbp1 PE=1 SV=2	6	6	1	1	0	3	2	2	5	6	4	2	3	4	3	2	1	3	2	0	1	1	0	3	2	2
Plrg1	Pleiotropic regulator 1	0	0	0.0924574	3	7.6	56.937	0	0	10.2269	9.13457	4.82463	0.000596355	0.000676404	0.00105478	5.83123e-05	7.40488e-05	0.000218624	0.000446421	509800	Plrg1	Q922V4	>sp|Q922V4|PLRG1_MOUSE Pleiotropic regulator 1 OS=Mus musculus GN=Plrg1 PE=1 SV=1	3	3	1	3	2	3	2	2	3	3	2	2	1	1	1	2	1	3	1	1	1	3	2	3	2	2
Rad21	Double-strand-break repair protein rad21 homolog	0	0	0.0948905	11	20.5	72.082	2	0	12.3591	18.8318	13.541	0.00270054	0.00282542	0.00622788	0.000218507	0.000150034	0.000459926	0.00209705	2784600	Rad21	Q61550	>sp|Q61550|RAD21_MOUSE Double-strand-break repair protein rad21 homolog OS=Mus musculus GN=Rad21 PE=1 SV=3	11	11	5	3	6	6	6	7	10	9	6	2	2	3	2	3	2	3	2	1	5	3	6	6	6	7
Cdk11b	Cyclin-dependent kinase 11B	0	0	0.0948905	6	7.1	91.512	0	0	16.8329	21.3734	4.35044	0.00101972	0.00101113	0.00210796	6.05789e-05	4.7308e-05	0.00048454	0.000788539	674850	Cdk11b	P24788	>sp|P24788|CD11B_MOUSE Cyclin-dependent kinase 11B OS=Mus musculus GN=Cdk11b PE=1 SV=2	6	6	2	4	5	5	3	4	6	6	5	0	0	3	1	2	0	2	4	1	2	4	5	5	3	4
Acsl4	Long-chain-fatty-acid--CoA ligase 4	0	0	0.0948905	4	6.8	79.076	0	0	0	0	0	0	0	0	0.000442426	0.000235867	0.000596546	0.000212473	275620	Acsl4	Q9QUJ7	>sp|Q9QUJ7|ACSL4_MOUSE Long-chain-fatty-acid--CoA ligase 4 OS=Mus musculus GN=Acsl4 PE=1 SV=2	4	4	0	0	0	0	0	0	0	0	0	3	3	3	2	2	3	3	2	1	0	0	0	0	0	0
Abce1	ATP-binding cassette sub-family E member 1	0	0	0.0973236	9	18.9	67.314	0	0	0.360118	1.31597	1.63426	9.77113e-05	2.41168e-05	0.00418369	0.000271331	1.83263e-05	0.00255999	0.00119253	1675300	Abce1	P61222	>sp|P61222|ABCE1_MOUSE ATP-binding cassette sub-family E member 1 OS=Mus musculus GN=Abce1 PE=1 SV=1	9	9	0	2	0	1	0	0	7	8	5	2	3	4	0	0	2	8	7	3	0	2	0	1	0	0
Rbm26	RNA-binding protein 26	0	0	0.0973236	3	5.1	114.14	0	0	2.20806	11.1032	4.17173	4.16667e-05	0.000166394	0.00145083	1.88703e-05	1.49862e-05	0.000347776	0.000340087	437180	Rbm26	Q6NZN0	>sp|Q6NZN0|RBM26_MOUSE RNA-binding protein 26 OS=Mus musculus GN=Rbm26 PE=1 SV=2	3	3	0	1	0	1	1	1	3	3	2	0	0	2	1	0	0	2	1	2	0	1	0	1	1	1
Aldh9a1	4-trimethylaminobutyraldehyde dehydrogenase	0	0	0.0973236	2	5.1	53.514	0	0	0.461732	0.922395	0	0.000144039	9.22395e-05	0	0.000311954	0	0.000268636	0.000136145	152940	Aldh9a1	Q9JLJ2	>sp|Q9JLJ2|AL9A1_MOUSE 4-trimethylaminobutyraldehyde dehydrogenase OS=Mus musculus GN=Aldh9a1 PE=1 SV=1	2	2	0	2	0	1	0	1	0	0	0	2	2	2	0	0	0	1	2	1	0	2	0	1	0	1
Bsg	Basigin	0	0	0.0973236	2	6.4	42.444	0	0	0.262615	0	0	0.000177336	0	0	0.000675269	0.000209983	0.000540265	0.000267142	607160	Bsg	P18572	>sp|P18572|BASI_MOUSE Basigin OS=Mus musculus GN=Bsg PE=1 SV=2	2	2	0	1	1	0	0	0	0	0	0	2	2	2	2	1	1	2	1	1	0	1	1	0	0	0
Pfas	Phosphoribosylformylglycinamidine synthase	0	0	0.0973236	2	1.9	144.63	0	0	1.4488	2.92381	1.39192	0.000319814	0.000292381	0.000139192	0.000220744	0	0	0.000162022	76025	Pfas	Q5SUR0	>sp|Q5SUR0|PUR4_MOUSE Phosphoribosylformylglycinamidine synthase OS=Mus musculus GN=Pfas PE=1 SV=1	2	2	0	2	1	2	0	2	2	1	0	2	2	2	0	0	0	0	0	0	0	2	1	2	0	2
Actr3	Actin-related protein 3	0	0	0.0997567	8	22.5	47.357	0	0	0.923182	4.66564	1.6624	0.00104809	0.00119992	0.00154223	0.0011353	0.000257182	0.000927715	0.00101841	1701700	Actr3	Q99JY9	>sp|Q99JY9|ARP3_MOUSE Actin-related protein 3 OS=Mus musculus GN=Actr3 PE=1 SV=3	8	8	2	4	2	5	1	3	5	5	4	5	7	5	2	4	2	2	4	1	2	4	2	5	1	3
Nup155	Nuclear pore complex protein Nup155	0	0	0.119221	11	10.2	155.12	0	0	1.8126	2.18012	5.13282	0.000516856	0.00104336	0.00435647	0.000285146	0.00047858	0.000848748	0.00125486	951390	Nup155	Q99P88	>sp|Q99P88|NU155_MOUSE Nuclear pore complex protein Nup155 OS=Mus musculus GN=Nup155 PE=1 SV=1	11	11	2	1	2	4	2	4	11	11	3	4	3	5	7	8	0	5	5	1	2	1	2	4	2	4
Nup214	Nuclear pore complex protein Nup214	0	0	0.119221	11	7.1	212.98	0	0	3.24027	1.84891	12.8117	0.00067488	0.00185525	0.00184478	0.000208279	0.00100343	0.000143992	0.000955102	548860	Nup214	Q80U93	>sp|Q80U93|NU214_MOUSE Nuclear pore complex protein Nup214 OS=Mus musculus GN=Nup214 PE=1 SV=2	11	11	3	2	4	7	5	7	9	8	2	5	3	3	7	6	7	2	1	1	3	2	4	7	5	7
Polr2a	DNA-directed RNA polymerase II subunit RPB1	0	0	0.121655	14	8.7	217.17	0	0	5.22458	12.3978	3.79328	0.00122274	0.00266956	0.00619468	0.000234037	0.000215325	0.00163307	0.00202823	787140	Polr2a	P08775	>sp|P08775|RPB1_MOUSE DNA-directed RNA polymerase II subunit RPB1 OS=Mus musculus GN=Polr2a PE=1 SV=3	14	14	3	7	5	12	6	9	14	13	8	3	5	4	4	3	2	8	12	1	3	7	5	12	6	9
Gnai2	Guanine nucleotide-binding protein G(i) subunit alpha-2	0	0	0.121655	7	25.1	40.489	0	0	1.00403	2.93525	0.793105	0.00148073	0.00300056	0.00190295	0.00147478	0.00102225	0.00239936	0.00188011	3974800	Gnai2	P08752	>sp|P08752|GNAI2_MOUSE Guanine nucleotide-binding protein G(i) subunit alpha-2 OS=Mus musculus GN=Gnai2 PE=1 SV=5	7	5	3	3	3	3	5	6	5	3	3	5	5	6	4	5	4	6	4	2	2	2	2	2	3	4
Atp5o	ATP synthase subunit O, mitochondrial	0	0	0.124088	6	37.6	23.363	0	0	0.971551	5.08555	0.605645	0.000333481	0.00287454	0.000226386	0.000343246	0.000565237	0.000373794	0.000786115	2060800	Atp5o	Q9DB20	>sp|Q9DB20|ATPO_MOUSE ATP synthase subunit O, mitochondrial OS=Mus musculus GN=Atp5o PE=1 SV=1	6	6	1	1	0	4	4	6	2	1	0	3	2	2	4	4	1	2	1	0	1	1	0	4	4	6
Esyt1	Extended synaptotagmin-1	0	0	0.128954	14	16.6	121.55	0	0	0.0881429	0.886077	0.401475	9.02028e-05	0.0019455	0.000738793	0.00102337	0.00219563	0.0018402	0.00130562	1380000	Esyt1	Q3U7R1	>sp|Q3U7R1|ESYT1_MOUSE Extended synaptotagmin-1 OS=Mus musculus GN=Esyt1 PE=1 SV=2	14	14	0	1	0	5	4	6	4	4	1	7	4	6	12	12	4	7	3	2	0	1	0	5	4	6
Ap2b1	AP-2 complex subunit beta	0	0	0.131387	14	16.2	104.58	0	0	1.9802	5.58763	3.11739	0.0013838	0.00171726	0.00939594	0.000698819	0.000307332	0.00301404	0.00275287	2543100	Ap2b1	Q9DBG3	>sp|Q9DBG3|AP2B1_MOUSE AP-2 complex subunit beta OS=Mus musculus GN=Ap2b1 PE=1 SV=1	14	7	4	7	3	6	5	5	14	13	9	7	6	5	3	4	6	10	7	6	3	4	2	3	3	2
Polr2b	DNA-directed RNA polymerase II subunit RPB2	0	0	0.141119	12	12.1	133.91	1	0	4.17581	16.7013	4.36023	0.00143621	0.00154559	0.00538992	0.000343936	9.25427e-05	0.00123616	0.00167406	1064900	Polr2b	Q8CFI7	>sp|Q8CFI7|RPB2_MOUSE DNA-directed RNA polymerase II subunit RPB2 OS=Mus musculus GN=Polr2b PE=1 SV=2	12	12	4	5	5	7	4	6	12	11	8	6	3	6	3	0	3	6	6	3	4	5	5	7	4	6
Nup93	Nuclear pore complex protein Nup93	0	0	0.141119	12	16.2	93.28	0	0	2.02321	2.51068	2.08726	0.00157657	0.0018458	0.00454007	0.000779241	0.00073518	0.00217513	0.001942	1483300	Nup93	Q8BJ71	>sp|Q8BJ71|NUP93_MOUSE Nuclear pore complex protein Nup93 OS=Mus musculus GN=Nup93 PE=1 SV=1	12	12	5	5	4	7	4	6	12	11	8	6	7	7	8	9	7	8	8	1	5	5	4	7	4	6
Vdac1	Voltage-dependent anion-selective channel protein 1	0	0	0.141119	9	35.8	32.351	0	0	0.995278	2.50393	0.479683	0.00142253	0.0159288	0.00170826	0.00142928	0.00636154	0.00356124	0.00506861	11746000	Vdac1	Q60932	>sp|Q60932|VDAC1_MOUSE Voltage-dependent anion-selective channel protein 1 OS=Mus musculus GN=Vdac1 PE=1 SV=3	9	9	2	3	2	6	8	8	5	4	2	5	4	7	8	8	3	6	6	2	2	3	2	6	8	8
Vdac2	Voltage-dependent anion-selective channel protein 2	0	0	0.141119	7	31.2	31.732	0	0	1.04373	3.02186	0.665961	0.00143475	0.0132508	0.00303984	0.00137464	0.00438498	0.00456459	0.00467493	10857000	Vdac2	Q60930	>sp|Q60930|VDAC2_MOUSE Voltage-dependent anion-selective channel protein 2 OS=Mus musculus GN=Vdac2 PE=1 SV=2	7	7	2	3	4	7	7	7	7	6	6	6	5	7	6	6	5	7	6	4	2	3	4	7	7	7
Smarca4	Transcription activator BRG1	0	0	0.143552	15	11.2	181.43	1	0	12.275	5.49052	5.74468	0.00964154	0.00463287	0.00367344	0.000785463	0.000843795	0.00063945	0.00336943	1431700	Smarca4	Q3TKT4	>sp|Q3TKT4|SMCA4_MOUSE Transcription activator BRG1 OS=Mus musculus GN=Smarca4 PE=1 SV=1	15	15	8	8	12	9	10	9	11	9	6	7	7	7	9	5	6	4	5	3	8	8	12	9	10	9
Ddx42	ATP-dependent RNA helicase DDX42	0	0	0.148418	11	15.8	101.96	1	0	1.25331	5.89042	6.73735	0.000456595	0.00105398	0.00482673	0.000364312	0.000178931	0.000716414	0.00126616	1222600	Ddx42	Q810A7	>sp|Q810A7|DDX42_MOUSE ATP-dependent RNA helicase DDX42 OS=Mus musculus GN=Ddx42 PE=1 SV=3	11	11	3	2	2	6	2	2	9	10	5	3	4	3	2	2	2	4	6	0	3	2	2	6	2	2
Ddx23	MCG18410, isoform CRA_a	0	0	0.153285	15	19.9	95.493	0	0	5.16326	14.5871	4.80919	0.00125076	0.00219308	0.00966711	0.000242243	0.000150344	0.00201013	0.00258561	2370900	Ddx23	D3Z0M9	>tr|D3Z0M9|D3Z0M9_MOUSE MCG18410, isoform CRA_a OS=Mus musculus GN=Ddx23 PE=1 SV=1	15	15	3	2	6	7	6	8	15	15	10	0	1	6	1	5	4	6	9	3	3	2	6	7	6	8
Tcerg1	Transcription elongation regulator 1	0	6	0.155718	22	16.6	123.79	0	0	4.11687	4.029	2.53256	0.0343809	0.0207932	0.0236595	0.00835123	0.00516088	0.00934214	0.016948	12787000	Tcerg1	Q8CGF7	>sp|Q8CGF7|TCRG1_MOUSE Transcription elongation regulator 1 OS=Mus musculus GN=Tcerg1 PE=1 SV=2	22	22	16	14	17	19	18	19	21	21	15	20	18	19	18	17	14	19	15	5	16	14	17	19	18	19
Prrc2c	Protein PRRC2C	0	0	0.163017	20	9.1	310.89	1	0	4.20762	2.5443	12.9955	0.00166287	0.00172883	0.0124532	0.000395203	0.000679491	0.000958268	0.00297964	1312000	Prrc2c	Q3TLH4	>sp|Q3TLH4|PRC2C_MOUSE Protein PRRC2C OS=Mus musculus GN=Prrc2c PE=1 SV=3	20	20	5	4	5	6	4	8	17	18	16	3	4	6	10	6	5	6	4	2	5	4	5	6	4	8
Atp5c1	ATP synthase subunit gamma, mitochondrial	0	0	0.16545	7	27.9	32.886	0	-1	0.145741	1.45343	0.405496	0.00068956	0.00395569	0.00105317	0.0047314	0.00272162	0.00259723	0.00262478	9623100	Atp5c1	Q91VR2	>sp|Q91VR2|ATPG_MOUSE ATP synthase subunit gamma, mitochondrial OS=Mus musculus GN=Atp5c1 PE=1 SV=1	7	7	2	3	1	4	6	4	4	4	3	5	5	5	6	6	4	5	4	3	2	3	1	4	6	4
Top2a	DNA topoisomerase 2-alpha	0	0	0.167883	24	18.5	172.79	0	0	7.85714	2.86016	0.433597	0.0115817	0.00332343	0.00368617	0.00147404	0.00116198	0.00850138	0.00495479	1728400	Top2a	Q01320	>sp|Q01320|TOP2A_MOUSE DNA topoisomerase 2-alpha OS=Mus musculus GN=Top2a PE=1 SV=2	24	17	11	1	23	14	4	11	16	14	10	10	10	15	10	11	13	18	21	11	6	1	16	8	2	6
Son	Protein SON	0	0	0.172749	11	7.1	265.65	1	0	8.77712	9.29948	11.4574	0.00148151	0.00100268	0.00242065	0.000168792	0.000107821	0.000211274	0.000898786	384730	Son	Q9QX47	>sp|Q9QX47|SON_MOUSE Protein SON OS=Mus musculus GN=Son PE=1 SV=2	11	11	6	7	5	6	4	5	9	9	10	5	5	2	2	2	1	3	1	1	6	7	5	6	4	5
Hdlbp	Vigilin	0	0	0.172749	12	10.3	141.74	0	0	0.0506186	0	0.645357	2.65784e-05	0	0.00224624	0.000525072	0.000138479	0.00348062	0.0010695	638160	Hdlbp	Q8VDJ3	>sp|Q8VDJ3|VIGLN_MOUSE Vigilin OS=Mus musculus GN=Hdlbp PE=1 SV=1	12	12	0	1	0	0	0	0	6	6	6	4	5	6	1	4	3	8	8	10	0	1	0	0	0	0
Dkc1	H/ACA ribonucleoprotein complex subunit 4	0	0	0.180049	15	26.5	57.401	2	0	432.068	282.197	2.692	0.0788028	0.00840447	0.00183102	0.000182385	2.97823e-05	0.000680169	0.0149884	6919300	Dkc1	Q9ESX5	>sp|Q9ESX5|DKC1_MOUSE H/ACA ribonucleoprotein complex subunit 4 OS=Mus musculus GN=Dkc1 PE=1 SV=4	15	15	14	14	15	12	11	11	8	8	4	1	1	4	1	0	0	1	6	2	14	14	15	12	11	11
Pfkp	6-phosphofructokinase type C	0	0	0.182482	16	25.5	85.454	0	-3	0.040689	0.0576718	0.118562	0.000278339	0.000277215	0.000690979	0.00684064	0.00480677	0.00582802	0.00312033	5103600	Pfkp	Q9WUA3	>sp|Q9WUA3|PFKAP_MOUSE ATP-dependent 6-phosphofructokinase, platelet type OS=Mus musculus GN=Pfkp PE=1 SV=1	16	14	0	2	2	1	1	3	4	4	4	11	13	12	14	14	10	12	11	6	0	1	1	0	1	2
Prpf40a	Pre-mRNA-processing factor 40 homolog A	0	0	0.184915	12	14.3	108.48	0	0	1.77214	1.68009	1.66433	0.005978	0.00598785	0.00808896	0.00337333	0.00356401	0.0048602	0.00530873	5918100	Prpf40a	Q9R1C7	>sp|Q9R1C7|PR40A_MOUSE Pre-mRNA-processing factor 40 homolog A OS=Mus musculus GN=Prpf40a PE=1 SV=1	12	12	6	7	7	8	8	8	12	11	9	9	8	8	9	10	8	8	9	7	6	7	7	8	8	8
Rbm25	RNA-binding protein 25	0	0	0.187348	16	20.8	99.551	0	0	1.27594	2.67494	4.16691	0.00669878	0.00721534	0.00973366	0.00525009	0.00269739	0.00233594	0.0056552	6633800	Rbm25	B2RY56	>sp|B2RY56|RBM25_MOUSE RNA-binding protein 25 OS=Mus musculus GN=Rbm25 PE=1 SV=2	16	16	9	7	12	13	9	8	15	14	7	11	13	14	9	8	9	6	7	3	9	7	12	13	9	8
Pgam1	Phosphoglycerate mutase 1	0	0	0.189781	6	32.3	28.832	0	-1	0.0257574	0	0	2.75587e-05	0	0	0.00106993	0.000338891	0.000145216	0.0002636	1107900	Pgam1	Q9DBJ1	>sp|Q9DBJ1|PGAM1_MOUSE Phosphoglycerate mutase 1 OS=Mus musculus GN=Pgam1 PE=1 SV=3	6	6	0	1	0	0	0	0	0	0	0	5	4	5	3	3	0	1	1	0	0	1	0	0	0	0
Srrt	Serrate RNA effector molecule homolog	0	0	0.199513	18	21.6	100.45	0	0	3.73419	8.55988	2.58084	0.00306228	0.00329275	0.015653	0.000820065	0.000384672	0.00606508	0.00487964	4308200	Srrt	Q99MR6	>sp|Q99MR6|SRRT_MOUSE Serrate RNA effector molecule homolog OS=Mus musculus GN=Srrt PE=1 SV=1	18	18	5	8	10	12	6	10	17	17	13	7	9	8	6	7	7	13	13	8	5	8	10	12	6	10
Smc2	Structural maintenance of chromosomes protein 2	0	0	0.199513	16	15.2	134.24	0	0	1.27808	4.19081	3.51326	0.00130113	0.00193419	0.00670185	0.00101803	0.000461532	0.00190758	0.00222072	1372900	Smc2	Q8CG48	>sp|Q8CG48|SMC2_MOUSE Structural maintenance of chromosomes protein 2 OS=Mus musculus GN=Smc2 PE=1 SV=2	16	16	5	9	3	8	4	10	15	16	9	10	11	9	7	5	6	9	10	2	5	9	3	8	4	10
Tln1	Talin-1	0	0	0.199513	15	7.5	269.82	0	0	1.0775	5.99751	0.483239	0.00214109	0.00264304	0.00064197	0.00198709	0.00044069	0.00132847	0.00153039	341520	Tln1	P26039	>sp|P26039|TLN1_MOUSE Talin-1 OS=Mus musculus GN=Tln1 PE=1 SV=2	15	15	3	10	5	12	4	8	7	3	2	14	13	13	6	5	6	9	8	1	3	10	5	12	4	8
Eif3h	Eukaryotic translation initiation factor 3 subunit H	0	0	0.201946	10	30.4	39.832	0	0	0.684116	1.60543	1.87559	0.00039148	0.000542574	0.0136913	0.000572242	0.000337961	0.00729973	0.00380588	8159900	Eif3h	Q91WK2	>sp|Q91WK2|EIF3H_MOUSE Eukaryotic translation initiation factor 3 subunit H OS=Mus musculus GN=Eif3h PE=1 SV=1	10	10	1	3	1	3	2	2	9	9	7	4	6	6	4	5	5	9	7	6	1	3	1	3	2	2
Pgk1	Phosphoglycerate kinase 1	0	0	0.209246	16	48.7	44.55	0	-3	0.121882	0.26087	0.0167528	0.00131015	0.000946333	9.22789e-05	0.0107493	0.0036276	0.00550826	0.00370565	6685300	Pgk1	P09411	>sp|P09411|PGK1_MOUSE Phosphoglycerate kinase 1 OS=Mus musculus GN=Pgk1 PE=1 SV=4	16	16	2	5	1	5	0	3	1	1	0	11	13	13	13	13	8	9	8	5	2	5	1	5	0	3
Copa	Coatomer subunit alpha;Xenin;Proxenin	0	0	0.209246	12	11.4	138.43	0	0	0.255861	2.50226	1.82372	0.000227832	0.00232713	0.00273197	0.000890453	0.000930014	0.00149802	0.00143424	854990	Copa	Q8CIE6	>sp|Q8CIE6|COPA_MOUSE Coatomer subunit alpha OS=Mus musculus GN=Copa PE=1 SV=2	12	12	1	1	1	8	5	8	9	9	4	7	6	8	8	8	5	6	6	1	1	1	1	8	5	8
Mccc1	Methylcrotonoyl-CoA carboxylase subunit alpha, mitochondrial	0	7	0.214112	12	21.6	79.343	0	0	2.7573	2.6566	3.22981	0.0030871	0.00312894	0.0019357	0.00111961	0.0011778	0.000599324	0.00184141	1612800	Mccc1	Q99MR8	>sp|Q99MR8|MCCA_MOUSE Methylcrotonoyl-CoA carboxylase subunit alpha, mitochondrial OS=Mus musculus GN=Mccc1 PE=1 SV=2	12	12	5	5	7	6	6	6	8	7	4	6	6	7	7	8	6	5	2	0	5	5	7	6	6	6
Nop58	Nucleolar protein 58	0	0	0.218978	15	32.5	60.342	2	0	269.87	44.0355	1.1932	0.0829026	0.00783606	0.00245335	0.000307194	0.000177949	0.00205612	0.0159555	9995900	Nop58	Q6DFW4	>sp|Q6DFW4|NOP58_MOUSE Nucleolar protein 58 OS=Mus musculus GN=Nop58 PE=1 SV=1	15	15	11	12	15	11	8	9	7	9	6	2	1	4	4	1	3	5	7	3	11	12	15	11	8	9
Ranbp2	E3 SUMO-protein ligase RanBP2;Putative peptidyl-prolyl cis-trans isomerase	0	0	0.218978	17	7.3	341.12	0	0	3.41403	3.92995	4.95263	0.00304657	0.00393937	0.00845033	0.000892367	0.0010024	0.00170623	0.00317288	697510	Ranbp2	Q9ERU9	>sp|Q9ERU9|RBP2_MOUSE E3 SUMO-protein ligase RanBP2 OS=Mus musculus GN=Ranbp2 PE=1 SV=2	17	17	6	8	7	11	5	11	14	16	10	9	5	10	10	10	7	7	9	6	6	8	7	11	5	11
Rpn1	Dolichyl-diphosphooligosaccharide--protein glycosyltransferase subunit 1	0	0	0.221411	11	20.9	68.527	0	0	0.838222	1.97795	0.478695	0.00170741	0.0067747	0.00266726	0.00203694	0.00342512	0.00557193	0.00369723	3949600	Rpn1	Q91YQ5	>sp|Q91YQ5|RPN1_MOUSE Dolichyl-diphosphooligosaccharide--protein glycosyltransferase subunit 1 OS=Mus musculus GN=Rpn1 PE=1 SV=1	11	11	5	5	6	9	9	9	8	9	6	9	8	9	11	11	7	10	9	6	5	5	6	9	9	9
Atp2a2	Sarcoplasmic/endoplasmic reticulum calcium ATPase 2	0	0	0.223844	17	21.2	114.86	0	0	0.991694	2.27655	0.633613	0.00236642	0.00915032	0.00416007	0.00238624	0.00401939	0.00656563	0.00477468	3922900	Atp2a2	O55143	>sp|O55143|AT2A2_MOUSE Sarcoplasmic/endoplasmic reticulum calcium ATPase 2 OS=Mus musculus GN=Atp2a2 PE=1 SV=2	17	12	6	9	7	14	13	14	13	12	10	13	12	13	16	16	14	15	13	11	3	6	4	9	9	9
Prpf6	Pre-mRNA-processing factor 6	0	0	0.223844	15	15.7	106.72	0	0	3.03766	9.88959	2.45442	0.00493043	0.00608957	0.00853067	0.0016231	0.000615756	0.00347564	0.00421086	2472900	Prpf6	Q91YR7	>sp|Q91YR7|PRP6_MOUSE Pre-mRNA-processing factor 6 OS=Mus musculus GN=Prpf6 PE=1 SV=1	15	15	9	11	9	13	11	11	13	14	12	12	11	11	7	7	9	12	12	7	9	11	9	13	11	11
Lmna	Prelamin-A/C;Lamin-A/C	0	0	0.223844	14	24.5	74.237	0	0	1.01143	7.38108	0.65061	0.00203934	0.00493257	0.00437724	0.0020163	0.000668273	0.0067279	0.00346027	2647300	Lmna	P48678	>sp|P48678|LMNA_MOUSE Prelamin-A/C OS=Mus musculus GN=Lmna PE=1 SV=2	14	14	3	4	8	11	10	10	11	10	10	11	11	11	8	6	6	13	12	7	3	4	8	11	10	10
Mcm2	DNA replication licensing factor MCM2	0	0	0.231144	14	20.1	102.08	0	0	1.09376	1.86664	0.656466	0.00251984	0.00178978	0.00189218	0.00230384	0.000958823	0.00288238	0.00205781	1671100	Mcm2	P97310	>sp|P97310|MCM2_MOUSE DNA replication licensing factor MCM2 OS=Mus musculus GN=Mcm2 PE=1 SV=3	14	14	4	9	5	10	1	5	10	9	5	11	12	13	8	10	5	10	8	5	4	9	5	10	1	5
Nop56	Nucleolar protein 56	0	0	0.233577	23	42.2	64.464	2	0	182.756	58.9507	1.06779	0.132759	0.0133032	0.00403239	0.000726429	0.000225667	0.00377638	0.0258039	12070000	Nop56	Q9D6Z1	>sp|Q9D6Z1|NOP56_MOUSE Nucleolar protein 56 OS=Mus musculus GN=Nop56 PE=1 SV=2	23	23	22	22	23	14	12	14	12	10	8	4	4	8	5	2	3	11	10	6	22	22	23	14	12	14
Pcna	Proliferating cell nuclear antigen	0	0	0.23601	7	33.3	28.785	0	0	0.616848	1.47733	0.275722	0.00108176	0.00111776	0.000656919	0.0017537	0.000756605	0.00238254	0.00129155	3020500	Pcna	P17918;A0A140T8V5	>sp|P17918|PCNA_MOUSE Proliferating cell nuclear antigen OS=Mus musculus GN=Pcna PE=1 SV=2;>tr|A0A140T8V5|A0A140T8V5_MOUSE Proliferating cell nuclear antigen OS=Mus musculus GN=Pcna-ps2 PE=3 SV=1	7	7	2	3	3	7	0	3	5	2	2	7	6	6	5	5	2	6	6	5	2	3	3	7	0	3
Rpl37a	60S ribosomal protein L37a	0	0	0.238443	3	38	10.275	0	0	5.5011	3.67079	1.72568	0.00100884	0.000978696	0.00208235	0.000183388	0.000266617	0.00120669	0.000954429	8547600	Rpl37a	P61514	>sp|P61514|RL37A_MOUSE 60S ribosomal protein L37a OS=Mus musculus GN=Rpl37a PE=1 SV=2	3	3	1	1	2	2	2	2	3	3	3	1	1	2	2	2	2	2	2	1	1	1	2	2	2	2
Vars	Valine--tRNA ligase	0	0	0.243309	15	15.4	140.21	0	-1	0.511201	1.12241	0.328491	0.00150088	0.00238521	0.00145073	0.00293598	0.00212509	0.00441635	0.00246904	1722000	Vars	Q9Z1Q9	>sp|Q9Z1Q9|SYVC_MOUSE Valine--tRNA ligase OS=Mus musculus GN=Vars PE=1 SV=1	15	15	4	5	4	7	4	7	7	7	2	9	10	10	11	12	9	10	11	7	4	5	4	7	4	7
Ddb1	DNA damage-binding protein 1	0	0	0.250608	12	12.3	126.85	0	0	2.30482	7.679	2.585	0.00474253	0.00604238	0.00835242	0.00205766	0.00078687	0.00323111	0.00420216	2570700	Ddb1	Q3U1J4	>sp|Q3U1J4|DDB1_MOUSE DNA damage-binding protein 1 OS=Mus musculus GN=Ddb1 PE=1 SV=2	12	12	6	6	7	10	8	7	10	11	9	8	8	9	4	5	6	7	8	4	6	6	7	10	8	7
Pdia3	Protein disulfide-isomerase A3	0	0	0.253041	17	34.7	56.678	0	-2	0.291569	1.09993	0.127831	0.00353539	0.00583489	0.00242708	0.0121254	0.0053048	0.0189867	0.00803571	10205000	Pdia3	P27773	>sp|P27773|PDIA3_MOUSE Protein disulfide-isomerase A3 OS=Mus musculus GN=Pdia3 PE=1 SV=2	17	17	6	9	7	10	9	12	11	7	6	15	15	15	17	16	10	16	13	7	6	9	7	10	9	12
Hnrnpul1	Heterogeneous nuclear ribonucleoprotein U-like protein 1	0	0	0.257908	17	22.2	96.001	0	0	1.2728	3.65729	1.66037	0.0212526	0.0118255	0.0170908	0.0166975	0.00323339	0.0102934	0.0133989	13191000	Hnrnpul1	Q8VDM6	>sp|Q8VDM6|HNRL1_MOUSE Heterogeneous nuclear ribonucleoprotein U-like protein 1 OS=Mus musculus GN=Hnrnpul1 PE=1 SV=1	17	17	13	10	14	14	10	12	15	15	9	16	16	17	11	13	10	15	12	5	13	10	14	14	10	12
Prps2	Ribose-phosphate pyrophosphokinase 2	0	0	0.260341	7	27.7	34.786	0	0	0.636544	1.36576	3.1622	0.000243129	0.000405813	0.00595426	0.000381951	0.000297132	0.00188295	0.00152754	4305300	Prps2	Q9CS42	>sp|Q9CS42|PRPS2_MOUSE Ribose-phosphate pyrophosphokinase 2 OS=Mus musculus GN=Prps2 PE=1 SV=4	7	4	1	1	1	3	0	1	6	6	5	2	3	2	2	2	2	4	4	1	0	0	0	1	0	0
Rpl35a	60S ribosomal protein L35a	0	0	0.262774	6	29.1	12.554	0	0	4.23819	3.4918	1.47405	0.0026643	0.00388549	0.00693104	0.000628641	0.00111275	0.00470203	0.00332071	17355000	Rpl35a	O55142	>sp|O55142|RL35A_MOUSE 60S ribosomal protein L35a OS=Mus musculus GN=Rpl35a PE=1 SV=2	6	6	4	4	3	5	5	4	5	6	5	2	3	5	4	4	5	5	4	3	4	4	3	5	5	4
Eif3g	Eukaryotic translation initiation factor 3 subunit G	0	0	0.265207	9	34.7	35.638	0	0	0	2.16491	2.38575	0	0.000500313	0.0123314	0.000316017	0.000231101	0.00516877	0.00309127	7196600	Eif3g	Q9Z1D1	>sp|Q9Z1D1|EIF3G_MOUSE Eukaryotic translation initiation factor 3 subunit G OS=Mus musculus GN=Eif3g PE=1 SV=2	9	9	0	0	0	3	0	2	8	7	8	3	4	2	3	3	0	7	6	2	0	0	0	3	0	2
Top1	DNA topoisomerase 1	0	0	0.26764	11	18.3	90.875	0	0	9.07028	0.702751	0.376783	0.0038934	0.000217382	0.000768888	0.000429248	0.00030933	0.00204066	0.00127649	883190	Top1	Q04750	>sp|Q04750|TOP1_MOUSE DNA topoisomerase 1 OS=Mus musculus GN=Top1 PE=1 SV=2	11	11	5	2	11	2	0	1	5	4	2	3	2	7	3	1	2	8	7	1	5	2	11	2	0	1
Ezr	Ezrin	0	12	0.270073	6	23.5	69.406	0	0	4.64604	5.36864	2.55889	0.00768259	0.0044485	0.00398994	0.00165358	0.000828608	0.00155925	0.00336041	2997900	Ezr	P26040	>sp|P26040|EZRI_MOUSE Ezrin OS=Mus musculus GN=Ezr PE=1 SV=3	6	6	4	5	5	4	4	4	4	5	4	4	4	4	4	5	3	3	4	2	4	5	5	4	4	4
Rpl30	60S ribosomal protein L30	0	0	0.270073	6	58.3	12.784	0	0	2.07176	1.57683	2.39996	0.00241047	0.00413803	0.00776566	0.00116349	0.00262427	0.00323574	0.00355628	25270000	Rpl30	P62889	>sp|P62889|RL30_MOUSE 60S ribosomal protein L30 OS=Mus musculus GN=Rpl30 PE=1 SV=2	6	6	3	3	3	4	3	5	6	6	3	3	3	4	6	4	3	5	4	3	3	3	3	4	3	5
Mybbp1a	Myb-binding protein 1A	0	0	0.272506	17	16.2	152.04	0	0	4.20034	2.95484	2.27513	0.00385289	0.00226306	0.0116151	0.000917279	0.000765883	0.00510523	0.00408657	2210400	Mybbp1a	Q7TPV4	>sp|Q7TPV4|MBB1A_MOUSE Myb-binding protein 1A OS=Mus musculus GN=Mybbp1a PE=1 SV=2	17	17	5	7	10	8	3	8	16	17	12	6	6	10	7	7	7	10	12	8	5	7	10	8	3	8
Eif3f	Eukaryotic translation initiation factor 3 subunit F	0	0	0.272506	9	29.4	37.984	0	0	0.430697	0.949226	2.96653	0.000246223	0.000613351	0.0199492	0.000571685	0.000646159	0.00672477	0.0047919	14557000	Eif3f	Q9DCH4	>sp|Q9DCH4|EIF3F_MOUSE Eukaryotic translation initiation factor 3 subunit F OS=Mus musculus GN=Eif3f PE=1 SV=2	9	9	1	1	1	2	2	3	9	9	8	3	5	4	5	5	4	7	6	7	1	1	1	2	2	3
Srsf5	Serine/arginine-rich splicing factor 5	0	0	0.272506	5	25.3	30.891	0	0	4.65752	0.587892	12.5432	0.000217549	0.000132481	0.00488441	4.67091e-05	0.00022535	0.000389406	0.000982651	6014100	Srsf5	O35326	>sp|O35326|SRSF5_MOUSE Serine/arginine-rich splicing factor 5 OS=Mus musculus GN=Srsf5 PE=1 SV=2	5	5	1	0	2	0	1	1	5	5	4	0	0	1	2	2	1	3	1	0	1	0	2	0	1	1
Rpl18a	60S ribosomal protein L18a	0	0	0.274939	5	29.5	20.732	0	0	4.11454	5.6078	1.74303	0.00175289	0.00234774	0.00605348	0.000426023	0.000418657	0.00347297	0.00241196	9826400	Rpl18a	P62717	>sp|P62717|RL18A_MOUSE 60S ribosomal protein L18a OS=Mus musculus GN=Rpl18a PE=1 SV=1	5	5	2	1	3	4	2	3	5	5	4	2	2	4	2	2	3	4	3	3	2	1	3	4	2	3
Rps21	40S ribosomal protein S21	0	0	0.279805	5	59	9.1413	0	0	2.91203	4.28187	3.49849	0.000440956	0.000872163	0.00472271	0.000151426	0.000203687	0.00134993	0.00129015	10868000	Rps21	Q9CQR2	>sp|Q9CQR2|RS21_MOUSE 40S ribosomal protein S21 OS=Mus musculus GN=Rps21 PE=1 SV=1	5	5	0	1	3	3	3	3	5	5	4	2	1	2	3	2	3	3	3	2	0	1	3	3	3	3
Rbm14	RNA-binding protein 14	0	0	0.284672	12	22.3	69.448	0	0	6.27819	6.1353	1.81731	0.0109563	0.00822095	0.00911907	0.00174513	0.00133994	0.00501788	0.00606655	7948800	Rbm14	Q8C2Q3	>sp|Q8C2Q3|RBM14_MOUSE RNA-binding protein 14 OS=Mus musculus GN=Rbm14 PE=1 SV=1	12	12	9	8	11	11	10	11	11	11	10	9	10	10	9	9	10	12	11	3	9	8	11	11	10	11
Ccar2	Cell cycle and apoptosis regulator protein 2	0	0	0.287105	14	19.6	103	1	0	1.90534	4.10446	19.3056	0.000336254	0.000541386	0.0094872	0.00017648	0.000131902	0.000491423	0.00186077	1762200	Ccar2	Q8VDP4	>sp|Q8VDP4|CCAR2_MOUSE Cell cycle and apoptosis regulator protein 2 OS=Mus musculus GN=Ccar2 PE=1 SV=2	14	14	1	2	1	3	2	2	12	13	9	1	4	2	3	3	0	3	2	0	1	2	1	3	2	2
Atp1a1	Sodium/potassium-transporting ATPase subunit alpha-1	0	0	0.287105	17	22.8	112.98	0	0	1.44522	6.80015	3.5229	0.00493819	0.0140283	0.00770737	0.00341691	0.00206294	0.00218779	0.00572358	4034100	Atp1a1	Q8VDN2	>sp|Q8VDN2|AT1A1_MOUSE Sodium/potassium-transporting ATPase subunit alpha-1 OS=Mus musculus GN=Atp1a1 PE=1 SV=1	17	17	8	9	7	16	16	15	13	13	8	14	14	15	13	12	10	7	9	2	8	9	7	16	16	15
Hsph1	Heat shock protein 105 kDa	0	0	0.289538	11	17.1	96.406	0	-1	0.134921	0.202959	0.16878	0.00033779	0.000164133	0.000223088	0.00250361	0.000808701	0.00132177	0.000893182	905550	Hsph1	Q61699	>sp|Q61699|HS105_MOUSE Heat shock protein 105 kDa OS=Mus musculus GN=Hsph1 PE=1 SV=2	11	11	0	2	2	2	0	1	2	1	0	9	9	9	6	5	5	5	3	3	0	2	2	2	0	1
Nolc1	Protein Nolc1	0	0	0.291971	15	17.2	73.697	1	0	197.344	48.5612	0.184778	0.110359	0.00626858	0.000511949	0.00055922	0.000129086	0.00277062	0.0200997	9019800	Nolc1	E9Q5C9	>tr|E9Q5C9|E9Q5C9_MOUSE Protein Nolc1 OS=Mus musculus GN=Nolc1 PE=1 SV=1	15	15	15	15	15	13	10	12	6	2	4	2	7	9	2	1	2	6	12	7	15	15	15	13	10	12
Caprin1	Caprin-1	0	0	0.291971	13	22.5	78.168	1	0	1.70571	4.28666	4.97331	0.00108751	0.00335955	0.0273006	0.00063757	0.000783722	0.00548942	0.00644306	13647000	Caprin1	Q60865	>sp|Q60865|CAPR1_MOUSE Caprin-1 OS=Mus musculus GN=Caprin1 PE=1 SV=2	13	13	3	3	3	9	5	6	13	13	10	5	5	4	5	4	6	9	8	6	3	3	3	9	5	6
Snrpa1	U2 small nuclear ribonucleoprotein A	0	0	0.291971	6	27.8	28.357	0	0	4.48165	5.02619	4.50952	0.00185076	0.00278903	0.00464283	0.000412963	0.000554899	0.00102956	0.00188001	6836900	Snrpa1	P57784	>sp|P57784|RU2A_MOUSE U2 small nuclear ribonucleoprotein A OS=Mus musculus GN=Snrpa1 PE=1 SV=2	6	6	4	4	4	4	4	5	6	5	4	3	3	3	4	4	3	4	3	1	4	4	4	4	4	5
Dars	Aspartate--tRNA ligase, cytoplasmic	0	0	0.294404	11	23.8	57.147	0	-1	0.426229	0.491737	0.100424	0.00100585	0.000865418	0.000438621	0.00235987	0.00175992	0.00436767	0.00179956	2140300	Dars	Q922B2	>sp|Q922B2|SYDC_MOUSE Aspartate--tRNA ligase, cytoplasmic OS=Mus musculus GN=Dars PE=1 SV=2	11	11	2	5	1	6	0	4	5	1	1	10	9	9	9	9	7	8	10	5	2	5	1	6	0	4
Ddx46	Probable ATP-dependent RNA helicase DDX46	0	0	0.304136	18	18.3	117.45	0	0	1.57318	2.6507	1.63586	0.00399014	0.00578665	0.0089045	0.00253635	0.00218307	0.00544331	0.00480734	3437200	Ddx46	Q569Z5	>sp|Q569Z5|DDX46_MOUSE Probable ATP-dependent RNA helicase DDX46 OS=Mus musculus GN=Ddx46 PE=1 SV=2	18	18	8	6	6	10	8	12	16	18	11	14	13	13	15	13	12	14	14	8	8	6	6	10	8	12
Ddx1	ATP-dependent RNA helicase DDX1	0	0	0.304136	11	15.4	82.499	0	0	3.75355	4.62092	2.22267	0.00196584	0.00251448	0.00689235	0.000523729	0.000544152	0.00310093	0.00259025	2499700	Ddx1	Q91VR5	>sp|Q91VR5|DDX1_MOUSE ATP-dependent RNA helicase DDX1 OS=Mus musculus GN=Ddx1 PE=1 SV=1	11	11	5	3	6	5	4	7	11	10	8	5	4	5	6	3	7	9	7	4	5	3	6	5	4	7
Dsp	Desmoplakin	0	0	0.306569	51	20	332.91	3	0	128.784	278.17	65.5621	0.0315679	0.0475764	0.0108209	0.000245123	0.000171033	0.000165048	0.0150911	1789100	Dsp	E9Q557	>sp|E9Q557|DESP_MOUSE Desmoplakin OS=Mus musculus GN=Dsp PE=1 SV=1	51	51	37	38	41	46	45	46	38	39	23	4	2	2	4	2	4	1	0	1	37	38	41	46	45	46
Tmpo	Lamina-associated polypeptide 2, isoforms alpha/zeta	0	5	0.309002	20	38.8	75.167	2	0	11.8404	76.2211	6.16836	0.00983354	0.0264079	0.0129168	0.000830508	0.000346464	0.00209404	0.00873821	5631600	Tmpo	Q61033	>sp|Q61033|LAP2A_MOUSE Lamina-associated polypeptide 2, isoforms alpha/zeta OS=Mus musculus GN=Tmpo PE=1 SV=4	20	20	12	12	17	17	19	17	16	14	12	2	5	6	3	2	4	5	4	2	12	12	17	17	19	17
Actn1	Alpha-actinin-1	0	0	0.311436	15	36.2	103.07	2	0	15.1857	18.6482	119.884	0.00151857	0.00186482	0.0119884	0	0	0	0.00256197	2103500	Actn1	Q7TPR4	>sp|Q7TPR4|ACTN1_MOUSE Alpha-actinin-1 OS=Mus musculus GN=Actn1 PE=1 SV=1	15	15	2	4	3	7	2	6	15	14	7	0	0	0	0	0	0	0	0	0	2	4	3	7	2	6
Pdia6	Protein disulfide-isomerase A6	0	0	0.313869	9	25.2	48.1	0	0	6.02038	13.9809	3.21982	0.0114335	0.00636177	0.00986756	0.00189912	0.000455034	0.00306463	0.0055136	9483900	Pdia6	Q922R8	>sp|Q922R8|PDIA6_MOUSE Protein disulfide-isomerase A6 OS=Mus musculus GN=Pdia6 PE=1 SV=3	9	9	3	4	7	3	1	4	8	9	3	3	4	6	5	3	1	6	3	2	3	4	7	3	1	4
Pabpc6	Polyadenylate-binding protein 1	0	0	0.316302	23	38.1	70.67	0	-2	0.199646	0.213248	1.54007	0.00122672	0.00144861	0.0202459	0.00614447	0.00679308	0.0131461	0.00816747	11204000	Pabpc1;Pabpc6	P29341;Q9D4E6	>sp|P29341|PABP1_MOUSE Polyadenylate-binding protein 1 OS=Mus musculus GN=Pabpc1 PE=1 SV=2;>tr|Q9D4E6|Q9D4E6_MOUSE Polyadenylate-binding protein OS=Mus musculus GN=Pabpc6 PE=1 SV=1	23	18	2	6	5	8	4	5	21	19	12	18	18	21	19	17	16	20	20	13	2	6	4	7	4	5
Slc25a3	Phosphate carrier protein, mitochondrial	0	0	0.316302	10	28	39.632	0	0	0.639878	2.10922	0.423962	0.00298498	0.0161567	0.00382213	0.00466492	0.00766005	0.00901526	0.00738401	15468000	Slc25a3	Q8VEM8	>sp|Q8VEM8|MPCP_MOUSE Phosphate carrier protein, mitochondrial OS=Mus musculus GN=Slc25a3 PE=1 SV=1	10	10	2	4	2	5	4	5	4	6	3	5	5	5	9	9	5	5	5	4	2	4	2	5	4	5
Ywhag	14-3-3 protein gamma;14-3-3 protein gamma, N-terminally processed	0	0	0.318735	6	44.1	28.302	0	0	0.718818	0.943611	0.200777	0.00242295	0.00676078	0.00210248	0.00337074	0.0071648	0.0104717	0.00538224	15067000	Ywhag	P61982	>sp|P61982|1433G_MOUSE 14-3-3 protein gamma OS=Mus musculus GN=Ywhag PE=1 SV=2	6	6	4	4	4	5	5	5	4	4	4	5	5	6	5	5	6	5	5	4	4	4	4	5	5	5
Hspa4	Heat shock 70 kDa protein 4	0	0	0.323601	12	19	94.132	0	-1	0.163674	1.82563	0.19703	0.000499665	0.0011502	0.000258524	0.0030528	0.00063003	0.0013121	0.00115055	917920	Hspa4	Q61316	>sp|Q61316|HSP74_MOUSE Heat shock 70 kDa protein 4 OS=Mus musculus GN=Hspa4 PE=1 SV=1	12	11	0	5	0	8	0	4	4	1	0	11	11	11	6	6	6	7	8	1	0	5	0	7	0	3
Ldha	L-lactate dehydrogenase A chain	0	0	0.340633	13	42.5	36.498	0	-2	0.276874	0.747385	0.217945	0.00678741	0.00644827	0.00307325	0.0245144	0.00862778	0.014101	0.010592	25224000	Ldha	P06151	>sp|P06151|LDHA_MOUSE L-lactate dehydrogenase A chain OS=Mus musculus GN=Ldha PE=1 SV=3	13	12	6	7	6	10	6	8	10	6	5	12	11	12	12	12	8	11	9	7	5	6	5	9	5	7
Ruvbl2	RuvB-like 2	0	0	0.343066	10	27.6	51.112	0	0	1.31044	1.749	1.29333	0.00174855	0.00166182	0.00487855	0.00133432	0.000950152	0.00377208	0.00239091	3476400	Ruvbl2	Q9WTM5	>sp|Q9WTM5|RUVB2_MOUSE RuvB-like 2 OS=Mus musculus GN=Ruvbl2 PE=1 SV=3	10	10	3	6	5	5	3	6	10	9	7	7	7	6	6	6	7	8	8	4	3	6	5	5	3	6
Hnrnpc	Heterogeneous nuclear ribonucleoproteins C1/C2	0	0	0.350365	10	31.9	34.384	0	0	2.646	1.93555	2.96414	0.00233064	0.00278792	0.00928584	0.000880819	0.00144037	0.00313273	0.00330972	7635500	Hnrnpc	Q9Z204	>sp|Q9Z204|HNRPC_MOUSE Heterogeneous nuclear ribonucleoproteins C1/C2 OS=Mus musculus GN=Hnrnpc PE=1 SV=1	10	10	3	6	4	7	5	6	10	10	4	7	6	8	7	6	3	8	5	5	3	6	4	7	5	6
Ywhab	14-3-3 protein beta/alpha;14-3-3 protein beta/alpha, N-terminally processed	0	7.5	0.355231	9	61	28.086	0	0	1.81641	2.00244	0.629693	0.0109974	0.0191136	0.00867225	0.00605445	0.00954519	0.0137722	0.0113592	30393000	Ywhab	Q9CQV8	>sp|Q9CQV8|1433B_MOUSE 14-3-3 protein beta/alpha OS=Mus musculus GN=Ywhab PE=1 SV=3	9	7	8	8	7	7	7	6	6	7	7	7	8	8	7	7	8	8	8	7	6	6	5	6	6	5
Pfn1	Profilin-1	0	0	0.360097	4	42.1	14.957	0	0	1.82421	3.68521	4.15968	0.0011266	0.00151065	0.000593282	0.000617585	0.000409922	0.000142627	0.000733445	2648400	Pfn1	P62962;CON__P02584	>sp|P62962|PROF1_MOUSE Profilin-1 OS=Mus musculus GN=Pfn1 PE=1 SV=2;>P02584 SWISS-PROT:P02584 (Bos taurus) Profilin-1	4	4	2	3	2	3	1	3	3	3	1	3	3	3	4	4	0	1	0	0	2	3	2	3	1	3
Erh	Enhancer of rudimentary homolog	0	0	0.364964	3	37.5	12.259	1	0	33.3502	7.37627	3.12032	0.0027218	0.00411423	0.00213935	8.16127e-05	0.000557766	0.000685619	0.00171673	9751000	Erh	P84089	>sp|P84089|ERH_MOUSE Enhancer of rudimentary homolog OS=Mus musculus GN=Erh PE=1 SV=1	3	3	3	3	3	3	3	3	3	3	3	1	2	1	2	2	1	2	2	2	3	3	3	3	3	3
Anxa2	Annexin A2	0	4.5	0.364964	9	29.8	38.676	0	0	1.6247	4.90768	0.785958	0.00402826	0.00349602	0.00176046	0.00247938	0.000712355	0.0022399	0.00245273	3226100	Anxa2	P07356	>sp|P07356|ANXA2_MOUSE Annexin A2 OS=Mus musculus GN=Anxa2 PE=1 SV=2	9	9	6	5	6	8	5	6	8	4	2	8	8	8	6	5	5	3	4	3	6	5	6	8	5	6
Rps11	40S ribosomal protein S11	0	0	0.367397	8	34.8	18.431	0	0	2.86395	4.54989	2.7109	0.00189513	0.00346829	0.0188834	0.000661717	0.000762279	0.00696572	0.00543942	22462000	Rps11	P62281	>sp|P62281|RS11_MOUSE 40S ribosomal protein S11 OS=Mus musculus GN=Rps11 PE=1 SV=3	8	8	3	1	4	6	4	5	7	7	6	4	5	5	3	3	3	6	5	4	3	1	4	6	4	5
Ywhaq	14-3-3 protein theta	0	4.5	0.372263	8	47.3	27.778	0	0	2.7533	2.01688	0.813947	0.00474542	0.00508353	0.00356054	0.00172354	0.00252049	0.00437442	0.00366799	9391500	Ywhaq	P68254	>sp|P68254|1433T_MOUSE 14-3-3 protein theta OS=Mus musculus GN=Ywhaq PE=1 SV=1	8	8	4	5	6	4	6	6	5	4	4	5	4	6	4	6	4	4	5	4	4	5	6	4	6	6
Rps12	40S ribosomal protein S12	0	0	0.374696	7	59.1	14.525	0	0	0.915171	2.15985	3.81575	0.000312922	0.00151051	0.00825222	0.000341927	0.00069936	0.00216267	0.00221327	14216000	Rps12	P63323	>sp|P63323|RS12_MOUSE 40S ribosomal protein S12 OS=Mus musculus GN=Rps12 PE=1 SV=2	7	7	1	1	2	4	4	4	6	6	5	3	4	3	5	4	2	6	4	0	1	1	2	4	4	4
Krt7	Keratin, type II cytoskeletal 7	0	9.5	0.377129	17	45.1	50.708	3	0	663.825	420.837	143.276	0.0663825	0.0420837	0.0143276	0	0	0	0.0204656	12969000	Krt7	Q9DCV7;CON__Q9DCV7	>sp|Q9DCV7|K2C7_MOUSE Keratin, type II cytoskeletal 7 OS=Mus musculus GN=Krt7 PE=1 SV=1;>Q9DCV7 SWISS-PROT:Q9DCV7 Tax_Id=10090 Gene_Symbol=Krt7 Keratin, type II cytoskeletal 7	17	13	14	13	16	16	16	14	13	13	12	0	0	0	0	0	0	0	0	0	10	9	12	12	12	10
Rpl14	60S ribosomal protein L14	0	0	0.379562	5	25.8	23.564	1	0	5.86007	5.67718	4.88269	0.00220835	0.00253749	0.0108951	0.000376846	0.000446963	0.00223136	0.00311601	24961000	Rpl14	Q9CR57	>sp|Q9CR57|RL14_MOUSE 60S ribosomal protein L14 OS=Mus musculus GN=Rpl14 PE=1 SV=3	5	5	3	2	3	3	3	4	5	5	2	2	1	4	2	2	2	4	4	1	3	2	3	3	3	4
Rps26	40S ribosomal protein S26	0	0	0.381995	3	31.3	13.015	0	0	4.14923	5.5675	2.75933	0.00100881	0.000860499	0.00730463	0.000243132	0.000154557	0.00264725	0.00203648	16673000	Rps26	P62855	>sp|P62855|RS26_MOUSE 40S ribosomal protein S26 OS=Mus musculus GN=Rps26 PE=1 SV=3	3	3	1	1	2	1	2	2	3	3	2	1	1	1	2	1	1	2	2	2	1	1	2	1	2	2
Des	Desmin	0	0	0.384428	16	39.4	53.497	3	0	195.042	194.697	7.012	0.0106451	0.00635145	0.0122826	5.45784e-05	3.26222e-05	0.00175166	0.00518633	4775500	Des	P31001	>sp|P31001|DESM_MOUSE Desmin OS=Mus musculus GN=Des PE=1 SV=3	16	16	10	11	13	11	11	12	13	13	13	1	1	1	1	0	0	2	2	1	10	11	13	11	11	12
Ilf3	Interleukin enhancer-binding factor 3	0	0	0.384428	11	13.7	96.02	1	0	5.38381	8.05984	4.87172	0.00140595	0.00204797	0.0053284	0.000261145	0.000254096	0.00109374	0.00173189	1760900	Ilf3	Q9Z1X4	>sp|Q9Z1X4|ILF3_MOUSE Interleukin enhancer-binding factor 3 OS=Mus musculus GN=Ilf3 PE=1 SV=2	11	10	3	5	5	6	6	6	8	9	8	3	3	5	3	4	2	6	4	2	3	4	4	6	5	6
Rps13	40S ribosomal protein S13	0	0	0.384428	6	33.8	17.222	0	0	3.43074	5.53775	2.99818	0.00306233	0.00354317	0.0181496	0.000892614	0.000639822	0.00605354	0.00539018	24021000	Rps13	P62301	>sp|P62301|RS13_MOUSE 40S ribosomal protein S13 OS=Mus musculus GN=Rps13 PE=1 SV=2	6	6	3	3	4	4	3	5	6	6	5	4	3	4	4	4	3	5	4	2	3	3	4	4	3	5
Rps10	40S ribosomal protein S10	0	0	0.386861	5	33.3	18.916	0	0	0.510461	1.38737	4.13354	0.000126608	0.00089722	0.00682158	0.000248026	0.000646708	0.0016503	0.00173174	10159000	Rps10	P63325	>sp|P63325|RS10_MOUSE 40S ribosomal protein S10 OS=Mus musculus GN=Rps10 PE=1 SV=1	5	5	0	0	1	2	2	2	5	5	2	1	2	2	3	3	0	3	2	1	0	0	1	2	2	2
Rps5	40S ribosomal protein S5;40S ribosomal protein S5, N-terminally processed	0	0	0.389294	7	27.9	22.889	0	0	1.9445	2.3484	1.92436	0.00168955	0.00208293	0.00993366	0.000868885	0.000886959	0.00516207	0.00343734	13980000	Rps5	P97461	>sp|P97461|RS5_MOUSE 40S ribosomal protein S5 OS=Mus musculus GN=Rps5 PE=1 SV=3	7	7	3	4	3	6	3	6	7	7	6	4	5	4	3	4	5	6	6	5	3	4	3	6	3	6
Sub1	Activated RNA polymerase II transcriptional coactivator p15	0	0	0.389294	3	26	14.427	0	0	1.17058	0.803945	0.152072	0.00130759	0.000418139	0.00037743	0.00111705	0.000520109	0.00248192	0.00103704	7249900	Sub1	P11031	>sp|P11031|TCP4_MOUSE Activated RNA polymerase II transcriptional coactivator p15 OS=Mus musculus GN=Sub1 PE=1 SV=3	3	3	1	2	2	1	1	2	1	2	1	3	2	3	2	2	2	3	3	2	1	2	2	1	1	2
Fbl	rRNA 2-O-methyltransferase fibrillarin	0	0	0.391727	9	33.3	34.306	1	0	461.962	25.5997	1.99155	0.0404171	0.00592742	0.00181853	8.749e-05	0.000231542	0.000913121	0.00823253	6241900	Fbl	P35550	>sp|P35550|FBRL_MOUSE rRNA 2-O-methyltransferase fibrillarin OS=Mus musculus GN=Fbl PE=1 SV=2	9	8	9	8	9	6	6	8	5	3	2	0	1	2	5	3	2	4	2	2	8	8	8	6	6	7
Kpnb1	Importin subunit beta-1	0	0	0.391727	13	18	97.183	0	0	1.41695	4.80523	1.51948	0.00452547	0.0101272	0.00378056	0.00319381	0.00210753	0.00248807	0.00437043	3533400	Kpnb1	P70168	>sp|P70168|IMB1_MOUSE Importin subunit beta-1 OS=Mus musculus GN=Kpnb1 PE=1 SV=2	13	13	5	6	5	8	9	11	8	8	5	9	8	8	10	10	6	6	6	2	5	6	5	8	9	11
Hnrnpa0	Heterogeneous nuclear ribonucleoprotein A0	0	0	0.399027	6	26.6	30.53	0	0	3.88309	6.43709	1.68784	0.00109961	0.00154235	0.00275542	0.000283178	0.000239604	0.00163251	0.00125878	3139500	Hnrnpa0	Q9CX86	>sp|Q9CX86|ROA0_MOUSE Heterogeneous nuclear ribonucleoprotein A0 OS=Mus musculus GN=Hnrnpa0 PE=1 SV=1	6	6	1	3	3	3	3	4	6	5	3	3	3	2	2	2	3	5	3	1	1	3	3	3	3	4
Eif4b	Eukaryotic translation initiation factor 4B	0	0	0.406326	12	22.4	68.839	0	0	0.60711	15.2218	5.22886	0.000149312	0.000176033	0.0131314	0.000245938	1.15646e-05	0.00251133	0.00270426	4832700	Eif4b	Q8BGD9	>sp|Q8BGD9|IF4B_MOUSE Eukaryotic translation initiation factor 4B OS=Mus musculus GN=Eif4b PE=1 SV=1	12	12	0	3	0	1	0	2	10	11	10	2	5	3	0	0	1	10	7	4	0	3	0	1	0	2
Fasn	Fatty acid synthase;[Acyl-carrier-protein] S-acetyltransferase;[Acyl-carrier-protein] S-malonyltransferase;3-oxoacyl-[acyl-carrier-protein] synthase;3-oxoacyl-[acyl-carrier-protein] reductase;3-hydroxyacyl-[acyl-carrier-protein] dehydratase;Enoyl-[acyl-carrier-protein] reductase;Oleoyl-[acyl-carrier-protein] hydrolase	0	0	0.406326	30	14.1	272.43	0	-3	0.148369	0.257119	0.18327	0.00092251	0.00107029	0.00128341	0.00621769	0.00416263	0.00700284	0.00344323	1415300	Fasn	P19096	>sp|P19096|FAS_MOUSE Fatty acid synthase OS=Mus musculus GN=Fasn PE=1 SV=2	30	30	2	7	2	10	2	4	9	9	2	24	25	26	26	25	19	20	23	8	2	7	2	10	2	4
Rps9	40S ribosomal protein S9	0	0	0.413625	9	34.5	22.591	0	0	0.897235	3.42094	3.23783	0.000681762	0.00427249	0.0151083	0.000759848	0.00124892	0.00466618	0.00445625	17317000	Rps9	Q6ZWN5	>sp|Q6ZWN5|RS9_MOUSE 40S ribosomal protein S9 OS=Mus musculus GN=Rps9 PE=1 SV=3	9	9	2	0	3	6	5	5	9	9	6	3	5	5	4	4	4	5	8	2	2	0	3	6	5	5
Rpl31	60S ribosomal protein L31	0	0	0.413625	3	26.4	14.463	0	0	7.15531	6.68388	2.79853	0.00135376	0.00104384	0.00504504	0.000189197	0.000156173	0.00180275	0.00159846	8725900	Rpl31	P62900	>sp|P62900|RL31_MOUSE 60S ribosomal protein L31 OS=Mus musculus GN=Rpl31 PE=1 SV=1	3	3	1	1	2	2	2	2	3	3	3	1	1	1	2	2	2	2	2	2	1	1	2	2	2	2
Aldoa	Fructose-bisphosphate aldolase A;Fructose-bisphosphate aldolase	0	0	0.418491	13	48.6	39.355	0	-2	0.0757221	0.245156	0.0782843	0.00108392	0.00062143	0.000483251	0.0143144	0.00253484	0.00617303	0.00420182	8085000	Aldoa;Aldoart1	P05064;A6ZI46	>sp|P05064|ALDOA_MOUSE Fructose-bisphosphate aldolase A OS=Mus musculus GN=Aldoa PE=1 SV=2;>tr|A6ZI46|A6ZI46_MOUSE Fructose-bisphosphate aldolase OS=Mus musculus GN=Aldoart1 PE=1 SV=1	13	13	3	6	2	5	1	2	4	1	0	10	10	11	8	7	7	11	9	6	3	6	2	5	1	2
Gm5449	Small nuclear ribonucleoprotein Sm D2	0	0	0.420925	8	61.9	13.527	0	0	4.70938	10.6835	2.50671	0.00600576	0.00676858	0.00714703	0.00127528	0.000633554	0.00285116	0.00411356	17957000	Snrpd2;Gm5449	P62317;D3Z5N9	>sp|P62317|SMD2_MOUSE Small nuclear ribonucleoprotein Sm D2 OS=Mus musculus GN=Snrpd2 PE=1 SV=1;>tr|D3Z5N9|D3Z5N9_MOUSE MCG49198 OS=Mus musculus GN=Gm5449 PE=4 SV=1	8	8	5	4	5	5	6	4	7	7	5	3	4	3	3	3	4	4	3	1	5	4	5	5	6	4
Rpl7	60S ribosomal protein L7	0	0	0.425791	9	35.9	31.419	0	0	2.71385	3.49268	1.69336	0.00404392	0.00944862	0.00985438	0.0014901	0.00270526	0.00581942	0.00556029	15676000	Rpl7	P14148	>sp|P14148|RL7_MOUSE 60S ribosomal protein L7 OS=Mus musculus GN=Rpl7 PE=1 SV=2	9	9	5	4	6	7	7	7	9	9	7	5	5	6	6	6	7	9	7	3	5	4	6	7	7	7
Snrpd3	Small nuclear ribonucleoprotein Sm D3	0	0	0.428224	3	31.7	13.916	0	0	2.21959	2.39005	4.00265	0.00183124	0.00260837	0.00605871	0.000825034	0.00109135	0.00151367	0.0023214	15731000	Snrpd3	P62320	>sp|P62320|SMD3_MOUSE Small nuclear ribonucleoprotein Sm D3 OS=Mus musculus GN=Snrpd3 PE=1 SV=1	3	3	2	1	2	2	1	2	3	3	2	3	2	2	3	3	2	2	2	1	2	1	2	2	1	2
Rps17	40S ribosomal protein S17	0	0	0.430657	4	32.6	15.524	0	0	0.304862	1.53924	3.40856	9.18269e-05	0.000923508	0.00745575	0.000301208	0.000599978	0.00218736	0.00192661	17761000	Rps17	P63276	>sp|P63276|RS17_MOUSE 40S ribosomal protein S17 OS=Mus musculus GN=Rps17 PE=1 SV=2	4	4	0	0	1	2	2	1	3	3	2	3	1	2	3	3	1	4	3	1	0	0	1	2	2	1
Rps15a	40S ribosomal protein S15a	0	0	0.43309	5	38.5	14.839	0	0	1.99316	7.07442	2.53791	0.0018234	0.00248181	0.0115151	0.000914829	0.000350815	0.00453725	0.00360387	17816000	Rps15a	P62245	>sp|P62245|RS15A_MOUSE 40S ribosomal protein S15a OS=Mus musculus GN=Rps15a PE=1 SV=2	5	5	2	2	3	3	2	2	4	5	3	3	3	3	1	2	2	3	3	1	2	2	3	3	2	2
Ddx21	Nucleolar RNA helicase 2	0	0	0.435523	11	14.1	93.55	0	0	4.43391	1.8642	1.02837	0.00454523	0.000794762	0.00400998	0.00102511	0.000426328	0.00389934	0.00245012	1616900	Ddx21	Q9JIK5	>sp|Q9JIK5|DDX21_MOUSE Nucleolar RNA helicase 2 OS=Mus musculus GN=Ddx21 PE=1 SV=3	11	11	6	6	9	5	3	4	9	9	9	4	5	9	3	3	7	8	9	5	6	6	9	5	3	4
Rps20	40S ribosomal protein S20	0	0	0.435523	4	28.6	13.373	0	0	0.907138	1.46006	2.77093	0.00114931	0.00185436	0.0169604	0.00126696	0.00127005	0.00612081	0.00477031	42287000	Rps20	P60867	>sp|P60867|RS20_MOUSE 40S ribosomal protein S20 OS=Mus musculus GN=Rps20 PE=1 SV=1	4	4	2	2	3	3	2	3	4	4	4	3	4	4	3	2	3	4	4	2	2	2	3	3	2	3
Rps24	40S ribosomal protein S24	0	0	0.435523	4	26.3	15.423	0	0	10.5443	0.981999	3.15819	0.000154941	9.81999e-05	0.00357211	1.46943e-05	0	0.00113106	0.000828502	6050200	Rps24	P62849	>sp|P62849|RS24_MOUSE 40S ribosomal protein S24 OS=Mus musculus GN=Rps24 PE=1 SV=1	4	4	0	0	1	0	0	1	4	4	3	0	0	1	0	0	0	2	3	2	0	0	1	0	0	1
Rps19	40S ribosomal protein S19	0	0	0.440389	9	42.8	16.085	0	0	2.11796	1.39497	2.92355	0.00218661	0.00204923	0.0156375	0.00103241	0.00146901	0.00534879	0.00462059	22330000	Rps19	Q9CZX8	>sp|Q9CZX8|RS19_MOUSE 40S ribosomal protein S19 OS=Mus musculus GN=Rps19 PE=1 SV=3	9	9	2	3	2	4	4	4	8	8	6	4	5	5	6	6	4	6	5	2	2	3	2	4	4	4
Rpl22	60S ribosomal protein L22	0	0	0.467153	3	30.5	14.759	0	0	1.96566	1.80155	1.90028	0.00230575	0.00286463	0.00561824	0.00117301	0.0015901	0.00295654	0.00275138	27639000	Rpl22	P67984	>sp|P67984|RL22_MOUSE 60S ribosomal protein L22 OS=Mus musculus GN=Rpl22 PE=1 SV=2	3	3	3	3	2	3	3	2	3	3	3	2	3	3	2	2	3	2	3	2	3	3	2	3	3	2
Pcbp1	Poly(rC)-binding protein 1	0	0	0.472019	8	32.9	37.497	0	0	2.04029	3.74899	1.99281	0.00770818	0.00870803	0.00866264	0.00377799	0.00232277	0.00434694	0.00592109	11889000	Pcbp1	P60335	>sp|P60335|PCBP1_MOUSE Poly(rC)-binding protein 1 OS=Mus musculus GN=Pcbp1 PE=1 SV=1	8	6	7	6	7	8	7	8	8	7	7	8	8	8	6	6	7	7	7	4	5	4	5	6	5	6
Slc25a4	ADP/ATP translocase 1	0	0	0.474453	6	36.2	32.904	0	0	0.724603	3.8563	0.776064	0.000616143	0.00689267	0.00202535	0.000850318	0.00178738	0.00260977	0.0024636	4162700	Slc25a4	P48962	>sp|P48962|ADT1_MOUSE ADP/ATP translocase 1 OS=Mus musculus GN=Slc25a4 PE=1 SV=4	6	6	3	2	2	5	5	5	6	5	3	5	5	5	5	5	5	5	5	2	3	2	2	5	5	5
Rps25	40S ribosomal protein S25	0	0	0.476886	5	29.6	13.742	0	0	2.13749	3.70725	2.48078	0.00114769	0.00125928	0.0123346	0.000536935	0.00033968	0.00497206	0.00343171	28759000	Rps25	P62852	>sp|P62852|RS25_MOUSE 40S ribosomal protein S25 OS=Mus musculus GN=Rps25 PE=1 SV=1	5	5	2	2	2	3	2	2	4	4	4	2	3	2	3	2	2	4	5	2	2	2	2	3	2	2
Cfl1	Cofilin-1	0	0	0.476886	4	34.3	18.559	0	0	2.6549	7.52361	1.82687	0.00528677	0.00531911	0.0023195	0.00199133	0.000706989	0.00126966	0.00281556	7826000	Cfl1	P18760	>sp|P18760|COF1_MOUSE Cofilin-1 OS=Mus musculus GN=Cfl1 PE=1 SV=3	4	4	2	2	3	3	4	4	4	2	2	3	3	3	3	2	2	2	2	2	2	2	3	3	4	4
Gm12355	Serine/arginine-rich splicing factor 3	0	0	0.479319	6	37.2	19.329	1	0	4.46046	4.67702	5.96275	0.00328324	0.00481865	0.0098278	0.000736078	0.00103028	0.0016482	0.00355738	19184000	Srsf3;Gm12355	P84104;A2A4X6	>sp|P84104|SRSF3_MOUSE Serine/arginine-rich splicing factor 3 OS=Mus musculus GN=Srsf3 PE=1 SV=1;>tr|A2A4X6|A2A4X6_MOUSE MCG21910 OS=Mus musculus GN=Gm12355 PE=4 SV=1	6	5	2	2	3	3	3	3	6	6	4	2	2	4	4	4	3	4	3	1	2	2	2	2	2	2
Hnrnpab	Heterogeneous nuclear ribonucleoprotein A/B	0	0	0.501217	3	12.3	30.831	0	0	2.64835	1.90073	0.63642	0.0014776	0.00132697	0.00131621	0.000557932	0.000698136	0.00206815	0.00124083	3389300	Hnrnpab	Q99020	>sp|Q99020|ROAA_MOUSE Heterogeneous nuclear ribonucleoprotein A/B OS=Mus musculus GN=Hnrnpab PE=1 SV=1	3	3	2	2	2	2	2	2	3	3	2	2	2	2	3	3	2	2	2	2	2	2	2	2	2	2
Eef2	Elongation factor 2	0	0	0.50365	28	31.7	95.313	0	0	0.875424	2.39445	0.936673	0.0225538	0.0203871	0.0336099	0.0257633	0.00851432	0.0358822	0.0244518	19912000	Eef2	P58252	>sp|P58252|EF2_MOUSE Elongation factor 2 OS=Mus musculus GN=Eef2 PE=1 SV=2	28	27	18	20	13	21	16	18	22	24	22	21	22	22	20	22	23	22	22	17	17	19	12	20	15	17
Rps6	40S ribosomal protein S6	0	0	0.506083	4	18.9	28.68	0	0	1.69298	2.22953	3.64863	0.000893469	0.00149423	0.0099072	0.000527748	0.000670202	0.00271532	0.00270136	14769000	Rps6	P62754	>sp|P62754|RS6_MOUSE 40S ribosomal protein S6 OS=Mus musculus GN=Rps6 PE=1 SV=1	4	4	2	2	2	3	2	3	4	4	4	4	3	3	3	3	4	3	4	2	2	2	2	3	2	3
Atp5a1	ATP synthase subunit alpha, mitochondrial	0	4.5	0.510949	16	33.8	59.752	0	0	0.932391	2.41181	0.30531	0.0152724	0.0478573	0.00853981	0.0163798	0.0198429	0.0279709	0.0226439	26965000	Atp5a1	Q03265	>sp|Q03265|ATPA_MOUSE ATP synthase subunit alpha, mitochondrial OS=Mus musculus GN=Atp5a1 PE=1 SV=1	16	16	11	11	13	13	15	14	12	13	11	14	13	14	16	16	11	13	13	10	11	11	13	13	15	14
Rpl19	60S ribosomal protein L19	0	0	0.510949	2	13.3	23.466	0	0	3.50767	3.56682	1.6554	0.00135989	0.00244246	0.00346356	0.000387691	0.000684771	0.00209228	0.00173844	10613000	Rpl19	P84099	>sp|P84099|RL19_MOUSE 60S ribosomal protein L19 OS=Mus musculus GN=Rpl19 PE=1 SV=1	2	2	1	1	1	2	2	2	2	2	2	1	2	2	2	2	2	2	2	1	1	1	1	2	2	2
Atp5b	ATP synthase subunit beta, mitochondrial	0	11	0.513382	17	45.4	56.3	0	0	0.854937	2.03836	0.353107	0.00804009	0.0303928	0.0058389	0.0094043	0.0149104	0.0165358	0.014187	19230000	Atp5b	P56480	>sp|P56480|ATPB_MOUSE ATP synthase subunit beta, mitochondrial OS=Mus musculus GN=Atp5b PE=1 SV=2	17	17	8	9	10	11	15	15	12	10	9	13	10	13	16	16	9	14	13	9	8	9	10	11	15	15
Rps16	40S ribosomal protein S16	0	0	0.513382	8	44.5	16.445	0	0	1.875	2.09195	2.794	0.00361655	0.00530197	0.0271536	0.00192883	0.00253446	0.00971853	0.00837565	32388000	Rps16	P14131	>sp|P14131|RS16_MOUSE 40S ribosomal protein S16 OS=Mus musculus GN=Rps16 PE=1 SV=4	8	8	5	5	4	5	5	6	8	8	5	6	5	5	6	6	5	6	5	4	5	5	4	5	5	6
D1Pas1	ATP-dependent RNA helicase DDX3X;Putative ATP-dependent RNA helicase Pl10	0	0	0.515815	24	43.7	73.101	0	0	3.89666	5.42465	2.01135	0.0148121	0.018622	0.0229731	0.00380122	0.00343285	0.0114217	0.0125105	10742000	Ddx3x;D1Pas1	Q62167;P16381	>sp|Q62167|DDX3X_MOUSE ATP-dependent RNA helicase DDX3X OS=Mus musculus GN=Ddx3x PE=1 SV=3;>sp|P16381|DDX3L_MOUSE Putative ATP-dependent RNA helicase Pl10 OS=Mus musculus GN=D1Pas1 PE=1 SV=1	24	6	14	13	18	17	19	19	21	22	15	15	17	18	15	17	15	20	18	13	4	4	4	4	4	5
Hnrnpd	Heterogeneous nuclear ribonucleoprotein D0	0	0	0.525547	2	6.8	38.354	0	0	1.27495	2.13753	0.381276	0.00113158	0.00149423	0.00108821	0.000887549	0.000699046	0.00285413	0.00135913	3701600	Hnrnpd	Q60668	>sp|Q60668|HNRPD_MOUSE Heterogeneous nuclear ribonucleoprotein D0 OS=Mus musculus GN=Hnrnpd PE=1 SV=2	2	2	2	2	2	2	2	2	2	2	2	2	2	2	2	2	2	2	2	1	2	2	2	2	2	2
Rpl13	60S ribosomal protein L13	0	0	0.530414	5	24.2	24.305	0	0	3.12866	2.59869	1.86828	0.00218999	0.00327135	0.00661755	0.000699975	0.00125885	0.00354205	0.00292996	12616000	Rpl13	P47963;A0A140T8K8	>sp|P47963|RL13_MOUSE 60S ribosomal protein L13 OS=Mus musculus GN=Rpl13 PE=1 SV=3;>tr|A0A140T8K8|A0A140T8K8_MOUSE 60S ribosomal protein L13 OS=Mus musculus GN=Rpl13-ps3 PE=3 SV=1	5	5	3	4	3	4	4	4	5	5	4	4	4	4	5	5	5	4	4	2	3	4	3	4	4	4
Nono	Non-POU domain-containing octamer-binding protein	0	8.5	0.53528	14	31.7	54.54	1	0	14.2808	6.96311	1.62255	0.0361476	0.0148789	0.0152299	0.0025312	0.00213682	0.00938639	0.0133851	16473000	Nono	Q99K48	>sp|Q99K48|NONO_MOUSE Non-POU domain-containing octamer-binding protein OS=Mus musculus GN=Nono PE=1 SV=3	14	14	11	11	12	11	10	10	13	13	12	9	11	9	6	4	9	10	12	7	11	11	12	11	10	10
Hnrnpm	Heterogeneous nuclear ribonucleoprotein M	0	7.5	0.53528	31	49.4	77.648	0	0	7.91749	5.6476	3.216	0.0411062	0.0415334	0.0566794	0.00519183	0.00735416	0.0176242	0.0282482	19781000	Hnrnpm	Q9D0E1	>sp|Q9D0E1|HNRPM_MOUSE Heterogeneous nuclear ribonucleoprotein M OS=Mus musculus GN=Hnrnpm PE=1 SV=3	31	31	23	23	27	26	25	28	31	30	26	19	24	24	21	22	19	26	21	17	23	23	27	26	25	28
Slc25a5	ADP/ATP translocase 2;ADP/ATP translocase 2, N-terminally processed	0	6.5	0.542579	13	40.6	32.931	0	0	2.05976	4.75258	1.38407	0.0310888	0.088499	0.0471329	0.0150935	0.0186212	0.0340539	0.0390816	65330000	Slc25a5	P51881	>sp|P51881|ADT2_MOUSE ADP/ATP translocase 2 OS=Mus musculus GN=Slc25a5 PE=1 SV=3	13	8	8	8	9	11	13	13	13	12	10	11	10	11	12	12	7	13	10	7	4	4	5	6	8	8
Eno1	Alpha-enolase	0	0	0.542579	16	43.8	47.14	0	-2	0.204655	1.03501	0.163406	0.00344932	0.00434881	0.00177174	0.0168543	0.00420169	0.0108426	0.0069114	12825000	Eno1	P17182	>sp|P17182|ENOA_MOUSE Alpha-enolase OS=Mus musculus GN=Eno1 PE=1 SV=3	16	16	7	10	7	8	6	11	9	4	5	14	13	14	11	9	11	14	14	7	7	10	7	8	6	11
Rps4x	40S ribosomal protein S4, X isoform	0	0	0.547445	14	48.7	29.597	0	0	3.0618	5.88852	2.47888	0.00664095	0.00668206	0.049756	0.00216897	0.00113476	0.0200719	0.0144091	36545000	Rps4x	P62702;V9GWY0	>sp|P62702|RS4X_MOUSE 40S ribosomal protein S4, X isoform OS=Mus musculus GN=Rps4x PE=1 SV=2;>tr|V9GWY0|V9GWY0_MOUSE 40S ribosomal protein S4 OS=Mus musculus GN=Gm15013 PE=3 SV=1	14	14	7	5	10	8	6	9	14	14	9	7	6	8	8	8	7	13	10	8	7	5	10	8	6	9
Flna	Filamin-A	0	0	0.549878	24	12.3	281.22	0	0	2.75511	6.80568	4.24366	0.00510504	0.00602091	0.00790157	0.00185293	0.000884689	0.00186197	0.00393785	983820	Flna	Q8BTM8	>sp|Q8BTM8|FLNA_MOUSE Filamin-A OS=Mus musculus GN=Flna PE=1 SV=5	24	21	8	11	11	16	11	13	20	21	15	13	13	16	12	12	6	8	8	1	6	9	9	14	9	11
Rps8	40S ribosomal protein S8	0	0	0.554745	10	51.4	24.205	0	0	2.88587	7.27947	3.17689	0.00216849	0.00443755	0.038817	0.000751418	0.000609598	0.0122186	0.00983377	46601000	Rps8	P62242	>sp|P62242|RS8_MOUSE 40S ribosomal protein S8 OS=Mus musculus GN=Rps8 PE=1 SV=2	10	10	3	3	5	7	5	9	10	10	9	2	3	7	5	5	4	9	10	5	3	3	5	7	5	9
Rps18	40S ribosomal protein S18	0	0	0.557178	11	57.9	17.718	0	0	2.69715	4.58923	1.78142	0.00609675	0.0057171	0.0319929	0.00226044	0.00124576	0.0179592	0.0108787	47058000	Rps18;Gm10260	P62270;F6YVP7;A0A140T8T3	>sp|P62270|RS18_MOUSE 40S ribosomal protein S18 OS=Mus musculus GN=Rps18 PE=1 SV=3;>tr|F6YVP7|F6YVP7_MOUSE Protein Gm10260 OS=Mus musculus GN=Gm10260 PE=3 SV=2;>tr|A0A140T8T3|A0A140T8T3_MOUSE Protein Rps18-ps3 OS=Mus musculus GN=Rps18-ps3 PE=3 SV=1	11	11	6	6	7	8	5	9	11	10	9	8	7	8	7	7	7	10	10	6	6	6	7	8	5	9
Hspd1	60 kDa heat shock protein, mitochondrial	0	0	0.562044	20	39.3	60.955	0	-3	0.299984	0.596526	0.11815	0.00652625	0.00503204	0.00290811	0.0217553	0.00843558	0.0246137	0.0115452	14421000	Hspd1	P63038	>sp|P63038|CH60_MOUSE 60 kDa heat shock protein, mitochondrial OS=Mus musculus GN=Hspd1 PE=1 SV=1	20	20	8	10	8	10	4	13	9	9	6	18	16	17	17	17	13	19	16	14	8	10	8	10	4	13
Ybx1	Nuclease-sensitive element-binding protein 1	0	0	0.56691	6	33.5	35.73	0	-1	1.70192	0.3056	0.374557	0.000880081	0.000256017	0.00162107	0.00051711	0.000837753	0.00432796	0.00140666	4269600	Ybx1	P62960	>sp|P62960|YBOX1_MOUSE Nuclease-sensitive element-binding protein 1 OS=Mus musculus GN=Ybx1 PE=1 SV=3	6	6	1	1	4	1	1	1	5	5	5	1	3	5	3	3	4	6	6	5	1	1	4	1	1	1
Krt8	Keratin, type II cytoskeletal 8	0	45.5	0.576642	38	63.9	54.565	3	0	60.7375	75.3014	33.275	0.967224	0.735996	0.305172	0.0159247	0.00977401	0.00917122	0.340544	232160000	Krt8	P11679;CON__P05787	>sp|P11679|K2C8_MOUSE Keratin, type II cytoskeletal 8 OS=Mus musculus GN=Krt8 PE=1 SV=4;>P05787 SWISS-PROT:P05787 Tax_Id=9606 Gene_Symbol=KRT8 Keratin, type II cytoskeletal 8	38	32	36	35	37	36	34	37	36	35	32	9	4	17	5	4	4	4	3	1	31	30	31	30	28	31
Krt18	Keratin, type I cytoskeletal 18	0	33.5	0.579075	27	59.8	47.538	3	0	1337.57	4949.1	2544.47	0.563877	0.49491	0.191112	0.000421569	0	7.51088e-05	0.208399	160270000	Krt18	P05784;CON__P05784	>sp|P05784|K1C18_MOUSE Keratin, type I cytoskeletal 18 OS=Mus musculus GN=Krt18 PE=1 SV=5;>P05784 SWISS-PROT:P05784 Tax_Id=10090 Gene_Symbol=Krt18 Keratin, type I cytoskeletal 18	27	26	24	23	25	24	25	25	26	26	23	2	1	7	0	0	0	1	0	0	23	22	24	23	24	24
Ddx17	Probable ATP-dependent RNA helicase DDX17	0	0	0.579075	15	36.8	72.399	3	0	18.3712	69.4473	6.83661	0.0194921	0.0283071	0.0222254	0.00106102	0.000407606	0.00325094	0.0124574	10544000	Ddx17	Q501J6	>sp|Q501J6|DDX17_MOUSE Probable ATP-dependent RNA helicase DDX17 OS=Mus musculus GN=Ddx17 PE=1 SV=1	15	15	12	12	12	14	12	14	15	14	11	7	10	10	4	5	4	9	8	5	12	12	12	14	12	14
Hist1h1a	Histone H1.1	0	0	0.579075	2	19.7	21.785	0	0	52.9617	2.36606	3.69137	0.00529617	0.000236606	0.00323404	0	0	0.000876109	0.00160716	6166000	Hist1h1a	P43275	>sp|P43275|H11_MOUSE Histone H1.1 OS=Mus musculus GN=Hist1h1a PE=1 SV=2	2	2	1	0	2	1	0	1	2	2	2	0	0	0	0	0	0	1	2	1	1	0	2	1	0	1
Hnrnpf	Heterogeneous nuclear ribonucleoprotein F;Heterogeneous nuclear ribonucleoprotein F, N-terminally processed	0	9.5	0.591241	11	38.1	45.729	0	0	4.16502	4.05804	2.06935	0.0128789	0.0160752	0.0218035	0.00309215	0.00396131	0.0105364	0.0113912	26510000	Hnrnpf	Q9Z2X1	>sp|Q9Z2X1|HNRPF_MOUSE Heterogeneous nuclear ribonucleoprotein F OS=Mus musculus GN=Hnrnpf PE=1 SV=3	11	9	6	5	6	6	8	8	11	10	6	6	5	6	10	10	5	9	6	4	5	4	5	5	6	7
Rpl23	60S ribosomal protein L23	0	0	0.591241	7	52.1	14.865	0	0	2.15021	5.73141	1.76907	0.00260122	0.00469588	0.00765769	0.00120975	0.000819325	0.00432866	0.00355209	14119000	Rpl23	P62830	>sp|P62830|RL23_MOUSE 60S ribosomal protein L23 OS=Mus musculus GN=Rpl23 PE=1 SV=1	7	7	3	2	4	5	6	5	7	7	5	5	4	5	5	3	4	5	5	4	3	2	4	5	6	5
Ddx5	Probable ATP-dependent RNA helicase DDX5	0	0	0.600973	29	40.1	69.289	1	0	7.28581	17.9969	3.52874	0.0455496	0.0796194	0.0937766	0.00625182	0.00442405	0.0265751	0.0426994	42452000	Ddx5	Q61656	>sp|Q61656|DDX5_MOUSE Probable ATP-dependent RNA helicase DDX5 OS=Mus musculus GN=Ddx5 PE=1 SV=2	29	21	25	19	26	29	28	26	29	28	23	20	21	23	16	19	17	26	26	16	18	13	19	21	20	18
Krt19	Keratin, type I cytoskeletal 19	0	0	0.600973	8	33.3	44.541	3	0	81.1242	59.5532	31.4081	0.00811242	0.00595532	0.00314081	0	0	0	0.00286809	1933600	Krt19	P19001;CON__P19001	>sp|P19001|K1C19_MOUSE Keratin, type I cytoskeletal 19 OS=Mus musculus GN=Krt19 PE=1 SV=1;>P19001 SWISS-PROT:P19001 Tax_Id=10090 Gene_Symbol=Krt19 Keratin, type I cytoskeletal 19	8	8	7	7	8	8	7	8	8	8	6	0	0	0	0	0	0	0	0	0	7	7	8	8	7	8
Krt17	Keratin, type I cytoskeletal 17	0	14	0.603406	25	61.4	48.161	3	0	61.7773	95.1133	29.8383	0.187639	0.192625	0.053443	0.00303736	0.00202522	0.00179109	0.0734268	51567000	Krt17	Q9QWL7;CON__Q9QWL7	>sp|Q9QWL7|K1C17_MOUSE Keratin, type I cytoskeletal 17 OS=Mus musculus GN=Krt17 PE=1 SV=3;>Q9QWL7 SWISS-PROT:Q9QWL7 Tax_Id=10090 Gene_Symbol=Krt17 Keratin, type I cytoskeletal 17	25	5	18	18	20	22	23	24	22	23	17	10	10	6	5	5	5	5	2	1	3	3	4	4	5	5
Gapdh	Glyceraldehyde-3-phosphate dehydrogenase	0	0	0.603406	14	43.8	35.81	0	-1	0.714158	0.913464	0.327172	0.0387452	0.0281812	0.0201258	0.054253	0.0308509	0.0615144	0.0389451	97254000	Gapdh;Gm7293	P16858;D3YYI5	>sp|P16858|G3P_MOUSE Glyceraldehyde-3-phosphate dehydrogenase OS=Mus musculus GN=Gapdh PE=1 SV=2;>tr|D3YYI5|D3YYI5_MOUSE Glyceraldehyde-3-phosphate dehydrogenase OS=Mus musculus GN=Gm7293 PE=1 SV=1	14	1	8	8	10	9	9	9	9	8	8	10	11	11	12	13	9	10	9	9	1	1	1	1	1	1
Pkm	Pyruvate kinase PKM	0	0	0.605839	21	46.1	57.844	0	-3	0.239916	0.307719	0.139713	0.00481361	0.00314977	0.00255369	0.0200637	0.0102359	0.0182782	0.00984914	13701000	Pkm	P52480	>sp|P52480|KPYM_MOUSE Pyruvate kinase PKM OS=Mus musculus GN=Pkm PE=1 SV=4	21	21	7	7	8	9	4	7	11	5	6	18	16	18	17	18	11	16	14	11	7	7	8	9	4	7
Hnrnpa1	Heterogeneous nuclear ribonucleoprotein A1	0	0	0.605839	5	15	34.196	0	0	1.70137	2.31731	0.461938	0.00278117	0.0037107	0.00367088	0.00163467	0.0016013	0.00794668	0.00355756	6961700	Hnrnpa1	P49312	>sp|P49312|ROA1_MOUSE Heterogeneous nuclear ribonucleoprotein A1 OS=Mus musculus GN=Hnrnpa1 PE=1 SV=2	5	5	5	5	5	5	4	5	5	5	5	5	5	5	4	4	5	5	5	5	5	5	5	5	4	5
Prdx1	Peroxiredoxin-1	0	0	0.615572	4	19.6	22.176	0	0	1.43333	1.61475	0.996495	0.00178547	0.00161406	0.00126944	0.00124569	0.000999571	0.00127391	0.00136469	3430700	Prdx1	P35700	>sp|P35700|PRDX1_MOUSE Peroxiredoxin-1 OS=Mus musculus GN=Prdx1 PE=1 SV=1	4	3	4	4	3	4	1	4	4	4	3	4	4	4	3	4	4	4	4	1	3	3	3	3	1	3
Vim	Vimentin	0	18	0.625304	48	73.2	53.687	0	0	9.49614	15.6248	1.81294	0.159039	0.119171	0.461661	0.0167477	0.00762701	0.254647	0.169815	177800000	Vim	P20152	>sp|P20152|VIME_MOUSE Vimentin OS=Mus musculus GN=Vim PE=1 SV=3	48	42	30	30	33	30	34	36	47	46	33	32	28	30	26	25	21	43	38	30	24	24	27	24	28	30
Rps14	40S ribosomal protein S14	0	0	0.63017	6	31.8	16.273	0	0	2.22342	3.46948	2.13717	0.00305004	0.00326158	0.0160975	0.00137178	0.000940077	0.00753213	0.00537551	53488000	Rps14	P62264	>sp|P62264|RS14_MOUSE 40S ribosomal protein S14 OS=Mus musculus GN=Rps14 PE=1 SV=3	6	6	4	4	4	4	3	4	6	6	6	4	5	6	4	3	4	6	5	4	4	4	4	4	3	4
Ncl	Nucleolin	0	0	0.635036	18	28	76.722	0	-1	1.67384	1.47771	0.266311	0.0167022	0.00829967	0.0112805	0.00997839	0.00561656	0.0423584	0.015706	14683000	Ncl	P09405	>sp|P09405|NUCL_MOUSE Nucleolin OS=Mus musculus GN=Ncl PE=1 SV=2	18	18	13	13	15	13	11	13	17	15	14	16	15	16	15	14	13	18	15	15	13	13	15	13	11	13
Hnrnpa2b1	Heterogeneous nuclear ribonucleoproteins A2/B1	0	0	0.63747	12	41.4	37.402	0	0	2.64653	4.29816	0.886861	0.0105611	0.0124034	0.0128965	0.00399053	0.00288574	0.0145418	0.0095465	15745000	Hnrnpa2b1	O88569	>sp|O88569|ROA2_MOUSE Heterogeneous nuclear ribonucleoproteins A2/B1 OS=Mus musculus GN=Hnrnpa2b1 PE=1 SV=2	12	12	7	9	8	9	7	8	11	11	9	9	8	10	8	6	9	11	9	8	7	9	8	9	7	8
Hnrnph1	Heterogeneous nuclear ribonucleoprotein H;Heterogeneous nuclear ribonucleoprotein H, N-terminally processed	0	0	0.639903	9	33.6	49.199	0	0	6.08932	4.25756	3.30195	0.00482677	0.00555261	0.00852914	0.000792661	0.00130418	0.00258306	0.0039314	7683300	Hnrnph1	O35737	>sp|O35737|HNRH1_MOUSE Heterogeneous nuclear ribonucleoprotein H OS=Mus musculus GN=Hnrnph1 PE=1 SV=3	9	9	6	6	8	6	8	8	9	8	6	4	5	3	6	6	5	7	5	2	6	6	8	6	8	8
Rps3	40S ribosomal protein S3	0	7.5	0.647202	18	67.9	26.674	0	0	1.41331	1.95834	2.34777	0.00831247	0.0154881	0.0791391	0.00588158	0.0079088	0.0337082	0.025073	56364000	Rps3	P62908	>sp|P62908|RS3_MOUSE 40S ribosomal protein S3 OS=Mus musculus GN=Rps3 PE=1 SV=1	18	18	10	11	11	13	13	15	18	18	14	16	13	16	14	14	13	17	16	10	10	11	11	13	13	15
Hsp90aa1	Heat shock protein HSP 90-alpha	0	0	0.6618	17	36.4	84.787	0	-2	0.383933	0.571381	0.26506	0.00790466	0.00492763	0.00596995	0.0205887	0.00862408	0.022523	0.0117563	14814000	Hsp90aa1	P07901	>sp|P07901|HS90A_MOUSE Heat shock protein HSP 90-alpha OS=Mus musculus GN=Hsp90aa1 PE=1 SV=4	17	17	5	9	6	8	5	8	11	10	6	13	13	14	13	14	10	12	11	9	5	9	6	8	5	8
Hsp90ab1	Heat shock protein HSP 90-beta	0	17.5	0.673966	28	44.2	83.28	0	0	0.513371	1.2753	0.423924	0.0415882	0.0426222	0.0362583	0.08101	0.0334212	0.08553	0.053405	63453000	Hsp90ab1	P11499	>sp|P11499|HS90B_MOUSE Heat shock protein HSP 90-beta OS=Mus musculus GN=Hsp90ab1 PE=1 SV=3	28	18	15	15	17	18	18	20	21	19	16	24	23	23	25	25	21	24	23	18	9	9	11	10	11	13
Krt5	Keratin, type II cytoskeletal 5	0	0	0.686131	22	50.3	61.766	3	0	19.8883	39.0496	10.0038	0.0807503	0.0938268	0.0163045	0.00406019	0.00240276	0.00162984	0.0331624	21540000	Krt5	Q922U2;CON__Q922U2	>sp|Q922U2|K2C5_MOUSE Keratin, type II cytoskeletal 5 OS=Mus musculus GN=Krt5 PE=1 SV=1;>Q922U2 SWISS-PROT:Q922U2 Tax_Id=10090 Gene_Symbol=Krt5 Keratin, type II cytoskeletal 5	22	10	20	20	20	21	22	22	16	17	17	8	7	8	8	5	8	5	4	1	8	8	9	9	10	10
Krt14	Keratin, type I cytoskeletal 14	0	7	0.690998	4	35.5	52.866	2	0	59.4933	246.793	11.2762	0.00594933	0.00959153	0.00112762	0	3.88646e-05	0	0.00278456	1700900	Krt14	Q61781	>sp|Q61781|K1C14_MOUSE Keratin, type I cytoskeletal 14 OS=Mus musculus GN=Krt14 PE=1 SV=2	4	3	3	3	4	4	4	4	4	4	2	0	0	0	1	1	0	0	0	0	2	2	3	3	3	3
Hist1h1c	Histone H1.2	0	0	0.73236	9	27.4	21.266	1	0	152.318	40.2433	5.40697	0.041304	0.00134628	0.017465	0.000271169	3.34535e-05	0.00323009	0.0106083	28321000	Hist1h1c	P15864	>sp|P15864|H12_MOUSE Histone H1.2 OS=Mus musculus GN=Hist1h1c PE=1 SV=2	9	2	2	0	8	4	1	4	9	8	6	3	0	4	1	0	1	4	7	3	0	0	2	1	0	0
Hspa9	Stress-70 protein, mitochondrial	0	0	0.746959	17	34.5	73.46	0	0	0.67086	1.18376	0.650068	0.00401183	0.00536434	0.00395297	0.00598012	0.00453162	0.00608085	0.00498696	5476000	Hspa9	P38647	>sp|P38647|GRP75_MOUSE Stress-70 protein, mitochondrial OS=Mus musculus GN=Hspa9 PE=1 SV=3	17	17	5	8	6	9	9	10	13	11	6	14	12	14	14	14	9	13	11	5	5	8	6	9	9	10
Eef1a1	Elongation factor 1-alpha 1;Elongation factor 1-alpha 2	0	10.5	0.851582	12	29	50.113	0	0	0.855272	1.19868	0.401839	0.0254006	0.024767	0.0160077	0.0296988	0.0206618	0.0398362	0.026062	48760000	Eef1a1;Eef1a2	P10126;P62631	>sp|P10126|EF1A1_MOUSE Elongation factor 1-alpha 1 OS=Mus musculus GN=Eef1a1 PE=1 SV=3;>sp|P62631|EF1A2_MOUSE Elongation factor 1-alpha 2 OS=Mus musculus GN=Eef1a2 PE=1 SV=1	12	12	6	8	8	8	8	10	11	10	6	11	10	10	12	11	9	11	9	6	6	8	8	8	8	10
Hspa5	78 kDa glucose-regulated protein	0	6	0.875912	29	47.9	72.421	0	-2	0.263903	0.417968	0.242971	0.0105416	0.0111566	0.013202	0.0399451	0.0266924	0.0543356	0.0259789	39359000	Hspa5	P20029	>sp|P20029|GRP78_MOUSE 78 kDa glucose-regulated protein OS=Mus musculus GN=Hspa5 PE=1 SV=3	29	29	13	14	17	15	14	17	21	20	16	25	24	24	26	27	19	25	23	17	13	14	17	15	14	17
Actb	Actin, cytoplasmic 1;Actin, cytoplasmic 1, N-terminally processed	0	19.5	0.883212	19	61.6	41.736	0	0	2.59171	4.07477	1.72852	0.217649	0.238746	0.245414	0.0839789	0.0585913	0.141979	0.164393	275080000	Actb	P60710	>sp|P60710|ACTB_MOUSE Actin, cytoplasmic 1 OS=Mus musculus GN=Actb PE=1 SV=1	19	1	13	13	15	15	17	16	16	16	14	16	15	15	17	17	14	17	14	13	1	1	1	1	1	1
Tuba8	Tubulin alpha-8 chain	0	0	0.912409	4	35.4	50.051	0	0	0	0	0	0	0	0	0.00061541	0.00123153	0.000863411	0.000451725	1428000	Tuba8	Q9JJZ2	>sp|Q9JJZ2|TBA8_MOUSE Tubulin alpha-8 chain OS=Mus musculus GN=Tuba8 PE=1 SV=1	4	4	0	0	0	0	0	0	0	0	0	3	3	3	4	4	3	3	3	1	0	0	0	0	0	0
Tubb4b	Tubulin beta-4B chain;Tubulin beta-4A chain	0	0	0.914842	4	40	49.83	0	0	1.53986	2.27495	2.35264	0.00389212	0.00861254	0.00718161	0.00252758	0.00378581	0.00305258	0.00484204	9570200	Tubb4b;Tubb4a	P68372;Q9D6F9	>sp|P68372|TBB4B_MOUSE Tubulin beta-4B chain OS=Mus musculus GN=Tubb4b PE=1 SV=1;>sp|Q9D6F9|TBB4A_MOUSE Tubulin beta-4A chain OS=Mus musculus GN=Tubb4a PE=1 SV=3	4	4	3	3	3	4	3	4	4	4	3	4	4	3	4	4	3	3	3	2	3	3	3	4	3	4
Tuba4a	Tubulin alpha-4A chain	0	0	0.917275	4	52.5	49.924	0	0	0.709335	0.908079	0.456636	0.000532484	0.00212082	0.00078878	0.000750681	0.00233551	0.00172737	0.00137594	3236200	Tuba4a	P68368	>sp|P68368|TBA4A_MOUSE Tubulin alpha-4A chain OS=Mus musculus GN=Tuba4a PE=1 SV=1	4	4	1	1	2	2	3	3	3	2	2	2	2	2	4	4	2	3	2	2	1	1	2	2	3	3
Tubb5	Tubulin beta-5 chain	0	20.5	0.92944	17	43	49.67	0	0	2.28292	2.44019	1.65197	0.0286686	0.0569967	0.034965	0.0125579	0.0233575	0.0211656	0.0296186	55595000	Tubb5	P99024	>sp|P99024|TBB5_MOUSE Tubulin beta-5 chain OS=Mus musculus GN=Tubb5 PE=1 SV=1	17	3	9	10	13	14	14	14	15	16	10	13	11	12	16	16	10	14	12	9	1	1	2	2	3	2
Tuba1b	Tubulin alpha-1B chain	0	14.5	0.946472	21	56.8	50.151	0	0	1.84815	1.85436	2.25211	0.0195239	0.0510346	0.0338256	0.010564	0.0275215	0.0150195	0.0262482	52113000	Tuba1b	P05213	>sp|P05213|TBA1B_MOUSE Tubulin alpha-1B chain OS=Mus musculus GN=Tuba1b PE=1 SV=2	21	0	8	10	10	13	13	15	16	15	11	12	12	12	17	18	9	15	9	7	0	0	0	0	0	0
Hspa8	Heat shock cognate 71 kDa protein	0	33	0.963504	33	60.8	70.87	0	0	0.859129	1.31501	0.624724	0.0822862	0.087836	0.0949135	0.0957786	0.0667949	0.151929	0.0965897	115360000	Hspa8	P63017	>sp|P63017|HSP7C_MOUSE Heat shock cognate 71 kDa protein OS=Mus musculus GN=Hspa8 PE=1 SV=1	33	23	20	20	24	24	26	26	28	28	24	28	26	27	29	29	26	31	25	21	14	15	16	16	18	18
Rcsd1	CapZ-interacting protein	0	11.5		11	44.2	44.114	0	0	3.90186	1.76966	1.91814	0.0121655	0.0147541	0.00724494	0.00311787	0.00833726	0.00377706	0.00823279	14221000	Rcsd1	Q3UZA1	>sp|Q3UZA1|CPZIP_MOUSE CapZ-interacting protein OS=Mus musculus GN=Rcsd1 PE=1 SV=1	11	11	7	6	8	7	9	11	9	11	7	7	8	8	11	11	7	7	6	5	7	6	8	7	9	11
Hnrnpu	Heterogeneous nuclear ribonucleoprotein U	0	5.5		30	31.8	86.805	1	0	4.54169	5.66689	5.62196	0.0522075	0.0615122	0.175735	0.0114952	0.0108547	0.0312588	0.0571773	64249000	Hnrnpu	G3XA10;Q8VEK3	>tr|G3XA10|G3XA10_MOUSE Heterogeneous nuclear ribonucleoprotein U, isoform CRA_b OS=Mus musculus GN=Gm28062 PE=4 SV=1;>sp|Q8VEK3|HNRPU_MOUSE Heterogeneous nuclear ribonucleoprotein U OS=Mus musculus GN=Hnrnpu PE=1 SV=1	30	29	17	17	18	19	18	20	27	25	21	18	16	18	19	18	16	20	18	13	17	17	18	19	18	20
Matr3	Matrin-3	0	0		22	28.4	94.629	1	0	5.56295	4.35357	7.91478	0.00876655	0.0116293	0.0485766	0.00157588	0.00267122	0.00613745	0.0132262	14798000	Matr3	Q8K310	>sp|Q8K310|MATR3_MOUSE Matrin-3 OS=Mus musculus GN=Matr3 PE=1 SV=1	22	22	10	11	16	17	17	16	22	21	19	11	11	12	13	13	10	15	17	8	10	11	16	17	17	16
Fcho1	FCH domain only protein 1	0	0		15	25.3	95.121	1	0	5.01448	3.92442	6.1745	0.0211456	0.0165829	0.0172752	0.00421692	0.00422557	0.00279783	0.0110407	9055900	Fcho1	Q8K285	>sp|Q8K285|FCHO1_MOUSE F-BAR domain only protein 1 OS=Mus musculus GN=Fcho1 PE=1 SV=2	15	15	11	10	11	11	11	12	14	14	11	11	10	11	13	12	11	8	8	3	11	10	11	11	11	12
Hist1h4a	Histone H4	0	4.5		11	60.2	11.367	1	0	26.4471	91.3963	1.95268	0.470837	0.112682	0.174534	0.017803	0.00123289	0.0893818	0.144412	557980000	Hist1h4a	P62806	>sp|P62806|H4_MOUSE Histone H4 OS=Mus musculus GN=Hist1h4a PE=1 SV=2	11	11	7	7	10	9	7	11	11	11	7	6	6	9	5	5	6	10	8	7	7	7	10	9	7	11
Hnrnpk	Heterogeneous nuclear ribonucleoprotein K	0	4.5		15	40.6	50.976	0	0	3.41606	3.49927	2.60459	0.0128926	0.0106827	0.0352608	0.00377411	0.00305282	0.0135379	0.0132002	21732000	Hnrnpk	P61979	>sp|P61979|HNRPK_MOUSE Heterogeneous nuclear ribonucleoprotein K OS=Mus musculus GN=Hnrnpk PE=1 SV=1	15	15	11	10	13	12	10	13	14	14	13	10	12	11	13	13	9	15	13	10	11	10	13	12	10	13
Rplp0	60S acidic ribosomal protein P0	0	0		12	45.7	34.216	0	0	1.8629	1.87896	1.75984	0.00564803	0.0145421	0.021685	0.00303185	0.0077394	0.0123221	0.0108281	34693000	Rplp0;Gm8730	P14869;E9Q070	>sp|P14869|RLA0_MOUSE 60S acidic ribosomal protein P0 OS=Mus musculus GN=Rplp0 PE=1 SV=3;>tr|E9Q070|E9Q070_MOUSE 60S acidic ribosomal protein P0 OS=Mus musculus GN=Gm8730 PE=1 SV=1	12	12	4	7	7	8	8	8	9	9	8	7	6	8	9	7	8	10	9	7	4	7	7	8	8	8
Rps2	40S ribosomal protein S2	0	0		12	40.3	31.231	0	0	2.29855	3.33817	4.06052	0.00158121	0.00261284	0.0340404	0.000687918	0.000782717	0.00838327	0.00801473	19819000	Rps2;Gm18025;Gm6576;Gm5786;Gm8225	P25444;A0A140T8L5;E9Q1N8;F6YTZ4;J3QMG5;D3Z536	>sp|P25444|RS2_MOUSE 40S ribosomal protein S2 OS=Mus musculus GN=Rps2 PE=1 SV=3;>tr|A0A140T8L5|A0A140T8L5_MOUSE Protein Rps2-ps6 OS=Mus musculus GN=Rps2-ps6 PE=3 SV=1;>tr|E9Q1N8|E9Q1N8_MOUSE Protein Gm18025 OS=Mus musculus GN=Gm18025 PE=3 SV=2;>tr|F6YTZ4|F	12	12	2	2	4	6	3	5	12	12	10	4	1	5	6	6	4	9	10	5	2	2	4	6	3	5
Rps3a	40S ribosomal protein S3a	0	0		12	49.2	29.885	0	0	2.31161	3.35794	2.33848	0.00614861	0.00739814	0.0479564	0.00265988	0.00220318	0.0205075	0.014479	34983000	Rps3a	P97351	>sp|P97351|RS3A_MOUSE 40S ribosomal protein S3a OS=Mus musculus GN=Rps3a PE=1 SV=3	12	12	6	5	9	7	7	8	11	11	8	7	8	8	6	6	7	11	10	5	6	5	9	7	7	8
Igh-6	Ig mu chain C region secreted form	0	0		11	25.8	49.971	3	0	47.8589	26.0312	94.6207	0.0177784	0.0109548	0.0156072	0.000371474	0.000420835	0.000164945	0.00754961	9536500	Igh-6	P01872	>sp|P01872|IGHM_MOUSE Ig mu chain C region OS=Mus musculus GN=Ighm PE=1 SV=2	11	11	9	6	9	9	9	9	10	10	9	1	1	1	1	1	1	1	0	0	9	6	9	9	9	9
Rpl7a	60S ribosomal protein L7a	0	0		7	32.3	29.976	1	0	5.96235	2.44676	3.87511	0.00112777	0.00163687	0.0105307	0.000189149	0.000668995	0.00271752	0.00281184	11074000	Rpl7a	P12970;A0A140T8L3;A0A140T8L1	>sp|P12970|RL7A_MOUSE 60S ribosomal protein L7a OS=Mus musculus GN=Rpl7a PE=1 SV=2;>tr|A0A140T8L3|A0A140T8L3_MOUSE Protein Rpl7a-ps5 OS=Mus musculus GN=Rpl7a-ps5 PE=4 SV=1;>tr|A0A140T8L1|A0A140T8L1_MOUSE Protein Rpl7a-ps3 OS=Mus musculus GN=Rpl7a-ps3 PE=4	7	7	3	0	4	4	3	5	7	7	5	2	1	3	3	3	4	5	5	1	3	0	4	4	3	5
Hist1h2bp;Hist1h2bk;Hist1h2bc;Hist2h2bb;Hist1h2bh;Hist1h2bb;Hist1h2bm;Hist1h2bf;Hist3h2ba;Hist3h2bb;Hist2h2be;Hist1h2ba	Histone H2B type 1-P;Histone H2B type 1-K;Histone H2B type 1-C/E/G;Histone H2B type 2-B;Histone H2B type 1-H;Histone H2B type 1-B;Histone H2B type 1-M;Histone H2B type 1-F/J/L;Histone H2B type 3-A;Histone H2B type 3-B;Histone H2B type 2-E;Histone H2B type 1-A	0	0		6	41.3	13.992	1	0	19.8385	101.402	1.70131	0.27838	0.0827205	0.0958736	0.0140323	0.000815766	0.0563529	0.0880291	286680000	Hist1h2bp;Hist1h2bk;Hist1h2bc;Hist2h2bb;Hist1h2bh;Hist1h2bb;Hist1h2bm;Hist1h2bf;Hist3h2ba;Hist3h2bb;Hist2h2be;Hist1h2ba	Q8CGP2;Q8CGP1;Q6ZWY9;Q64525;Q64478;Q64475;P10854;P10853;Q9D2U9;Q8CGP0;Q64524;P70696	>sp|Q8CGP2|H2B1P_MOUSE Histone H2B type 1-P OS=Mus musculus GN=Hist1h2bp PE=1 SV=3;>sp|Q8CGP1|H2B1K_MOUSE Histone H2B type 1-K OS=Mus musculus GN=Hist1h2bk PE=1 SV=3;>sp|Q6ZWY9|H2B1C_MOUSE Histone H2B type 1-C/E/G OS=Mus musculus GN=Hist1h2bc PE=1 SV=3;>sp	6	6	5	5	6	6	6	6	6	6	6	6	5	6	3	3	4	6	6	5	5	5	6	6	6	6
Hist1h2ah;H2afj;Hist1h2aa;Hist1h2ak;Hist1h2af;Hist3h2a;Hist1h2ab	Histone H2A type 1-H;Histone H2A.J;Histone H2A;Histone H2A type 1-K;Histone H2A type 1-F;Histone H2A type 3;Histone H2A type 1	0	0		5	35.9	13.95	1	0	13.116	52.5571	1.91692	0.161594	0.0556006	0.0768131	0.0123204	0.00105791	0.0400711	0.0579094	288120000	Hist1h2ah;H2afj;Hist1h2aa;Hist1h2ak;Hist1h2af;Hist3h2a;Hist1h2ab	Q8CGP6;Q8R1M2;Q8CGP4;Q8CGP7;Q8CGP5;Q8BFU2;P22752	>sp|Q8CGP6|H2A1H_MOUSE Histone H2A type 1-H OS=Mus musculus GN=Hist1h2ah PE=1 SV=3;>sp|Q8R1M2|H2AJ_MOUSE Histone H2A.J OS=Mus musculus GN=H2afj PE=1 SV=1;>tr|Q8CGP4|Q8CGP4_MOUSE Histone H2A OS=Mus musculus GN=Hist1h2aa PE=1 SV=1;>sp|Q8CGP7|H2A1K_MOUSE Hist	5	1	4	3	5	4	5	5	5	5	3	2	2	4	2	2	2	4	4	2	1	0	1	1	1	1
Nhp2l1	NHP2-like protein 1;NHP2-like protein 1, N-terminally processed	0	0		5	37.5	14.173	1	0	91.9474	53.5279	1.33743	0.00919474	0.00125568	0.000190504	0	2.34585e-05	0.00014244	0.00180114	3161500	Nhp2l1	Q9D0T1	>sp|Q9D0T1|NH2L1_MOUSE NHP2-like protein 1 OS=Mus musculus GN=Snu13 PE=1 SV=4	5	5	5	4	5	2	2	5	1	2	0	0	0	0	1	0	0	1	1	1	5	4	5	2	2	5
Iap	IgE-binding protein	0	0		17	34.5	62.747	0	-3	0.103053	0.0969172	0.094927	0.000455843	0.00114347	0.00268971	0.00442338	0.0117984	0.0283345	0.00814088	14850000	Iap	P03975	>sp|P03975|IGEB_MOUSE IgE-binding protein OS=Mus musculus GN=Iap PE=2 SV=1	17	17	1	1	1	4	1	1	7	6	2	13	10	13	15	15	13	15	13	10	1	1	1	4	1	1
Ptprc	Receptor-type tyrosine-protein phosphatase C	0	0		16	13.6	144.6	0	0	0.994478	1.83082	1.06095	0.00358493	0.0074185	0.00446455	0.00360484	0.00405202	0.00420806	0.00455548	3148000	Ptprc	P06800	>sp|P06800|PTPRC_MOUSE Receptor-type tyrosine-protein phosphatase C OS=Mus musculus GN=Ptprc PE=1 SV=3	16	16	9	11	10	14	13	14	12	14	8	13	12	12	15	15	10	10	12	6	9	11	10	14	13	14
Itgb2	Integrin beta-2	0	0		15	22.4	85.025	0	-1	0.375795	1.47131	0.681251	0.00154517	0.00369199	0.00096924	0.00411175	0.00250931	0.00142274	0.00237503	2123400	Itgb2	P11835	>sp|P11835|ITB2_MOUSE Integrin beta-2 OS=Mus musculus GN=Itgb2 PE=1 SV=2	15	15	5	7	3	10	6	9	7	7	2	14	12	13	8	8	11	7	7	2	5	7	3	10	6	9
Ggnbp2	Gametogenetin-binding protein 2	0	0		11	20.8	78.97	0	0	4.32538	3.67419	2.91849	0.00987431	0.00730554	0.000291849	0.00228287	0.00198834	0	0.00362382	3145700	Ggnbp2	Q5SV77	>sp|Q5SV77|GGNB2_MOUSE Gametogenetin-binding protein 2 OS=Mus musculus GN=Ggnbp2 PE=1 SV=1	11	11	9	7	10	9	10	10	2	4	2	8	7	8	11	11	7	0	0	0	9	7	10	9	10	10
Supt16h	FACT complex subunit SPT16	0	0		11	12.7	119.82	0	0	12.97	4.562	0.760323	0.00314925	0.00103145	0.00125747	0.00024281	0.000226096	0.00165386	0.00126016	624680	Supt16h	Q920B9	>sp|Q920B9|SP16H_MOUSE FACT complex subunit SPT16 OS=Mus musculus GN=Supt16h PE=1 SV=2	11	11	3	1	11	5	1	5	8	6	3	2	1	6	5	4	2	7	8	2	3	1	11	5	1	5
Ruvbl1	RuvB-like 1	0	0		10	29.8	50.213	0	0	1.54139	1.15966	1.60436	0.00138703	0.00116295	0.00438496	0.000899854	0.00100284	0.00273315	0.00192846	3648400	Ruvbl1	P60122	>sp|P60122|RUVB1_MOUSE RuvB-like 1 OS=Mus musculus GN=Ruvbl1 PE=1 SV=1	10	10	4	3	4	3	4	5	9	10	6	5	5	6	8	8	3	6	8	4	4	3	4	3	4	5
Capza1	F-actin-capping protein subunit alpha-1	0	5		9	60.8	32.939	0	0	2.98821	1.34811	1.34613	0.00609622	0.00619362	0.00465649	0.00204009	0.00459432	0.00345917	0.00450665	13875000	Capza1	P47753	>sp|P47753|CAZA1_MOUSE F-actin-capping protein subunit alpha-1 OS=Mus musculus GN=Capza1 PE=1 SV=4	9	9	4	4	4	4	5	5	5	5	2	5	4	5	8	8	3	5	4	2	4	4	4	4	5	5
Hnrnpa3	Heterogeneous nuclear ribonucleoprotein A3	0	0		9	29.1	36.609	0	0	2.78759	2.83748	1.17801	0.00738784	0.00902283	0.0132067	0.00265026	0.00317988	0.0112111	0.00777644	17540000	Gm6793;Gm9242;Hnrnpa3	B2RXM2;J3QNY1;Q8BG05	>tr|B2RXM2|B2RXM2_MOUSE EG627828 protein OS=Mus musculus GN=Gm6793 PE=1 SV=1;>tr|J3QNY1|J3QNY1_MOUSE Protein Gm9242 OS=Mus musculus GN=Gm9242 PE=4 SV=1;>sp|Q8BG05|ROA3_MOUSE Heterogeneous nuclear ribonucleoprotein A3 OS=Mus musculus GN=Hnrnpa3 PE=1 SV=1	9	9	5	5	6	6	7	6	9	8	5	5	6	5	7	6	4	8	6	4	5	5	6	6	7	6
Rpl6	60S ribosomal protein L6	0	0		8	27.7	33.509	0	0	4.54767	3.01668	2.93372	0.00338994	0.00272154	0.0149175	0.000745425	0.000902164	0.00508482	0.00462689	13293000	Rpl6;Gm5428	P47911;E9PUX4	>sp|P47911|RL6_MOUSE 60S ribosomal protein L6 OS=Mus musculus GN=Rpl6 PE=1 SV=3;>tr|E9PUX4|E9PUX4_MOUSE 60S ribosomal protein L6 OS=Mus musculus GN=Rpl6l PE=3 SV=1	8	8	6	5	6	4	5	5	5	5	6	2	4	6	6	6	5	5	6	5	6	5	6	4	5	5
Nme1	Nucleoside diphosphate kinase A	0	0		6	44.1	17.208	0	-1	0.216774	8.26865	0.223748	0.000259476	0.00144179	0.00332772	0.00119699	0.000174368	0.0148727	0.0035455	11664000	Nme1	P15532	>sp|P15532|NDKA_MOUSE Nucleoside diphosphate kinase A OS=Mus musculus GN=Nme1 PE=1 SV=1	6	2	1	1	0	4	3	3	4	4	2	4	4	4	4	1	0	5	6	4	0	0	0	1	0	1
Ran;1700009N14Rik;Rasl2-9	GTP-binding nuclear protein Ran;GTP-binding nuclear protein Ran, testis-specific isoform	0	0		6	30.1	24.423	0	0	1.16078	1.9019	0.52691	0.00439785	0.00315594	0.00214115	0.0037887	0.00165936	0.0040636	0.0032011	10182000	Ran;1700009N14Rik;Rasl2-9	P62827;Q14AA6;Q61820	>sp|P62827|RAN_MOUSE GTP-binding nuclear protein Ran OS=Mus musculus GN=Ran PE=1 SV=3;>tr|Q14AA6|Q14AA6_MOUSE GTP-binding nuclear protein Ran OS=Mus musculus GN=1700009N14Rik PE=1 SV=1;>sp|Q61820|RANT_MOUSE GTP-binding nuclear protein Ran, testis-specific	6	6	4	5	4	5	4	4	5	3	4	6	6	6	5	4	5	5	5	3	4	5	4	5	4	4
Rpl11;Gm10036;Gm5093	60S ribosomal protein L11	0	0		6	32	20.252	0	0	2.75813	2.38536	1.74998	0.00513906	0.00882686	0.0110447	0.00186324	0.00370043	0.00631131	0.0061476	23668000	Rpl11;Gm10036;Gm5093	Q9CXW4;E9PYL9;E9PZB3	>sp|Q9CXW4|RL11_MOUSE 60S ribosomal protein L11 OS=Mus musculus GN=Rpl11 PE=1 SV=4;>tr|E9PYL9|E9PYL9_MOUSE Protein Gm10036 OS=Mus musculus GN=Gm10036 PE=3 SV=1;>tr|E9PZB3|E9PZB3_MOUSE Protein Gm5093 OS=Mus musculus GN=Gm5093 PE=1 SV=1	6	6	4	4	5	5	5	5	5	6	5	5	5	4	5	4	6	4	6	5	4	4	5	5	5	5
Rpl24	60S ribosomal protein L24	0	0		6	31.8	17.779	0	0	7.32686	4.18012	3.09504	0.00117494	0.000665673	0.00732963	0.00016036	0.000159248	0.00236819	0.00197634	10187000	Rpl24	Q8BP67	>sp|Q8BP67|RL24_MOUSE 60S ribosomal protein L24 OS=Mus musculus GN=Rpl24 PE=1 SV=2	6	6	2	1	3	1	1	3	6	6	4	1	1	3	2	2	2	3	3	2	2	1	3	1	1	3
Rps27a;Uba52;Ubb;Ubc;Gm7808	Ubiquitin-40S ribosomal protein S27a;Ubiquitin;40S ribosomal protein S27a;Ubiquitin-60S ribosomal protein L40;Ubiquitin;60S ribosomal protein L40;Polyubiquitin-B;Ubiquitin;Polyubiquitin-C;Ubiquitin;Ubiquitin-related 1;Ubiquitin-related 2	0	0		6	50.6	17.951	0	0	2.86787	2.31096	1.82082	0.0356532	0.0306683	0.0371391	0.0124319	0.0132708	0.0203969	0.0249267	148640000	Rps27a;Uba52;Ubb;Ubc;Gm7808	P62983;A0A0A6YW67;P62984;P0CG49;P0CG50;J3QK04	>sp|P62983|RS27A_MOUSE Ubiquitin-40S ribosomal protein S27a OS=Mus musculus GN=Rps27a PE=1 SV=2;>tr|A0A0A6YW67|A0A0A6YW67_MOUSE MCG23377, isoform CRA_b OS=Mus musculus GN=Gm8797 PE=4 SV=1;>sp|P62984|RL40_MOUSE Ubiquitin-60S ribosomal protein L40 OS=Mus mus	6	6	3	3	4	4	4	4	6	6	4	4	4	5	5	5	3	4	6	3	3	3	4	4	4	4
Ppia	Peptidyl-prolyl cis-trans isomerase A;Peptidyl-prolyl cis-trans isomerase A, N-terminally processed	0	0		5	27.4	17.971	0	0	0.886459	3.15713	1.64711	0.000847488	0.00131276	0.000281414	0.000956038	0.000415808	0.000170854	0.000664061	2277300	Ppia	P17742	>sp|P17742|PPIA_MOUSE Peptidyl-prolyl cis-trans isomerase A OS=Mus musculus GN=Ppia PE=1 SV=2	5	5	0	4	1	3	2	3	3	1	0	4	4	4	3	4	1	1	2	0	0	4	1	3	2	3
Rpl12	60S ribosomal protein L12	0	0		5	45.5	17.804	0	0	2.37381	2.1011	2.22154	0.00458181	0.00825809	0.0112129	0.00193015	0.00393036	0.00504733	0.00582677	25964000	Rpl12	P35979	>sp|P35979|RL12_MOUSE 60S ribosomal protein L12 OS=Mus musculus GN=Rpl12 PE=1 SV=2	5	5	4	4	4	5	4	5	5	5	4	5	4	5	5	5	4	5	5	3	4	4	4	5	4	5
Rpl23a	60S ribosomal protein L23a	0	0		5	26.3	17.695	0	0	2.18746	3.53717	1.52575	0.00222497	0.00310894	0.00732326	0.00101715	0.000878935	0.00479978	0.00322551	20160000	Rpl23a	P62751;A0A140T8M7	>sp|P62751|RL23A_MOUSE 60S ribosomal protein L23a OS=Mus musculus GN=Rpl23a PE=1 SV=1;>tr|A0A140T8M7|A0A140T8M7_MOUSE Protein Rpl23a-ps3 OS=Mus musculus GN=Rpl23a-ps3 PE=3 SV=1	5	5	2	2	1	2	3	3	5	4	4	1	2	3	3	3	3	4	3	3	2	2	1	2	3	3
Magoh;Magohb	Protein mago nashi homolog;Protein mago nashi homolog 2	0	0		4	33.6	17.163	0	0	3.72215	2.98582	2.64798	0.000511636	0.000971215	0.00151897	0.000137457	0.000325276	0.000573633	0.000673031	2599400	Magoh;Magohb	P61327;Q9CQL1	>sp|P61327|MGN_MOUSE Protein mago nashi homolog OS=Mus musculus GN=Magoh PE=2 SV=1;>sp|Q9CQL1|MGN2_MOUSE Protein mago nashi homolog 2 OS=Mus musculus GN=Magohb PE=2 SV=1	4	4	2	1	1	1	2	1	4	4	2	1	2	1	3	3	1	2	2	2	2	1	1	1	2	1
Rpl27	60S ribosomal protein L27	0	0		4	36	15.798	0	0	3.75239	3.74696	1.8606	0.00498335	0.00512936	0.00883472	0.00132805	0.00136894	0.00474832	0.00439879	25926000	Rpl27	P61358	>sp|P61358|RL27_MOUSE 60S ribosomal protein L27 OS=Mus musculus GN=Rpl27 PE=1 SV=2	4	4	3	3	3	3	3	3	4	4	3	3	3	3	4	4	3	3	3	2	3	3	3	3	3	3
Rpl28	60S ribosomal protein L28	0	0		4	29.2	15.733	0	0	1.17455	2.13556	1.66668	0.000816322	0.000801232	0.00347136	0.000695006	0.000375186	0.00208279	0.00137365	6856900	Rpl28	P41105	>sp|P41105|RL28_MOUSE 60S ribosomal protein L28 OS=Mus musculus GN=Rpl28 PE=1 SV=2	4	4	2	2	1	2	2	2	4	4	4	3	1	3	2	2	3	4	4	2	2	2	1	2	2	2
Rps27;Rps27l	40S ribosomal protein S27;40S ribosomal protein S27-like	0	0		3	38.1	9.461	0	0	1.28834	0.671586	2.08714	0.000965537	0.000489643	0.00629458	0.000749443	0.000729085	0.00301589	0.0020407	22286000	Rps27;Rps27l	Q6ZWU9;Q6ZWY3	>sp|Q6ZWU9|RS27_MOUSE 40S ribosomal protein S27 OS=Mus musculus GN=Rps27 PE=1 SV=3;>sp|Q6ZWY3|RS27L_MOUSE 40S ribosomal protein S27-like OS=Mus musculus GN=Rps27l PE=1 SV=3	3	3	2	2	2	1	1	1	2	2	3	2	2	2	2	2	2	2	2	2	2	2	2	1	1	1
Rps28;Gm10263	40S ribosomal protein S28	0	0		2	30.4	7.8409	0	0	0.164135	0.513609	3.384	3.99727e-05	0.000216054	0.00470052	0.000243535	0.000420658	0.00138904	0.0011683	18700000	Rps28;Gm10263	P62858;J3QNN8	>sp|P62858|RS28_MOUSE 40S ribosomal protein S28 OS=Mus musculus GN=Rps28 PE=1 SV=1;>tr|J3QNN8|J3QNN8_MOUSE MCG49140 OS=Mus musculus GN=Gm10263 PE=3 SV=1	2	2	0	1	0	1	0	1	2	2	2	2	1	1	2	1	1	2	2	1	0	1	0	1	0	1
Eppk1	Epiplakin	-1	0	0.306569	12	17.6	723.3	2	0	161.827	72.8296	1.9211	0.00797064	0.00728296	0.0020448	4.9254e-05	0	0.00106439	0.00306867	165250	Eppk1	Q8R0W0	>sp|Q8R0W0|EPIPL_MOUSE Epiplakin OS=Mus musculus GN=Eppk1 PE=1 SV=2	12	12	8	7	7	8	10	9	8	7	4	0	1	1	0	0	0	1	1	0	8	7	7	8	10	9
Supt5h	Transcription elongation factor SPT5	0	0		12	14.9	120.66	2	0	4.30119	14.8071	10.9235	0.0016662	0.00305792	0.00494998	0.00038738	0.000206517	0.000453148	0.00178686	1175600	Supt5h	O55201	>sp|O55201|SPT5H_MOUSE Transcription elongation factor SPT5 OS=Mus musculus GN=Supt5h PE=1 SV=1	12	12	3	4	7	7	5	8	11	10	8	3	5	5	4	3	1	4	3	0	3	4	7	7	5	8
Hbb-b1;Hbb-b2	Hemoglobin subunit beta-1;Hemoglobin subunit beta-2	0	0		3	42.9	15.748	2	0	24.528	33.8914	10.9877	0.0024528	0.00338914	0.00109877	0	0	0	0.00115679	2165500	Hbb-b1;Hbb-b2	A8DUK4;P02088;P02089	>tr|A8DUK4|A8DUK4_MOUSE Beta-globin OS=Mus musculus GN=Hbbt1 PE=1 SV=1;>sp|P02088|HBB1_MOUSE Hemoglobin subunit beta-1 OS=Mus musculus GN=Hbb-b1 PE=1 SV=2;>sp|P02089|HBB2_MOUSE Hemoglobin subunit beta-2 OS=Mus musculus GN=Hbb-b2 PE=1 SV=2	3	3	2	2	3	3	3	3	3	3	2	0	0	0	0	0	0	0	0	0	2	2	3	3	3	3
Hmha1	Minor histocompatibility protein HA-1	0	0		10	11.6	122.9	1	0	5.11859	4.07303	5.8271	0.00122899	0.00120873	0.00291104	0.000240104	0.000296764	0.000499569	0.0010642	969950	Hmha1	Q3TBD2	>sp|Q3TBD2|HMHA1_MOUSE Minor histocompatibility protein HA-1 OS=Mus musculus GN=Hmha1 PE=1 SV=2	10	10	3	3	2	7	2	4	8	9	5	2	2	4	5	4	2	3	3	1	3	3	2	7	2	4
H3f3a;Hist1h3b;Hist1h3a;H3f3c	Histone H3.3;Histone H3.2;Histone H3.1;Histone H3.3C	0	0		4	19.9	15.328	1	0	13.6089	45.5246	1.98239	0.241218	0.0661176	0.0880576	0.017725	0.00145235	0.0444199	0.0764984	449300000	H3f3a;Hist1h3b;Hist1h3a;H3f3c	P84244;P84228;P68433;P02301	>sp|P84244|H33_MOUSE Histone H3.3 OS=Mus musculus GN=H3f3a PE=1 SV=2;>sp|P84228|H32_MOUSE Histone H3.2 OS=Mus musculus GN=Hist1h3b PE=1 SV=2;>sp|P68433|H31_MOUSE Histone H3.1 OS=Mus musculus GN=Hist1h3a PE=1 SV=2;>sp|P02301|H3C_MOUSE Histone H3.3C OS=Mus m	4	4	3	2	3	3	3	3	4	3	3	2	2	4	2	2	3	2	3	2	3	2	3	3	3	3
Rpl15;Gm10020	60S ribosomal protein L15;Ribosomal protein L15	0	0		4	18.1	24.146	1	0	5.30996	3.95147	5.2417	0.000573309	0.00108258	0.00389602	0.000107969	0.000273969	0.000743273	0.00111285	4198700	Rpl15;Gm10020	Q9CZM2;E9QAZ2	>sp|Q9CZM2|RL15_MOUSE 60S ribosomal protein L15 OS=Mus musculus GN=Rpl15 PE=2 SV=4;>tr|E9QAZ2|E9QAZ2_MOUSE Ribosomal protein L15 OS=Mus musculus GN=Gm10020 PE=3 SV=1	4	4	0	1	1	2	2	3	3	4	3	0	1	3	2	2	2	2	3	0	0	1	1	2	2	3
C1qb	Complement C1q subcomponent subunit B	0	0		3	11.1	26.717	1	0	97.2289	17.1339	6.73533	0.00972289	0.00171339	0.000673533	0	0	0	0.0020183	2553200	C1qb	P14106	>sp|P14106|C1QB_MOUSE Complement C1q subcomponent subunit B OS=Mus musculus GN=C1qb PE=1 SV=2	3	3	3	3	3	3	3	3	1	3	1	0	0	0	0	0	0	0	0	0	3	3	3	3	3	3
Cd8b	T-cell surface glycoprotein CD8 beta chain	0	0		3	13.1	24.287	1	0	13.0511	15.9392	17.1182	0.00130511	0.00159392	0.00171182	0	0	0	0.000768474	1962500	Cd8b	P10300	>sp|P10300|CD8B_MOUSE T-cell surface glycoprotein CD8 beta chain OS=Mus musculus GN=Cd8b PE=1 SV=1	3	3	2	2	2	2	2	2	3	3	2	0	0	0	0	0	0	0	0	0	2	2	2	2	2	2
Ddx39a	ATP-dependent RNA helicase DDX39A	0	0		9	21.1	49.067	0	-1	0.625876	0.796043	0.809334	0.000797907	0.00193754	0.00604787	0.00127486	0.00243397	0.00747265	0.00332747	7671800	Ddx39a	Q8VDW0	>sp|Q8VDW0|DX39A_MOUSE ATP-dependent RNA helicase DDX39A OS=Mus musculus GN=Ddx39a PE=1 SV=1	9	2	1	4	2	4	2	5	6	6	5	6	6	6	8	9	4	7	7	4	0	1	0	1	0	1
Ankrd44	Serine/threonine-protein phosphatase 6 regulatory ankyrin repeat subunit B	0	0		8	9.9	107.38	0	0	1.1777	2.73909	5.36401	0.000581116	0.0018903	0.00253329	0.000493435	0.000690119	0.000472276	0.00111009	931900	Ankrd44	B2RXR6	>sp|B2RXR6|ANR44_MOUSE Serine/threonine-protein phosphatase 6 regulatory ankyrin repeat subunit B OS=Mus musculus GN=Ankrd44 PE=1 SV=1	8	8	3	3	1	5	4	5	5	6	3	4	5	4	6	5	4	4	4	0	3	3	1	5	4	5
Mtbp	Mdm2-binding protein	0	0		8	10.7	100.31	0	0	2.84224	3.86213	16.2332	0.00215654	0.0033325	0.000320022	0.000758747	0.000862864	1.97141e-05	0.00124173	861170	Mtbp	Q8BJS8	>sp|Q8BJS8|MTBP_MOUSE Mdm2-binding protein OS=Mus musculus GN=Mtbp PE=1 SV=1	8	8	5	3	6	7	6	6	2	3	0	5	6	6	6	6	5	0	1	0	5	3	6	7	6	6
Psmd1	26S proteasome non-ATPase regulatory subunit 1	0	0		8	8.7	105.73	0	-1	0.0969432	0.663798	0.120893	9.11763e-05	0.000256976	0.000111218	0.000940513	0.00038713	0.000919976	0.000451165	422390	Psmd1	Q3TXS7	>sp|Q3TXS7|PSMD1_MOUSE 26S proteasome non-ATPase regulatory subunit 1 OS=Mus musculus GN=Psmd1 PE=1 SV=1	8	8	0	1	0	3	0	1	2	1	0	6	6	7	5	6	4	5	5	1	0	1	0	3	0	1
Gpi	Glucose-6-phosphate isomerase	0	0		7	15.4	62.766	0	-1	0.0203442	1.55188	0	6.43328e-05	0.000231615	0	0.00316222	0.000149248	0.000314747	0.000653694	1071900	Gpi	P06745;CON__Q3ZBD7	>sp|P06745|G6PI_MOUSE Glucose-6-phosphate isomerase OS=Mus musculus GN=Gpi PE=1 SV=4;>Q3ZBD7 SWISS-PROT:Q3ZBD7 (Bos taurus) Glucose-6-phosphate isomerase	7	7	0	1	0	2	0	1	0	0	0	5	6	6	2	3	1	3	2	0	0	1	0	2	0	1
D10Wsu52e	tRNA-splicing ligase RtcB homolog	0	0		6	13.3	55.249	0	0	3.79471	1.34576	1.70544	0.000590552	0.000502803	0.00190862	0.000155625	0.000373619	0.00111914	0.000775059	1323000	D10Wsu52e	Q99LF4	>sp|Q99LF4|RTCB_MOUSE tRNA-splicing ligase RtcB homolog OS=Mus musculus GN=Rtcb PE=1 SV=1	6	6	0	3	1	3	2	1	5	5	4	2	2	2	5	4	2	2	4	3	0	3	1	3	2	1
Fermt3	Fermitin family homolog 3	0	0		6	9.9	75.634	0	0	0.291469	2.04073	0.321885	0.000207693	0.000540842	0.000153765	0.000712572	0.000265023	0.000477701	0.000392933	392970	Fermt3	Q8K1B8	>sp|Q8K1B8|URP2_MOUSE Fermitin family homolog 3 OS=Mus musculus GN=Fermt3 PE=1 SV=1	6	6	1	1	0	3	0	2	1	2	0	3	5	5	3	3	2	2	3	1	1	1	0	3	0	2
U2af1;U2af1l4	Splicing factor U2AF 35 kDa subunit;Splicing factor U2AF 26 kDa subunit	0	0		6	21.8	27.815	0	0	3.38554	5.26204	2.24713	0.00745994	0.00877587	0.0122144	0.00220347	0.00166777	0.00543556	0.00629283	19476000	U2af1;U2af1l4	Q9D883;Q8BGJ9	>sp|Q9D883|U2AF1_MOUSE Splicing factor U2AF 35 kDa subunit OS=Mus musculus GN=U2af1 PE=1 SV=4;>sp|Q8BGJ9|U2AF4_MOUSE Splicing factor U2AF 26 kDa subunit OS=Mus musculus GN=U2af1l4 PE=1 SV=1	6	6	4	3	5	5	6	5	6	6	5	5	4	5	5	6	4	6	5	4	4	3	5	5	6	5
Zc3hav1	Zinc finger CCCH-type antiviral protein 1	0	0		6	8.6	106.69	0	0	0.761436	1.06295	2.18725	0.000153995	0.000412042	0.00155437	0.000202244	0.00038764	0.00071065	0.000570157	485250	Zc3hav1	Q3UPF5	>sp|Q3UPF5|ZCCHV_MOUSE Zinc finger CCCH-type antiviral protein 1 OS=Mus musculus GN=Zc3hav1 PE=1 SV=1	6	6	2	1	1	3	1	2	5	5	4	2	2	3	5	5	3	1	3	1	2	1	1	3	1	2
Alad	Delta-aminolevulinic acid dehydratase	0	0		5	20	36.023	0	-1	0	0	0	0	0	0	0.00106697	6.64899e-05	0.00017437	0.000217973	609430	Alad	P10518	>sp|P10518|HEM2_MOUSE Delta-aminolevulinic acid dehydratase OS=Mus musculus GN=Alad PE=1 SV=1	5	5	0	0	0	0	0	0	0	0	0	5	5	5	1	2	0	1	2	0	0	0	0	0	0	0
Arhgap30	Rho GTPase-activating protein 30	0	0		5	5	120.11	0	0	10.3316	6.4653	4.77613	0.000861879	0.00217814	0.00229413	8.34214e-05	0.000336898	0.000480332	0.00103913	836750	Arhgap30	Q640N3	>sp|Q640N3|RHG30_MOUSE Rho GTPase-activating protein 30 OS=Mus musculus GN=Arhgap30 PE=1 SV=3	5	5	1	2	3	4	4	4	5	5	2	1	1	2	3	2	4	4	2	0	1	2	3	4	4	4
Eif3j1;Eif3j2	Eukaryotic translation initiation factor 3 subunit J-A;Eukaryotic translation initiation factor 3 subunit J-B	0	0		5	23.8	29.343	0	0	0	0	1.64378	0	0	0.00240317	0	4.2612e-06	0.00146197	0.0006449	1959400	Eif3j1;Eif3j2	Q3UGC7;Q66JS6	>sp|Q3UGC7|EI3JA_MOUSE Eukaryotic translation initiation factor 3 subunit J-A OS=Mus musculus GN=Eif3j1 PE=2 SV=1;>sp|Q66JS6|EI3JB_MOUSE Eukaryotic translation initiation factor 3 subunit J-B OS=Mus musculus GN=Eif3j2 PE=1 SV=1	5	5	0	0	0	0	0	0	5	5	4	0	0	0	0	0	1	5	3	2	0	0	0	0	0	0
Gm9493;Rps7	40S ribosomal protein S7	0	0		5	19.8	21.882	0	0	1.62896	2.61111	2.04663	0.00285823	0.00323371	0.018733	0.00175463	0.00123844	0.00915312	0.00616186	27946000	Gm9493;Rps7	F6SVV1;P62082	>tr|F6SVV1|F6SVV1_MOUSE Protein Gm9493 OS=Mus musculus GN=Gm9493 PE=4 SV=1;>sp|P62082|RS7_MOUSE 40S ribosomal protein S7 OS=Mus musculus GN=Rps7 PE=2 SV=1	5	5	2	2	3	2	3	4	5	5	2	2	4	4	3	4	2	4	3	2	2	2	3	2	3	4
Hdac1;Gm10093;Hdac2	Histone deacetylase 1;Histone deacetylase;Histone deacetylase 2	0	0		5	11.4	55.074	0	0	5.07622	3.708	3.22946	0.00253134	0.00178972	0.00221937	0.000498666	0.000482664	0.000687227	0.00136816	2108300	Hdac1;Gm10093;Hdac2	O09106;D3YYI8;P70288	>sp|O09106|HDAC1_MOUSE Histone deacetylase 1 OS=Mus musculus GN=Hdac1 PE=1 SV=1;>tr|D3YYI8|D3YYI8_MOUSE Histone deacetylase OS=Mus musculus GN=Gm10093 PE=3 SV=1;>sp|P70288|HDAC2_MOUSE Histone deacetylase 2 OS=Mus musculus GN=Hdac2 PE=1 SV=1	5	5	2	2	3	2	2	3	4	3	2	2	2	3	3	3	2	3	2	1	2	2	3	2	2	3
MLV	MLV-related proviral Env polyprotein;Surface protein;Transmembrane protein	0	0		5	11.5	69.612	0	0	0	0	0	0	0	0	0.000711895	0.00122365	0.000675036	0.000435098	987890	MLV	P10404	>sp|P10404|ENV1_MOUSE MLV-related proviral Env polyprotein OS=Mus musculus PE=1 SV=3	5	5	0	0	0	0	0	0	0	0	0	4	3	4	4	4	2	4	2	0	0	0	0	0	0	0
Rbbp4;Rbbp7	Histone-binding protein RBBP4;Histone-binding protein RBBP7	0	0		5	12.7	47.655	0	0	3.74728	4.73702	2.42912	0.00291756	0.00257037	0.0023887	0.000778581	0.000542613	0.00098336	0.00169686	3799800	Rbbp4;Rbbp7	Q60972;Q60973	>sp|Q60972|RBBP4_MOUSE Histone-binding protein RBBP4 OS=Mus musculus GN=Rbbp4 PE=1 SV=5;>sp|Q60973|RBBP7_MOUSE Histone-binding protein RBBP7 OS=Mus musculus GN=Rbbp7 PE=1 SV=1	5	5	3	3	4	4	4	4	5	4	3	4	4	4	4	3	3	4	3	1	3	3	4	4	4	4
Snrpa	U1 small nuclear ribonucleoprotein A	0	0		5	17.4	31.835	0	0	3.79196	4.37472	1.68084	0.00402045	0.00419299	0.0101435	0.00106026	0.000958459	0.00603476	0.00440173	13264000	Snrpa	Q62189	>sp|Q62189|SNRPA_MOUSE U1 small nuclear ribonucleoprotein A OS=Mus musculus GN=Snrpa PE=1 SV=3	5	3	4	5	4	5	4	4	5	5	4	4	4	3	3	3	5	5	5	3	3	3	3	3	2	3
Uhrf1	E3 ubiquitin-protein ligase UHRF1	0	0		5	7	88.303	0	0	30.8272	2.56325	4.12699	0.00184872	0.000256325	0.000400417	5.99705e-05	0	9.70239e-05	0.000443743	200770	Uhrf1	Q8VDF2	>sp|Q8VDF2|UHRF1_MOUSE E3 ubiquitin-protein ligase UHRF1 OS=Mus musculus GN=Uhrf1 PE=1 SV=2	5	5	3	2	5	1	1	2	3	1	2	0	0	2	0	0	0	0	2	1	3	2	5	1	1	2
Pcbp2;Pcbp3	Poly(rC)-binding protein 2;Poly(rC)-binding protein 3	0	0		4	23.5	38.221	0	0	1.37093	1.73627	0.668821	0.00120315	0.00139343	0.00119601	0.000877612	0.000802543	0.00178823	0.00121016	2672500	Pcbp2;Pcbp3	Q61990;P57722	>sp|Q61990|PCBP2_MOUSE Poly(rC)-binding protein 2 OS=Mus musculus GN=Pcbp2 PE=1 SV=1;>sp|P57722|PCBP3_MOUSE Poly(rC)-binding protein 3 OS=Mus musculus GN=Pcbp3 PE=1 SV=3	4	4	2	3	2	3	2	3	3	3	2	3	3	3	4	4	2	3	3	1	2	3	2	3	2	3
C1qc	Complement C1q subcomponent subunit C	0	0		4	20.3	25.991	0	0	2.0575	1.0302	0.82136	0.0131607	0.0061284	0.00309825	0.00639648	0.00594877	0.0037721	0.00641746	19861000	C1qc	Q02105	>sp|Q02105|C1QC_MOUSE Complement C1q subcomponent subunit C OS=Mus musculus GN=C1qc PE=1 SV=2	4	4	4	4	4	4	3	3	4	4	2	2	2	2	2	2	1	2	2	1	4	4	4	4	3	3
Dnajb6	DnaJ homolog subfamily B member 6	0	0		4	14.5	39.807	0	0	13.3597	0.12062	1.7369	0.00276088	6.48488e-05	9.69037e-05	0.000206658	0.000537628	5.57913e-05	0.000620452	1271900	Dnajb6	O54946	>sp|O54946|DNJB6_MOUSE DnaJ homolog subfamily B member 6 OS=Mus musculus GN=Dnajb6 PE=1 SV=4	4	4	1	1	1	1	0	0	0	1	1	1	2	1	3	3	2	1	0	0	1	1	1	1	0	0
Ecm29	Proteasome-associated protein ECM29 homolog	0	0		4	2.8	203.7	0	0	0	0	0	0	0	0	0.000158531	0.000182868	0.000144519	8.09863e-05	53404	Ecm29	Q6PDI5	>sp|Q6PDI5|ECM29_MOUSE Proteasome-associated protein ECM29 homolog OS=Mus musculus GN=Ecm29 PE=1 SV=3	4	4	0	0	0	0	0	0	0	0	0	2	2	3	3	3	3	2	2	0	0	0	0	0	0	0
Fnbp1	Formin-binding protein 1	0	0		4	7	71.343	0	0	9.06286	5.45239	1.75462	0.00115659	0.000545239	0.00241108	0.000127619	0	0.00137413	0.000935777	1137500	Fnbp1	Q80TY0	>sp|Q80TY0|FNBP1_MOUSE Formin-binding protein 1 OS=Mus musculus GN=Fnbp1 PE=1 SV=2	4	4	2	2	3	3	1	2	4	3	3	2	2	2	0	0	0	3	3	2	2	2	3	3	1	2
Mfap1	Microfibrillar-associated protein 1	0	0		4	12.5	51.954	0	0	4.60023	3.57583	1.30723	0.00230199	0.00245011	0.00157035	0.000500407	0.000685187	0.00120128	0.00145155	2717300	Mfap1	Q9CQU1	>sp|Q9CQU1|MFAP1_MOUSE Microfibrillar-associated protein 1 OS=Mus musculus GN=Mfap1 PE=1 SV=1	4	4	3	3	3	4	4	4	4	4	3	4	3	2	2	3	3	4	4	3	3	3	3	4	4	4
Psma7;Psma8	Proteasome subunit alpha type-7;Proteasome subunit alpha type-7-like	0	0		4	19.8	27.855	0	0	0.303837	1.10617	0.741808	0.000210136	0.000265664	0.000102389	0.000691607	0.000240165	0.000138026	0.000274664	849620	Psma7;Psma8	Q9Z2U0;Q9CWH6	>sp|Q9Z2U0|PSA7_MOUSE Proteasome subunit alpha type-7 OS=Mus musculus GN=Psma7 PE=1 SV=1;>sp|Q9CWH6|PSA7L_MOUSE Proteasome subunit alpha type-7-like OS=Mus musculus GN=Psma8 PE=1 SV=1	4	4	0	2	1	2	0	1	1	1	0	4	3	4	3	3	0	2	0	0	0	2	1	2	0	1
Rab11a;Rab11b	Ras-related protein Rab-11A;Ras-related protein Rab-11B	0	0		4	21.8	24.393	0	0	1.58003	2.31582	0.33885	0.000782293	0.000654742	0.000189718	0.000495114	0.000282726	0.000559887	0.00049408	1161800	Rab11a;Rab11b	P62492;P46638	>sp|P62492|RB11A_MOUSE Ras-related protein Rab-11A OS=Mus musculus GN=Rab11a PE=1 SV=3;>sp|P46638|RB11B_MOUSE Ras-related protein Rab-11B OS=Mus musculus GN=Rab11b PE=1 SV=3	4	4	1	3	2	3	1	3	2	1	0	3	3	3	3	3	1	2	3	0	1	3	2	3	1	3
Rac2;Rac1;Rac3	Ras-related C3 botulinum toxin substrate 2;Ras-related C3 botulinum toxin substrate 1;Ras-related C3 botulinum toxin substrate 3	0	0		4	22.4	21.441	0	0	1.09534	3.22253	0.681873	0.00144032	0.00243816	0.000751064	0.00131496	0.000756598	0.00110147	0.00130043	5517300	Rac2;Rac1;Rac3	Q05144;P63001;P60764	>sp|Q05144|RAC2_MOUSE Ras-related C3 botulinum toxin substrate 2 OS=Mus musculus GN=Rac2 PE=1 SV=1;>sp|P63001|RAC1_MOUSE Ras-related C3 botulinum toxin substrate 1 OS=Mus musculus GN=Rac1 PE=1 SV=1;>sp|P60764|RAC3_MOUSE Ras-related C3 botulinum toxin subst	4	3	4	3	2	4	3	4	3	4	2	4	4	4	3	3	2	4	4	1	3	2	2	3	2	3
Rpl9	60S ribosomal protein L9	0	0		4	25	21.881	0	0	3.77924	6.66617	1.6101	0.00141399	0.00227797	0.00431848	0.000374147	0.000341721	0.00268213	0.00190141	7485000	Rpl9	P51410;A0A140T8T4	>sp|P51410|RL9_MOUSE 60S ribosomal protein L9 OS=Mus musculus GN=Rpl9 PE=2 SV=2;>tr|A0A140T8T4|A0A140T8T4_MOUSE Protein Rpl9-ps6 OS=Mus musculus GN=Rpl9-ps6 PE=4 SV=1	4	4	3	3	3	3	3	3	3	3	3	3	3	2	2	2	3	4	3	1	3	3	3	3	3	3
Themis	Protein THEMIS	0	0		4	8.5	72.78	0	0	1.96664	5.72807	6.90932	0.000447405	0.000627839	0.00114983	0.000227497	0.000109607	0.000166417	0.000454766	522850	Themis	Q8BGW0	>sp|Q8BGW0|THMS1_MOUSE Protein THEMIS OS=Mus musculus GN=Themis PE=1 SV=1	4	4	1	1	3	3	1	2	4	4	2	2	2	3	2	2	0	1	2	0	1	1	3	3	1	2
Prps1;Prps1l3	Ribose-phosphate pyrophosphokinase 1;Ribose-phosphate pyrophosphokinase	0	0		3	22.3	34.834	0	0	0	0	0.742491	0	0	0.00143721	0.000259081	9.19327e-05	0.00193567	0.000620649	1562300	Prps1;Prps1l3	Q9D7G0;G3UXL2	>sp|Q9D7G0|PRPS1_MOUSE Ribose-phosphate pyrophosphokinase 1 OS=Mus musculus GN=Prps1 PE=1 SV=4;>tr|G3UXL2|G3UXL2_MOUSE Protein Prps1l3 OS=Mus musculus GN=Prps1l3 PE=3 SV=1	3	1	0	0	0	0	0	0	3	2	2	2	2	1	2	0	1	3	2	2	0	0	0	0	0	0
Akr1b1	Aldose reductase	0	0		3	10.4	35.732	0	0	1.47773	11.5703	0.239381	0.00073864	0.000615144	0.000135992	0.000499847	5.31657e-05	0.000568099	0.000435148	616420	Akr1b1	P45376	>sp|P45376|ALDR_MOUSE Aldose reductase OS=Mus musculus GN=Akr1b1 PE=1 SV=3	3	3	2	2	1	2	1	3	2	1	0	2	2	3	1	1	2	2	2	2	2	2	1	2	1	3
Alyref;Alyref2	THO complex subunit 4;Aly/REF export factor 2	0	0		3	16.5	26.94	0	0	4.01803	3.58167	2.74515	0.00114333	0.00226595	0.00441242	0.000284549	0.000632652	0.00160735	0.00172438	5132300	Alyref;Alyref2	O08583;Q9JJW6	>sp|O08583|THOC4_MOUSE THO complex subunit 4 OS=Mus musculus GN=Alyref PE=1 SV=3;>sp|Q9JJW6|ALRF2_MOUSE Aly/REF export factor 2 OS=Mus musculus GN=Alyref2 PE=1 SV=1	3	3	1	1	3	3	2	3	3	3	2	1	2	2	3	2	1	2	2	1	1	1	3	3	2	3
Gm5611;Npm1	Nucleophosmin	0	0		3	14	29.925	0	0	4.84015	9.65785	1.05539	0.00211519	0.00427653	0.00303938	0.000437008	0.000442804	0.00287985	0.00219846	5566200	Gm5611;Npm1	E9Q5T3;Q61937	>tr|E9Q5T3|E9Q5T3_MOUSE Protein Gm5611 OS=Mus musculus GN=Gm5611 PE=4 SV=2;>sp|Q61937|NPM_MOUSE Nucleophosmin OS=Mus musculus GN=Npm1 PE=1 SV=1	3	3	2	2	1	2	2	1	2	1	2	2	2	2	2	2	1	3	2	2	2	2	1	2	2	1
Gnb2;Gnb4	Guanine nucleotide-binding protein G(I)/G(S)/G(T) subunit beta-2;Guanine nucleotide-binding protein subunit beta-4	0	0		3	9.7	37.331	0	0	1.19745	2.58795	0.787361	0.00124708	0.00222466	0.00173815	0.00104144	0.000859624	0.00220757	0.00155309	4356300	Gnb2;Gnb4	P62880;P29387	>sp|P62880|GBB2_MOUSE Guanine nucleotide-binding protein G(I)/G(S)/G(T) subunit beta-2 OS=Mus musculus GN=Gnb2 PE=1 SV=3;>sp|P29387|GBB4_MOUSE Guanine nucleotide-binding protein subunit beta-4 OS=Mus musculus GN=Gnb4 PE=1 SV=4	3	1	2	2	2	3	3	3	3	3	2	3	3	3	3	3	2	3	3	2	1	1	1	1	1	1
Inpp5d	Phosphatidylinositol 3,4,5-trisphosphate 5-phosphatase 1	0	0		3	3.6	133.54	0	0	0	0.492682	0.455472	0	0.000139773	0.000273407	0.000333043	0.000283699	0.000600272	0.000271699	179770	Inpp5d	Q9ES52	>sp|Q9ES52|SHIP1_MOUSE Phosphatidylinositol 3,4,5-trisphosphate 5-phosphatase 1 OS=Mus musculus GN=Inpp5d PE=1 SV=2	3	3	0	0	0	1	0	1	2	2	1	1	3	3	2	2	3	2	3	1	0	0	0	1	0	1
Ncbp3	Nuclear cap-binding protein subunit 3	0	0		3	7.8	70.042	0	0	1.55533	9.2757	14.1572	0.000155533	0.000167493	0.00118649	0	1.80571e-05	8.38082e-05	0.000268563	460350	Ncbp3	Q8BZR9	>sp|Q8BZR9|NCBP3_MOUSE Nuclear cap-binding protein subunit 3 OS=Mus musculus GN=Ncbp3 PE=1 SV=1	3	3	0	2	1	1	2	0	3	3	2	0	0	0	0	1	0	1	0	1	0	2	1	1	2	0
Rpl10;Rpl10l	60S ribosomal protein L10;60S ribosomal protein L10-like	0	0		3	14	24.604	0	0	4.48026	25.6498	3.31796	0.000370913	0.000715859	0.00227361	8.27883e-05	2.79089e-05	0.000685243	0.00069272	3293100	Rpl10;Rpl10l	Q6ZWV3;P86048	>sp|Q6ZWV3|RL10_MOUSE 60S ribosomal protein L10 OS=Mus musculus GN=Rpl10 PE=1 SV=3;>sp|P86048|RL10L_MOUSE 60S ribosomal protein L10-like OS=Mus musculus GN=Rpl10l PE=2 SV=1	3	3	1	1	2	2	1	2	3	3	2	0	0	2	1	0	1	2	2	1	1	1	2	2	1	2
Snrpb;Snrpn	Small nuclear ribonucleoprotein-associated protein B;Small nuclear ribonucleoprotein-associated protein N	0	0		3	13	23.656	0	0	1.55935	3.82613	3.05317	0.000607993	0.00140405	0.00360549	0.000389901	0.000366962	0.0011809	0.00125921	3366200	Snrpb;Snrpn	P27048;P63163	>sp|P27048|RSMB_MOUSE Small nuclear ribonucleoprotein-associated protein B OS=Mus musculus GN=Snrpb PE=1 SV=1;>sp|P63163|RSMN_MOUSE Small nuclear ribonucleoprotein-associated protein N OS=Mus musculus GN=Snrpn PE=2 SV=1	3	3	2	1	1	2	2	2	3	3	2	2	2	2	2	2	1	3	2	1	2	1	1	2	2	2
Tufm;Gm9755	Elongation factor Tu, mitochondrial;Elongation factor Tu	0	0		3	6.9	49.508	0	0	7.07073	5.17417	0.54824	0.00150207	0.00163371	0.000847215	0.000212434	0.000315743	0.00154534	0.00100942	978160	Tufm;Gm9755	Q8BFR5;D3YVN7	>sp|Q8BFR5|EFTU_MOUSE Elongation factor Tu, mitochondrial OS=Mus musculus GN=Tufm PE=1 SV=1;>tr|D3YVN7|D3YVN7_MOUSE Elongation factor Tu OS=Mus musculus GN=Gm9755 PE=3 SV=1	3	3	1	2	2	2	2	3	2	2	2	2	1	1	3	3	1	1	1	1	1	2	2	2	2	3
Vav1	Proto-oncogene vav	0	0		3	4	98.136	0	0	7.98496	12.3402	5.16891	0.000512369	0.000392628	0.000583744	6.41667e-05	3.18169e-05	0.000112934	0.000282943	192120	Vav1	P27870	>sp|P27870|VAV_MOUSE Proto-oncogene vav OS=Mus musculus GN=Vav1 PE=1 SV=1	3	3	2	2	2	2	1	2	3	2	2	1	2	1	2	0	1	1	1	0	2	2	2	2	1	2
Arf5;Arf1;Arf3;Arf2	ADP-ribosylation factor 5;ADP-ribosylation factor 1;ADP-ribosylation factor 3;ADP-ribosylation factor 2	0	0		2	11.7	20.529	0	0	0.841423	1.3483	0.0544153	0.000397375	0.000588022	2.93023e-05	0.000472266	0.000436121	0.000538494	0.000410264	1483100	Arf5;Arf1;Arf3;Arf2	P84084;P84078;P61205;Q8BSL7	>sp|P84084|ARF5_MOUSE ADP-ribosylation factor 5 OS=Mus musculus GN=Arf5 PE=1 SV=2;>sp|P84078|ARF1_MOUSE ADP-ribosylation factor 1 OS=Mus musculus GN=Arf1 PE=1 SV=2;>sp|P61205|ARF3_MOUSE ADP-ribosylation factor 3 OS=Mus musculus GN=Arf3 PE=2 SV=2;>sp|Q8BSL7	2	1	1	1	1	2	1	2	0	1	0	2	2	2	2	2	1	1	1	1	0	0	0	1	0	1
Mtco2	Cytochrome c oxidase subunit 2	0	0		2	11.5	25.976	0	0	0.479987	4.74894	3.3361	6.10895e-05	0.00431553	0.00033361	0.000127273	0.000908736	0	0.000957707	3956800	Mtco2	P00405	>sp|P00405|COX2_MOUSE Cytochrome c oxidase subunit 2 OS=Mus musculus GN=Mtco2 PE=1 SV=1	2	2	0	1	0	2	2	2	2	2	0	1	1	1	2	2	1	0	0	0	0	1	0	2	2	2
Rpl34;Gm2178	60S ribosomal protein L34	0	0		2	14.5	13.293	0	0	10.6232	10.3904	3.46954	0.000429655	0.000339114	0.00189364	4.04451e-05	3.26372e-05	0.000545791	0.000546881	3551400	Rpl34;Gm2178	Q9D1R9;D3YWC0	>sp|Q9D1R9|RL34_MOUSE 60S ribosomal protein L34 OS=Mus musculus GN=Rpl34 PE=1 SV=2;>tr|D3YWC0|D3YWC0_MOUSE Protein Gm2178 OS=Mus musculus GN=Gm2178 PE=4 SV=1	2	2	1	1	1	1	1	1	2	2	2	0	0	1	1	0	0	1	2	1	1	1	1	1	1	1
Sept9	Septin-9	0	0		2	3.9	65.574	0	0	0.903707	1.86021	0.750393	0.00024204	0.00028988	0.000187919	0.00026783	0.000155832	0.000250427	0.000232321	208500	Sept9	Q80UG5	>sp|Q80UG5|SEPT9_MOUSE Septin-9 OS=Mus musculus GN=Sept9 PE=1 SV=1	2	2	0	2	2	1	1	1	2	1	1	2	2	2	2	2	2	2	1	1	0	2	2	1	1	1
Larp7	La-related protein 7	0	0		8	17	64.802	2	0	398.382	11.5721	28.6714	0.00948496	0.00115721	0.00286714	2.38087e-05	0	0	0.00225552	1574900	Larp7;Gm12666	Q05CL8;A2AMD0	>sp|Q05CL8|LARP7_MOUSE La-related protein 7 OS=Mus musculus GN=Larp7 PE=1 SV=2;>tr|A2AMD0|A2AMD0_MOUSE Protein Gm12666 (Fragment) OS=Mus musculus GN=Gm12666 PE=1 SV=1	8	8	8	7	8	6	3	4	6	6	6	0	0	1	0	0	0	0	0	0	8	7	8	6	3	4
Il4i1	L-amino-acid oxidase	0	0		5	8.7	70.19	2	0	33.7997	28.8034	8.19876	0.00337997	0.00288034	0.000819876	0	0	0	0.00118003	732400	Il4i1	O09046	>sp|O09046|OXLA_MOUSE L-amino-acid oxidase OS=Mus musculus GN=Il4i1 PE=1 SV=1	5	5	4	4	4	5	5	4	3	4	1	0	0	0	0	0	0	0	0	0	4	4	4	5	5	4
Dsg2	Desmoglein-2	-1	0	0.0900243	8	11.1	122.38	2	0	39.1342	32.5811	6.18836	0.00391342	0.00325811	0.000618836	0	0	0	0.00129839	408010	Dsg2	O55111	>sp|O55111|DSG2_MOUSE Desmoglein-2 OS=Mus musculus GN=Dsg2 PE=1 SV=3	8	8	4	4	7	4	4	7	3	2	2	0	0	0	0	0	0	0	0	0	4	4	7	4	4	7
Smu1	WD40 repeat-containing protein SMU1	-1	5	0.0924574	10	23.6	57.543	2	0	10.752	25.5996	3.50851	0.00711709	0.00603336	0.00511007	0.000661932	0.000235682	0.00145648	0.00343577	3486900	Smu1	Q3UKJ7	>sp|Q3UKJ7|SMU1_MOUSE WD40 repeat-containing protein SMU1 OS=Mus musculus GN=Smu1 PE=2 SV=2	10	10	7	9	8	8	10	9	10	9	9	6	5	6	4	3	5	6	6	4	7	9	8	8	10	9
Dnmt1	DNA (cytosine-5)-methyltransferase 1	-1	0	0.10219	7	5.2	183.19	0	0	5.79957	7.67308	1.93651	0.00185578	0.000616768	0.00285944	0.000319985	8.03808e-05	0.00147659	0.00120149	477240	Dnmt1	P13864	>sp|P13864|DNMT1_MOUSE DNA (cytosine-5)-methyltransferase 1 OS=Mus musculus GN=Dnmt1 PE=1 SV=5	7	7	3	3	4	4	2	1	7	6	4	4	2	3	2	1	2	3	5	4	3	3	4	4	2	1
Asns	Asparagine synthetase [glutamine-hydrolyzing]	-1	0	0.10219	5	10.7	64.282	0	0	0	0	0.040543	0	0	7.37643e-05	0.000515016	0.000149907	0.00181941	0.000426349	564460	Asns	Q61024	>sp|Q61024|ASNS_MOUSE Asparagine synthetase [glutamine-hydrolyzing] OS=Mus musculus GN=Asns PE=1 SV=3	5	5	0	0	0	0	0	0	0	1	0	4	4	3	1	1	2	2	2	1	0	0	0	0	0	0
Nup107	Nuclear pore complex protein Nup107	-1	0	0.10219	5	5.7	106.72	0	0	5.37786	4.56003	3.88188	0.00112292	0.00186435	0.0020527	0.000208803	0.000408845	0.000528791	0.00103107	679300	Nup107	Q8BH74	>sp|Q8BH74|NU107_MOUSE Nuclear pore complex protein Nup107 OS=Mus musculus GN=Nup107 PE=1 SV=1	5	5	3	3	4	4	4	5	5	5	4	2	2	3	3	3	2	3	3	0	3	3	4	4	4	5
Fmr1	Fragile X mental retardation protein 1 homolog	-1	0	0.104623	3	7.3	68.988	1	0	10.1799	13.8785	2.35178	0.00193868	0.00137351	0.000634086	0.000190442	9.89671e-05	0.000269619	0.000750884	568140	Fmr1	P35922	>sp|P35922|FMR1_MOUSE Synaptic functional regulator FMR1 OS=Mus musculus GN=Fmr1 PE=1 SV=1	3	3	2	2	3	2	2	2	2	2	2	1	1	2	1	1	1	1	1	1	2	2	3	2	2	2
Tfip11	Tuftelin-interacting protein 11	-1	0	0.104623	4	6.1	96.304	0	0	16.3821	12.7822	6.85639	0.000733873	0.00111085	0.000685639	4.47973e-05	8.69057e-05	0	0.000443677	260310	Tfip11	Q9ERA6	>sp|Q9ERA6|TFP11_MOUSE Tuftelin-interacting protein 11 OS=Mus musculus GN=Tfip11 PE=1 SV=1	4	4	3	1	4	4	3	4	3	3	3	1	0	2	1	1	3	0	0	0	3	1	4	4	3	4
Gar1	H/ACA ribonucleoprotein complex subunit 1	-1	0	0.107056	3	10.8	23.474	1	0	110.637	13.3048	3.63682	0.0110637	0.00133048	0.000402073	0	0	0.000110556	0.00215114	2353900	Gar1	Q9CY66	>sp|Q9CY66|GAR1_MOUSE H/ACA ribonucleoprotein complex subunit 1 OS=Mus musculus GN=Gar1 PE=1 SV=1	3	3	3	3	3	2	2	3	3	2	1	0	0	0	0	0	0	1	1	1	3	3	3	2	2	3
Cnot1	CCR4-NOT transcription complex subunit 1	-1	0	0.107056	10	4.8	266.8	0	0	2.54456	1.7178	8.07068	0.000154574	0.00112298	0.00104857	6.07468e-05	0.000653731	0.000129923	0.00052842	202330	Cnot1	Q6ZQ08	>sp|Q6ZQ08|CNOT1_MOUSE CCR4-NOT transcription complex subunit 1 OS=Mus musculus GN=Cnot1 PE=1 SV=2	10	10	0	1	1	4	3	7	6	7	1	1	0	2	9	7	3	0	1	2	0	1	1	4	3	7
Sdha	Succinate dehydrogenase [ubiquinone] flavoprotein subunit, mitochondrial	-1	0	0.107056	8	16.7	72.585	0	0	1.15319	4.4217	0.394528	0.00209678	0.00537074	0.000857017	0.00181825	0.00121463	0.00217226	0.00225495	2163100	Sdha	Q8K2B3	>sp|Q8K2B3|SDHA_MOUSE Succinate dehydrogenase [ubiquinone] flavoprotein subunit, mitochondrial OS=Mus musculus GN=Sdha PE=1 SV=1	8	8	4	5	3	7	6	6	5	1	3	6	6	6	6	6	4	4	5	3	4	5	3	7	6	6
Usp39	U4/U6.U5 tri-snRNP-associated protein 2	-1	0	0.107056	6	13.3	65.146	0	0	5.96337	16.2598	11.7823	0.000130555	0.000141129	0.00140138	2.18928e-05	8.67965e-06	0.000118939	0.000303762	445380	Usp39	Q3TIX9	>sp|Q3TIX9|SNUT2_MOUSE U4/U6.U5 tri-snRNP-associated protein 2 OS=Mus musculus GN=Usp39 PE=1 SV=2	6	6	0	1	1	2	0	0	5	5	3	0	0	1	1	0	0	1	1	0	0	1	1	2	0	0
Raly	RNA-binding protein Raly	-1	0	0.107056	4	21.2	33.188	0	0	3.84477	7.96439	2.94491	0.000391351	0.000628705	0.00147536	0.000101788	7.89395e-05	0.000500986	0.000529521	1149600	Raly	Q64012	>sp|Q64012|RALY_MOUSE RNA-binding protein Raly OS=Mus musculus GN=Raly PE=1 SV=3	4	4	2	1	1	4	1	3	3	3	4	2	0	2	1	1	1	3	3	0	2	1	1	4	1	3
Nup133	Nuclear pore complex protein Nup133	-1	0	0.109489	9	10.1	128.62	0	0	10.1727	10.0453	5.4449	0.00115705	0.00177948	0.00228672	0.00011374	0.000177146	0.000419975	0.00098902	525450	Nup133	Q8R0G9	>sp|Q8R0G9|NU133_MOUSE Nuclear pore complex protein Nup133 OS=Mus musculus GN=Nup133 PE=1 SV=2	9	9	3	4	5	7	3	5	8	8	6	1	0	2	3	3	3	2	2	1	3	4	5	7	3	5
Edc4	Enhancer of mRNA-decapping protein 4	-1	0	0.109489	7	6.3	152.48	0	0	6.50671	17.7386	19.3485	0.00019442	0.000676676	0.00147434	2.988e-05	3.81471e-05	7.61988e-05	0.000414943	257510	Edc4	Q3UJB9	>sp|Q3UJB9|EDC4_MOUSE Enhancer of mRNA-decapping protein 4 OS=Mus musculus GN=Edc4 PE=1 SV=2	7	7	0	2	0	3	1	3	6	6	4	0	1	0	0	1	1	0	1	1	0	2	0	3	1	3
Ddx47	Probable ATP-dependent RNA helicase DDX47	-1	0	0.109489	4	10.3	50.638	0	0	26.6397	3.66283	12.5363	0.00114796	0.000366283	0.00169631	4.30922e-05	0	0.000135312	0.000564826	889060	Ddx47	Q9CWX9	>sp|Q9CWX9|DDX47_MOUSE Probable ATP-dependent RNA helicase DDX47 OS=Mus musculus GN=Ddx47 PE=2 SV=2	4	4	2	2	2	1	1	0	4	4	2	0	1	1	0	0	0	1	1	0	2	2	2	1	1	0
Smchd1	Structural maintenance of chromosomes flexible hinge domain-containing protein 1	-1	0	0.109489	3	2.2	225.65	0	0	15.3235	2.13871	4.14875	0.000149027	0.000213871	0.000445206	9.72541e-06	0	0.000107311	0.00015419	46468	Smchd1	Q6P5D8	>sp|Q6P5D8|SMHD1_MOUSE Structural maintenance of chromosomes flexible hinge domain-containing protein 1 OS=Mus musculus GN=Smchd1 PE=1 SV=2	3	3	1	1	0	1	2	2	3	3	2	1	0	0	0	0	0	0	1	1	1	1	0	1	2	2
Fxr1	Fragile X mental retardation syndrome-related protein 1	-1	0	0.111922	8	13	76.221	0	0	3.51666	4.00655	2.20439	0.00495776	0.00435783	0.00372159	0.00140979	0.00108767	0.00168826	0.00287048	2847000	Fxr1	Q61584	>sp|Q61584|FXR1_MOUSE Fragile X mental retardation syndrome-related protein 1 OS=Mus musculus GN=Fxr1 PE=1 SV=2	8	7	5	5	5	4	6	4	7	4	3	4	5	7	5	5	6	4	5	3	4	4	4	3	5	3
Vdac3	Voltage-dependent anion-selective channel protein 3	-1	0	0.111922	6	19.8	30.752	0	0	0.944369	2.87495	0.544002	0.000151755	0.00356733	0.000564722	0.000160695	0.00124083	0.00103809	0.00112057	3052700	Vdac3	Q60931;A0A140T8V3	>sp|Q60931|VDAC3_MOUSE Voltage-dependent anion-selective channel protein 3 OS=Mus musculus GN=Vdac3 PE=1 SV=1;>tr|A0A140T8V3|A0A140T8V3_MOUSE Protein Vdac3-ps1 OS=Mus musculus GN=Vdac3-ps1 PE=4 SV=1	6	6	1	1	0	4	5	4	3	3	2	3	0	3	5	5	3	4	3	1	1	1	0	4	5	4
Zc3h11a	Zinc finger CCCH domain-containing protein 11A	-1	0	0.111922	6	10.7	86.491	0	0	1.50571	6.23577	2.5802	0.000174753	0.000430775	0.00197651	0.00011606	6.90814e-05	0.000766032	0.000588869	545110	Zc3h11a	Q6NZF1	>sp|Q6NZF1|ZC11A_MOUSE Zinc finger CCCH domain-containing protein 11A OS=Mus musculus GN=Zc3h11a PE=1 SV=1	6	6	0	2	1	3	1	2	6	6	4	2	1	4	2	1	1	4	4	2	0	2	1	3	1	2
Tfrc	Transferrin receptor protein 1	-1	0	0.114355	13	19.9	85.73	0	-2	0	0	0	0	0	0	0.00253981	0.00155315	0.0014577	0.000925109	1379600	Tfrc	Q62351	>sp|Q62351|TFR1_MOUSE Transferrin receptor protein 1 OS=Mus musculus GN=Tfrc PE=1 SV=1	13	13	0	0	0	0	0	0	0	0	0	11	11	10	9	10	9	7	7	4	0	0	0	0	0	0
Hadhb	Trifunctional enzyme subunit beta, mitochondrial;3-ketoacyl-CoA thiolase	-1	0	0.114355	10	21.9	51.386	0	0	4.40839	7.13571	0.460939	0.00524215	0.00623506	0.00699999	0.00118913	0.000873783	0.0151864	0.00595441	7395900	Hadhb	Q99JY0	>sp|Q99JY0|ECHB_MOUSE Trifunctional enzyme subunit beta, mitochondrial OS=Mus musculus GN=Hadhb PE=1 SV=1	10	10	6	7	6	8	7	9	9	9	7	9	6	8	4	5	5	10	9	5	6	7	6	8	7	9
Slc16a1	Monocarboxylate transporter 1	-1	0	0.114355	3	8.5	53.267	0	0	1.1659	2.17575	0.874608	0.00111672	0.00184488	0.00124537	0.000957814	0.000847931	0.00142392	0.00123944	3101900	Slc16a1	P53986	>sp|P53986|MOT1_MOUSE Monocarboxylate transporter 1 OS=Mus musculus GN=Slc16a1 PE=1 SV=1	3	3	1	2	2	3	3	3	3	3	2	3	3	3	2	2	3	3	3	2	1	2	2	3	3	3
Nup153	Protein Nup153	-1	0	0.116788	15	14.6	152.01	2	0	1038.01	2.90131	69.9113	0.0219292	0.0227064	0.00699113	2.11262e-05	0.00782625	0	0.00991235	4817400	Nup153	E9Q3G8	>tr|E9Q3G8|E9Q3G8_MOUSE Protein Nup153 OS=Mus musculus GN=Nup153 PE=1 SV=1	15	15	9	8	6	14	11	14	12	12	4	0	0	1	1	2	2	0	0	0	9	8	6	14	11	14
Usp14	Ubiquitin carboxyl-terminal hydrolase 14	-1	0	0.116788	3	10.3	56.001	0	0	0	0	0	0	0	0	0.000327744	0	0	5.4624e-05	95248	Usp14	Q9JMA1	>sp|Q9JMA1|UBP14_MOUSE Ubiquitin carboxyl-terminal hydrolase 14 OS=Mus musculus GN=Usp14 PE=1 SV=3	3	3	0	0	0	0	0	0	0	0	0	2	3	3	0	0	0	0	0	0	0	0	0	0	0	0
Hyou1	Hypoxia up-regulated protein 1	-1	0	0.121655	7	7.1	111.18	0	-1	0.15644	0.655527	0.0742374	0.000219437	0.000284574	0.000215823	0.00140269	0.000434115	0.0029072	0.00091064	742790	Hyou1	Q9JKR6	>sp|Q9JKR6|HYOU1_MOUSE Hypoxia up-regulated protein 1 OS=Mus musculus GN=Hyou1 PE=1 SV=1	7	7	1	2	0	1	0	2	3	1	1	6	5	5	5	4	3	6	6	3	1	2	0	1	0	2
Mtdh	Protein LYRIC	-1	0	0.121655	7	14	63.845	0	0	1.03678	2.18498	4.48615	6.80196e-05	8.3366e-05	0.00280167	6.56068e-05	3.81541e-05	0.000624515	0.000613555	1173100	Mtdh	Q80WJ7	>sp|Q80WJ7|LYRIC_MOUSE Protein LYRIC OS=Mus musculus GN=Mtdh PE=1 SV=1	7	7	1	0	0	1	1	0	7	7	6	0	0	3	1	0	1	2	4	2	1	0	0	1	1	0
Gars	Glycine--tRNA ligase	-1	0	0.121655	6	9.2	81.877	0	-1	0	0	0	0	0	0	0.00109454	0.000391126	0.000818133	0.000383967	456120	Gars	Q9CZD3	>sp|Q9CZD3|SYG_MOUSE Glycine--tRNA ligase OS=Mus musculus GN=Gars PE=1 SV=1	6	6	0	0	0	0	0	0	0	0	0	4	5	5	4	4	1	2	3	0	0	0	0	0	0	0
Prpf4	U4/U6 small nuclear ribonucleoprotein Prp4	-1	0	0.121655	2	5.8	58.369	0	0	3.17021	4.38517	5.49752	0.000390065	0.000324484	0.000775999	0.000123041	7.39957e-05	0.000141154	0.00030479	370540	Prpf4	Q9DAW6	>sp|Q9DAW6|PRP4_MOUSE U4/U6 small nuclear ribonucleoprotein Prp4 OS=Mus musculus GN=Prpf4 PE=1 SV=1	2	2	1	1	1	1	1	2	2	2	2	1	1	2	1	1	1	0	1	1	1	1	1	1	1	2
Tkt	Transketolase	-1	0	0.124088	10	19.7	67.63	0	0	0.589395	2.4229	0.367198	0.00277321	0.00277781	0.000889349	0.00470518	0.00114648	0.00242199	0.00245234	3339200	Tkt	P40142	>sp|P40142|TKT_MOUSE Transketolase OS=Mus musculus GN=Tkt PE=1 SV=1	10	10	3	7	4	6	1	7	4	4	2	7	8	8	7	6	5	6	8	4	3	7	4	6	1	7
Actr2	Actin-related protein 2	-1	0	0.124088	3	9.4	44.76	0	0	1.03618	1.70989	1.022	0.000584938	0.000609988	0.000783452	0.000564515	0.00035674	0.000766585	0.000611036	1809600	Actr2	P61161	>sp|P61161|ARP2_MOUSE Actin-related protein 2 OS=Mus musculus GN=Actr2 PE=1 SV=1	3	3	1	2	1	2	2	2	3	2	2	2	3	3	3	3	2	3	2	2	1	2	1	2	2	2
Aars	Alanine--tRNA ligase, cytoplasmic	-1	0	0.126521	6	6.6	106.91	0	-1	0.223537	0	0	0.000237023	0	0	0.00106033	0.000279869	0.00131373	0.000481825	380940	Aars	Q8BGQ7	>sp|Q8BGQ7|SYAC_MOUSE Alanine--tRNA ligase, cytoplasmic OS=Mus musculus GN=Aars PE=1 SV=1	6	6	1	1	1	0	0	0	0	0	0	4	5	5	2	3	5	3	6	4	1	1	1	0	0	0
Dek	Protein DEK	-1	0	0.126521	3	8.4	43.158	0	0	15.7458	0.344349	0.369763	0.00175173	3.44349e-05	0.000171185	0.000111251	0	0.00046296	0.000421927	392040	Dek	Q7TNV0	>sp|Q7TNV0|DEK_MOUSE Protein DEK OS=Mus musculus GN=Dek PE=1 SV=1	3	3	3	2	3	0	1	0	1	0	2	2	1	2	0	0	0	2	3	2	3	2	3	0	1	0
Ik	Protein Red	-1	0	0.128954	8	15.3	65.615	1	0	10.4117	25.5891	4.4459	0.00264474	0.00306565	0.00360601	0.000254016	0.000119803	0.000811085	0.00175022	2377500	Ik	Q9Z1M8	>sp|Q9Z1M8|RED_MOUSE Protein Red OS=Mus musculus GN=Ik PE=1 SV=2	8	8	5	5	6	8	7	7	8	8	5	4	3	3	2	2	1	6	4	1	5	5	6	8	7	7
Lbr	Lamin-B receptor	-1	0	0.131387	10	13.9	71.439	0	0	9.91367	9.76039	2.68903	0.0105277	0.0107693	0.0221905	0.00106194	0.00110337	0.00825225	0.00898418	13299000	Lbr	Q3U9G9	>sp|Q3U9G9|LBR_MOUSE Lamin-B receptor OS=Mus musculus GN=Lbr PE=1 SV=2	10	10	7	8	10	10	9	9	9	10	10	4	3	9	8	9	6	10	10	5	7	8	10	10	9	9
Zc3h18	Zinc finger CCCH domain-containing protein 18	-1	0	0.131387	3	5.4	105.69	0	0	6.36242	13.3972	4.2486	0.000479366	0.000454435	0.00130137	7.53434e-05	3.39203e-05	0.000306305	0.000441789	386700	Zc3h18	Q0P678	>sp|Q0P678|ZCH18_MOUSE Zinc finger CCCH domain-containing protein 18 OS=Mus musculus GN=Zc3h18 PE=1 SV=1	3	3	1	1	2	2	1	1	3	3	3	1	1	1	1	0	1	1	1	1	1	1	2	2	1	1
Ppp1r12a	Protein phosphatase 1 regulatory subunit 12A	-1	0	0.13382	5	5.6	114.99	0	0	0.893465	9.54831	1.99145	0.000266753	0.000248705	0.00161422	0.00029856	2.6047e-05	0.000810575	0.000544143	436970	Ppp1r12a	Q9DBR7	>sp|Q9DBR7|MYPT1_MOUSE Protein phosphatase 1 regulatory subunit 12A OS=Mus musculus GN=Ppp1r12a PE=1 SV=2	5	5	2	2	1	3	1	1	4	5	5	5	4	3	1	0	1	4	4	2	2	2	1	3	1	1
Slc25a11	Mitochondrial 2-oxoglutarate/malate carrier protein	-1	0	0.13382	4	15.3	34.155	0	0	0.779627	3.8626	1.0356	0.000181811	0.00116736	0.000685247	0.000233203	0.000302221	0.00066169	0.000538589	1150400	Slc25a11	Q9CR62	>sp|Q9CR62|M2OM_MOUSE Mitochondrial 2-oxoglutarate/malate carrier protein OS=Mus musculus GN=Slc25a11 PE=1 SV=3	4	4	1	0	2	3	2	3	3	3	2	3	2	3	2	2	3	4	3	1	1	0	2	3	2	3
Fubp1	Far upstream element-binding protein 1	-1	0	0.13382	2	3.5	68.539	0	0	1.55042	3.65183	0.43183	0.000639357	0.000370651	6.79147e-05	0.000412376	0.000101497	0.000157272	0.000291511	272670	Fubp1	Q91WJ8	>sp|Q91WJ8|FUBP1_MOUSE Far upstream element-binding protein 1 OS=Mus musculus GN=Fubp1 PE=1 SV=1	2	2	1	2	2	2	0	1	1	0	1	2	2	2	2	2	1	2	0	0	1	2	2	2	0	1
Pnn	Pinin	-1	0	0.136253	6	7.2	82.435	0	0	9.69763	14.3473	3.12214	0.00277055	0.00314469	0.00649455	0.000285694	0.000219184	0.00208016	0.00249914	2583200	Pnn	O35691	>sp|O35691|PININ_MOUSE Pinin OS=Mus musculus GN=Pnn PE=1 SV=4	6	6	3	3	5	5	4	3	6	6	5	0	2	4	1	2	2	5	5	3	3	3	5	5	4	3
Cpsf2	Cleavage and polyadenylation specificity factor subunit 2	-1	0	0.138686	4	5.9	88.382	0	0	5.72739	39.0662	2.94341	0.00142425	0.00189326	0.00116341	0.000248673	4.84628e-05	0.000395259	0.000862218	525990	Cpsf2	O35218	>sp|O35218|CPSF2_MOUSE Cleavage and polyadenylation specificity factor subunit 2 OS=Mus musculus GN=Cpsf2 PE=1 SV=1	4	4	3	4	4	4	3	4	3	4	2	3	3	2	1	1	1	3	2	0	3	4	4	4	3	4
Rrbp1	Ribosome-binding protein 1	-1	0	0.141119	10	6.7	172.88	0	-1	0.938551	5.37631	0.266487	0.000327443	0.000761236	0.00179608	0.000348881	0.000141591	0.00673985	0.00168585	480170	Rrbp1	Q99PL5	>sp|Q99PL5|RRBP1_MOUSE Ribosome-binding protein 1 OS=Mus musculus GN=Rrbp1 PE=1 SV=2	10	10	2	3	0	4	2	4	7	7	7	6	4	2	2	1	7	9	10	8	2	3	0	4	2	4
Slc3a2	4F2 cell-surface antigen heavy chain	-1	0	0.141119	9	19	58.336	0	-1	0.0322943	0.730761	0.0252714	0.00011429	0.000664467	5.00172e-05	0.00353901	0.000909281	0.0019792	0.00120938	1914000	Slc3a2	P10852	>sp|P10852|4F2_MOUSE 4F2 cell-surface antigen heavy chain OS=Mus musculus GN=Slc3a2 PE=1 SV=1	9	9	0	2	0	4	1	4	0	2	0	8	9	9	6	5	6	9	7	2	0	2	0	4	1	4
Eif3k	Eukaryotic translation initiation factor 3 subunit K	-1	0	0.141119	4	21.1	25.086	0	0	0	0	2.75103	0	0	0.00159355	6.76935e-05	0.000124681	0.000579254	0.000394196	1717700	Eif3k	Q9DBZ5	>sp|Q9DBZ5|EIF3K_MOUSE Eukaryotic translation initiation factor 3 subunit K OS=Mus musculus GN=Eif3k PE=1 SV=1	4	4	0	0	0	0	0	0	2	2	3	1	1	1	2	2	1	4	1	2	0	0	0	0	0	0
Sart3	Squamous cell carcinoma antigen recognized by T-cells 3	-1	0	0.143552	8	9.1	109.62	0	0	4.05557	10.4357	2.54206	0.00321659	0.00188833	0.00209342	0.000793129	0.000180949	0.000823513	0.00149932	849820	Sart3	Q9JLI8	>sp|Q9JLI8|SART3_MOUSE Squamous cell carcinoma antigen recognized by T-cells 3 OS=Mus musculus GN=Sart3 PE=1 SV=1	8	8	6	6	6	6	2	5	7	7	3	5	6	6	2	2	2	6	3	1	6	6	6	6	2	5
Ddost	Dolichyl-diphosphooligosaccharide--protein glycosyltransferase 48 kDa subunit	-1	0	0.143552	6	15.2	49.027	0	0	0.629441	1.72757	0.639536	0.000486735	0.002391	0.00113886	0.000773282	0.00138402	0.00178077	0.00132578	2523800	Ddost	O54734	>sp|O54734|OST48_MOUSE Dolichyl-diphosphooligosaccharide--protein glycosyltransferase 48 kDa subunit OS=Mus musculus GN=Ddost PE=1 SV=2	6	6	2	3	3	4	4	4	4	3	2	4	3	4	5	5	3	5	4	1	2	3	3	4	4	4
G3bp2	Ras GTPase-activating protein-binding protein 2	-1	0	0.143552	5	15.6	54.087	0	0	1.80009	1.55207	1.92699	0.000397086	0.000575223	0.00272466	0.000220592	0.000370617	0.00141395	0.000950355	1831100	G3bp2	P97379	>sp|P97379|G3BP2_MOUSE Ras GTPase-activating protein-binding protein 2 OS=Mus musculus GN=G3bp2 PE=1 SV=2	5	5	1	1	2	2	2	1	4	4	3	4	2	1	4	2	3	3	3	3	1	1	2	2	2	1
Actl6a	Actin-like protein 6A	-1	0	0.143552	5	13.3	47.447	0	0	4.86224	3.9105	2.77867	0.00405053	0.00145321	0.00147891	0.000833058	0.000371617	0.000532234	0.00145326	2000100	Actl6a	Q9Z2N8	>sp|Q9Z2N8|ACL6A_MOUSE Actin-like protein 6A OS=Mus musculus GN=Actl6a PE=1 SV=2	5	5	5	5	5	5	2	4	5	5	3	5	5	5	4	3	2	2	3	1	5	5	5	5	2	4
Prpf3	U4/U6 small nuclear ribonucleoprotein Prp3	-1	0	0.143552	4	6	77.454	0	0	4.61691	16.4358	3.42865	0.000796944	0.00080228	0.00180123	0.000172614	4.88129e-05	0.000525346	0.000691204	719000	Prpf3	Q922U1	>sp|Q922U1|PRPF3_MOUSE U4/U6 small nuclear ribonucleoprotein Prp3 OS=Mus musculus GN=Prpf3 PE=1 SV=1	4	4	1	2	2	2	1	3	4	3	4	1	1	2	0	1	1	1	2	3	1	2	2	2	1	3
Ddx41	Probable ATP-dependent RNA helicase DDX41	-1	0	0.145985	6	10.8	69.819	0	0	4.19723	3.84745	3.58019	0.00370011	0.00213527	0.00103993	0.000881562	0.000554984	0.000290469	0.00143372	948400	Ddx41	Q91VN6	>sp|Q91VN6|DDX41_MOUSE Probable ATP-dependent RNA helicase DDX41 OS=Mus musculus GN=Ddx41 PE=1 SV=2	6	6	6	5	6	6	4	6	5	4	2	6	6	6	4	5	5	2	2	0	6	5	6	6	4	6
Hnrnpul2	Heterogeneous nuclear ribonucleoprotein U-like protein 2	-1	0	0.148418	9	13.2	84.939	1	0	6.02851	27.9174	2.53237	0.00284319	0.00311585	0.00356554	0.000471624	0.00011161	0.00140798	0.0019193	1672300	Hnrnpul2	Q00PI9	>sp|Q00PI9|HNRL2_MOUSE Heterogeneous nuclear ribonucleoprotein U-like protein 2 OS=Mus musculus GN=Hnrnpul2 PE=1 SV=2	9	9	6	6	8	8	7	8	8	9	8	4	5	7	0	3	3	6	7	4	6	6	8	8	7	8
Rbm27	RNA-binding protein 27	-1	0	0.150852	6	6.3	118.55	1	0	1.46039	6.00233	6.13331	9.60646e-05	0.000730729	0.00238107	6.57803e-05	0.000121741	0.000388219	0.000630601	686620	Rbm27	Q5SFM8	>sp|Q5SFM8|RBM27_MOUSE RNA-binding protein 27 OS=Mus musculus GN=Rbm27 PE=1 SV=3	6	5	1	0	1	2	2	4	5	5	4	0	2	1	2	2	3	2	4	0	1	0	1	2	2	3
Smarca5	SWI/SNF-related matrix-associated actin-dependent regulator of chromatin subfamily A member 5	-1	0	0.153285	7	7.4	121.63	0	0	10.4792	26.3081	1.38376	0.00353727	0.000952652	0.00226509	0.000337551	3.62113e-05	0.0016369	0.00146095	729580	Smarca5	Q91ZW3	>sp|Q91ZW3|SMCA5_MOUSE SWI/SNF-related matrix-associated actin-dependent regulator of chromatin subfamily A member 5 OS=Mus musculus GN=Smarca5 PE=1 SV=1	7	7	5	4	6	3	3	3	6	5	3	1	3	4	1	0	2	4	5	3	5	4	6	3	3	3
Acat1	Acetyl-CoA acetyltransferase, mitochondrial	-1	0	0.153285	6	19.8	44.816	0	0	0.243832	2.17271	1.01875	0.000234324	0.000218119	0.000592466	0.000961007	0.00010039	0.000581559	0.000447978	801620	Acat1	Q8QZT1	>sp|Q8QZT1|THIL_MOUSE Acetyl-CoA acetyltransferase, mitochondrial OS=Mus musculus GN=Acat1 PE=1 SV=1	6	6	0	2	0	1	0	1	2	1	1	6	5	5	2	2	1	2	2	1	0	2	0	1	0	1
Tnpo1	Transportin-1	-1	0	0.153285	5	7.3	102.36	0	0	0.493073	2.23067	0.417821	0.000277225	0.000567098	0.000110419	0.00056224	0.000254227	0.000264272	0.000339247	313690	Tnpo1	Q8BFY9	>sp|Q8BFY9|TNPO1_MOUSE Transportin-1 OS=Mus musculus GN=Tnpo1 PE=1 SV=2	5	5	0	1	1	2	1	2	1	1	0	3	3	4	3	3	2	2	1	1	0	1	1	2	1	2
Ipo7	Importin-7	-1	0	0.155718	4	5.1	119.49	0	0	0.394804	5.14414	0.356196	0.000220546	0.0008112	0.000241467	0.00055862	0.000157694	0.000677905	0.000444572	353430	Ipo7	Q9EPL8	>sp|Q9EPL8|IPO7_MOUSE Importin-7 OS=Mus musculus GN=Ipo7 PE=1 SV=2	4	4	0	3	0	4	2	3	2	2	0	3	3	3	2	2	3	3	3	2	0	3	0	4	2	3
Usp7	Ubiquitin carboxyl-terminal hydrolase 7	-1	0	0.158151	11	11.3	128.47	2	0	10.6308	17.9381	9.37485	0.00176847	0.000973247	0.00388299	0.000166353	5.42558e-05	0.000414192	0.00120992	686830	Usp7	Q6A4J8	>sp|Q6A4J8|UBP7_MOUSE Ubiquitin carboxyl-terminal hydrolase 7 OS=Mus musculus GN=Usp7 PE=1 SV=1	11	11	4	5	2	2	2	5	9	11	6	0	3	2	1	2	0	1	2	1	4	5	2	2	2	5
Eif3m	Eukaryotic translation initiation factor 3 subunit M	-1	0	0.158151	8	23.5	42.516	0	0	0	0	3.17045	0	0	0.00634409	0.000232689	0.000140766	0.002001	0.00145309	3959700	Eif3m	Q99JX4	>sp|Q99JX4|EIF3M_MOUSE Eukaryotic translation initiation factor 3 subunit M OS=Mus musculus GN=Eif3m PE=1 SV=1	8	8	0	0	0	0	0	0	8	8	4	3	2	2	3	2	1	5	3	1	0	0	0	0	0	0
Srp72	Signal recognition particle subunit SRP72	-1	0	0.158151	6	10.3	74.656	0	0	0.262518	0.108928	2.10981	5.68861e-05	2.22688e-05	0.000975823	0.000216694	0.000204436	0.000462518	0.000323104	477730	Srp72	F8VQC1	>tr|F8VQC1|F8VQC1_MOUSE Signal recognition particle subunit SRP72 OS=Mus musculus GN=Srp72 PE=1 SV=1	6	6	1	0	1	1	0	0	5	6	3	1	3	4	4	3	1	3	3	1	1	0	1	1	0	0
Tars	Threonine--tRNA ligase, cytoplasmic	-1	0	0.158151	5	8.4	83.355	0	0	0	0	0.209076	0	0	5.57457e-05	0.000612946	0.000112329	0.000266629	0.000174608	199120	Tars	Q9D0R2	>sp|Q9D0R2|SYTC_MOUSE Threonine--tRNA ligase, cytoplasmic OS=Mus musculus GN=Tars PE=1 SV=2	5	5	0	0	0	0	0	0	1	1	0	3	4	5	1	2	1	2	1	0	0	0	0	0	0	0
Myo1c	Unconventional myosin-Ic	-1	0	0.160584	9	11.1	121.94	1	0	6.02799	21.9181	59.8953	6.96678e-05	0.000546402	0.00223079	1.15574e-05	2.49292e-05	3.72449e-05	0.000486766	384830	Myo1c	Q9WTI7	>sp|Q9WTI7|MYO1C_MOUSE Unconventional myosin-Ic OS=Mus musculus GN=Myo1c PE=1 SV=2	9	9	1	0	0	3	1	3	9	9	3	1	0	0	2	0	0	0	0	1	1	0	0	3	1	3
Ythdf2	YTH domain-containing family protein 2	-1	0	0.160584	10	19.9	62.279	0	0	1.77843	1.61123	1.49913	0.00262016	0.00639145	0.00392038	0.0014733	0.00396682	0.0026151	0.00349787	7421100	Ythdf2	Q91YT7	>sp|Q91YT7|YTHD2_MOUSE YTH domain-containing family protein 2 OS=Mus musculus GN=Ythdf2 PE=1 SV=1	10	6	4	5	5	8	8	7	7	8	6	6	8	7	7	7	9	4	6	4	2	3	3	5	5	4
Skiv2l2	Superkiller viralicidic activity 2-like 2	-1	0	0.160584	7	8.4	117.64	0	0	7.69868	6.56215	3.21423	0.00166046	0.00119747	0.00275947	0.000215681	0.000182481	0.000858517	0.00114568	671460	Skiv2l2	Q9CZU3	>sp|Q9CZU3|SK2L2_MOUSE Superkiller viralicidic activity 2-like 2 OS=Mus musculus GN=Skiv2l2 PE=1 SV=1	7	7	3	4	5	4	2	5	7	6	4	2	2	2	4	3	2	4	4	1	3	4	5	4	2	5
Mta2	Metastasis-associated protein MTA2	-1	0	0.160584	4	6.6	75.029	0	0	8.80413	15.1838	2.09778	0.0020043	0.00108201	0.00138951	0.000227654	7.1261e-05	0.000662369	0.000906183	555550	Mta2	Q9R190	>sp|Q9R190|MTA2_MOUSE Metastasis-associated protein MTA2 OS=Mus musculus GN=Mta2 PE=1 SV=1	4	4	3	3	3	3	2	3	4	3	4	3	2	4	1	1	2	3	4	2	3	3	3	3	2	3
Csde1	Cold shock domain-containing protein E1	-1	0	0.163017	4	5.1	88.79	0	0	0.304778	0.334998	0.195495	0.000143181	7.44237e-05	0.000265818	0.000469788	0.000222162	0.00135972	0.000422515	361200	Csde1	Q91W50	>sp|Q91W50|CSDE1_MOUSE Cold shock domain-containing protein E1 OS=Mus musculus GN=Csde1 PE=1 SV=1	4	4	1	2	0	1	0	0	2	1	2	4	4	4	3	1	4	4	4	4	1	2	0	1	0	0
Pfkl	6-phosphofructokinase, liver type	-1	0	0.163017	3	9.7	85.359	0	0	0	0	0	0	0	0	0.000448438	0.000368542	0.000385597	0.000200429	359770	Pfkl	P12382	>sp|P12382|PFKAL_MOUSE ATP-dependent 6-phosphofructokinase, liver type OS=Mus musculus GN=Pfkl PE=1 SV=4	3	3	0	0	0	0	0	0	0	0	0	2	2	2	2	2	2	2	2	0	0	0	0	0	0	0
Cacybp	Calcyclin-binding protein	-1	0	0.163017	2	7.9	26.51	0	0	0	0	0	0	0	0	0.000219155	3.82373e-05	2.73897e-05	4.74637e-05	183640	Cacybp	Q9CXW3	>sp|Q9CXW3|CYBP_MOUSE Calcyclin-binding protein OS=Mus musculus GN=Cacybp PE=1 SV=1	2	2	0	0	0	0	0	0	0	0	0	2	2	2	1	1	0	1	0	0	0	0	0	0	0	0
Snw1	SNW domain-containing protein 1	-1	0	0.167883	8	19.2	61.475	0	0	11.4977	16.9381	4.08371	0.00277948	0.00265403	0.00326265	0.000241743	0.00015669	0.000798943	0.00164892	1961200	Snw1	Q9CSN1	>sp|Q9CSN1|SNW1_MOUSE SNW domain-containing protein 1 OS=Mus musculus GN=Snw1 PE=1 SV=3	8	8	4	4	8	5	5	5	6	6	6	1	2	2	3	2	2	5	3	1	4	4	8	5	5	5
Nat10	N-acetyltransferase 10	-1	0	0.170316	6	6.7	115.42	0	0	17.4317	22.4273	1.69235	0.00144633	0.000787299	0.000897547	8.29713e-05	3.51045e-05	0.000530356	0.000629935	306550	Nat10	Q8K224	>sp|Q8K224|NAT10_MOUSE RNA cytidine acetyltransferase OS=Mus musculus GN=Nat10 PE=1 SV=1	6	6	5	4	3	3	2	2	5	4	2	1	0	2	0	1	1	1	4	2	5	4	3	3	2	2
Kars	Lysine--tRNA ligase	-1	0	0.170316	3	6.4	67.839	0	-1	0.438089	2.24187	0.575384	0.000249543	0.000270945	0.000245663	0.000569618	0.000120857	0.000426955	0.00031393	416130	Kars	Q99MN1	>sp|Q99MN1|SYK_MOUSE Lysine--tRNA ligase OS=Mus musculus GN=Kars PE=1 SV=1	3	3	1	1	0	2	1	0	2	1	0	3	3	3	1	1	3	1	3	1	1	1	0	2	1	0
Prrc2a	Protein PRRC2A	-1	0	0.172749	9	6.4	229.2	1	0	0.370079	0	45.6797	3.70079e-05	0	0.00330008	0	6.97861e-05	7.2244e-05	0.000579854	280410	Prrc2a	Q7TSC1	>sp|Q7TSC1|PRC2A_MOUSE Protein PRRC2A OS=Mus musculus GN=Prrc2a PE=1 SV=1	9	9	0	1	0	0	0	0	8	8	6	0	0	0	3	0	1	1	1	0	0	1	0	0	0	0
Eif2s2	Eukaryotic translation initiation factor 2 subunit 2	-1	0	0.172749	5	16	38.092	0	0	1.02213	0	1.37733	0.000859807	0	0.00348726	0.000841193	0.000123152	0.00253189	0.00130722	2586200	Eif2s2	Q99L45	>sp|Q99L45|IF2B_MOUSE Eukaryotic translation initiation factor 2 subunit 2 OS=Mus musculus GN=Eif2s2 PE=1 SV=1	5	5	3	2	2	0	0	0	5	5	5	4	4	3	1	1	2	4	4	2	3	2	2	0	0	0
Snrnp40	U5 small nuclear ribonucleoprotein 40 kDa protein	-1	0	0.172749	5	13.4	39.275	0	0	7.23281	6.28633	5.50734	0.00142212	0.00179447	0.00279613	0.000196621	0.000285456	0.000507709	0.00116708	2691000	Snrnp40	Q6PE01	>sp|Q6PE01|SNR40_MOUSE U5 small nuclear ribonucleoprotein 40 kDa protein OS=Mus musculus GN=Snrnp40 PE=1 SV=1	5	5	3	3	4	4	3	4	5	5	3	2	3	2	3	3	1	3	3	1	3	3	4	4	3	4
Arglu1	Arginine and glutamate-rich protein 1	-1	0	0.175182	4	11.8	32.887	1	0	5.86331	12.0847	1.09831	0.0320281	0.0179307	0.00549719	0.00546247	0.00148376	0.00500515	0.0112346	22964000	Arglu1	Q3UL36	>sp|Q3UL36|ARGL1_MOUSE Arginine and glutamate-rich protein 1 OS=Mus musculus GN=Arglu1 PE=1 SV=2	4	4	4	4	4	4	4	4	2	3	4	4	4	4	3	3	4	4	4	2	4	4	4	4	4	4
Hcfc1	Host cell factor 1;HCF N-terminal chain 1;HCF N-terminal chain 2;HCF N-terminal chain 3;HCF N-terminal chain 4;HCF N-terminal chain 5;HCF N-terminal chain 6;HCF C-terminal chain 1;HCF C-terminal chain 2;HCF C-terminal chain 3;HCF C-terminal chain 4;HCF C-terminal chain 5;HCF C-terminal chain 6	-1	0	0.175182	6	4.1	210.43	0	0	5.42732	7.0114	11.379	0.00090852	0.00146823	0.00132141	0.000167398	0.000209406	0.000116128	0.000698515	312900	Hcfc1	Q61191	>sp|Q61191|HCFC1_MOUSE Host cell factor 1 OS=Mus musculus GN=Hcfc1 PE=1 SV=2	6	6	2	4	2	6	2	6	6	6	3	2	3	2	5	4	2	1	1	1	2	4	2	6	2	6
Tpr	Nucleoprotein TPR	-1	0	0.175182	6	2.6	273.99	0	0	3.97404	8.05006	2.17301	0.00251688	0.00186657	0.00167771	0.000633331	0.00023187	0.000772068	0.00128307	329870	Tpr	F6ZDS4	>sp|F6ZDS4|TPR_MOUSE Nucleoprotein TPR OS=Mus musculus GN=Tpr PE=1 SV=1	6	6	6	6	6	6	5	4	6	5	6	6	6	5	4	3	4	5	5	3	6	6	6	6	5	4
Mthfd1l	Monofunctional C1-tetrahydrofolate synthase, mitochondrial	-1	0	0.182482	7	8.5	105.73	0	-1	0.109886	0.404226	0.105446	9.30221e-05	8.01056e-05	0.000134138	0.000846533	0.00019817	0.00127211	0.000437346	320620	Mthfd1l	Q3V3R1	>sp|Q3V3R1|C1TM_MOUSE Monofunctional C1-tetrahydrofolate synthase, mitochondrial OS=Mus musculus GN=Mthfd1l PE=1 SV=2	7	7	0	1	0	2	0	0	2	3	0	5	6	6	3	3	3	5	5	3	0	1	0	2	0	0
Psma3	Proteasome subunit alpha type-3	-1	0	0.189781	4	19.6	28.405	0	0	0.903363	4.38887	6.16293	0.000565077	0.000565419	0.000372077	0.000625526	0.00012883	6.03734e-05	0.000386217	996650	Psma3	O70435	>sp|O70435|PSA3_MOUSE Proteasome subunit alpha type-3 OS=Mus musculus GN=Psma3 PE=1 SV=3	4	4	2	2	2	3	1	2	2	2	1	4	4	4	2	2	2	0	1	0	2	2	2	3	1	2
Ssbp1	Single-stranded DNA-binding protein, mitochondrial	-1	0	0.189781	3	20.4	17.319	0	-1	0	3.92663	0.0321189	0	7.86637e-05	5.04195e-05	4.32535e-05	2.00334e-05	0.00156978	0.000293691	993180	Ssbp1	Q9CYR0	>sp|Q9CYR0|SSBP_MOUSE Single-stranded DNA-binding protein, mitochondrial OS=Mus musculus GN=Ssbp1 PE=1 SV=1	3	3	0	0	0	1	0	1	1	0	1	1	1	1	1	0	2	3	3	3	0	0	0	1	0	1
Copb2	Coatomer subunit beta	-1	0	0.192214	7	9.6	102.45	0	0	0.56972	4.31771	0.994095	0.000440335	0.00206028	0.00163047	0.000772896	0.00047717	0.00164015	0.00117022	880440	Copb2	O55029	>sp|O55029|COPB2_MOUSE Coatomer subunit beta OS=Mus musculus GN=Copb2 PE=1 SV=2	7	7	1	2	1	4	4	3	4	5	3	4	3	4	4	4	4	5	5	1	1	2	1	4	4	3
Poldip3	Polymerase delta-interacting protein 3	-1	0	0.192214	4	14	46.132	0	0	3.28705	4.63713	1.57578	0.00118085	0.00129668	0.00117479	0.000359244	0.00027963	0.000745525	0.000839454	1127000	Poldip3	Q8BG81	>sp|Q8BG81|PDIP3_MOUSE Polymerase delta-interacting protein 3 OS=Mus musculus GN=Poldip3 PE=1 SV=1	4	4	4	4	3	3	3	4	4	3	3	3	4	3	3	3	3	3	4	2	4	4	3	3	3	4
Chd4	Chromodomain-helicase-DNA-binding protein 4	-1	0	0.194647	5	2.8	217.75	0	0	6.88943	3.65914	2.73737	0.00220499	0.00119163	0.00156746	0.000320054	0.000325659	0.000572615	0.0010304	362050	Chd4	Q6PDQ2	>sp|Q6PDQ2|CHD4_MOUSE Chromodomain-helicase-DNA-binding protein 4 OS=Mus musculus GN=Chd4 PE=1 SV=1	5	5	3	4	5	4	3	5	5	4	4	4	3	5	4	3	3	3	3	2	3	4	5	4	3	5
Ipo5	Importin-5	-1	0	0.194647	5	5.7	123.59	0	-1	0	1.85888	0.295497	0	0.000304003	5.84064e-05	0.000836182	0.000163541	0.000197655	0.000259965	203800	Ipo5	Q8BKC5	>sp|Q8BKC5|IPO5_MOUSE Importin-5 OS=Mus musculus GN=Ipo5 PE=1 SV=3	5	5	0	0	0	1	0	3	1	0	0	5	5	5	2	1	3	2	2	1	0	0	0	1	0	3
Gdi2	Rab GDP dissociation inhibitor beta	-1	0	0.194647	4	10.3	50.537	0	0	0.740541	8.80324	1.16418	0.000474899	0.00077567	0.000109848	0.000641286	8.81119e-05	9.43565e-05	0.000364028	382930	Gdi2	Q61598	>sp|Q61598|GDIB_MOUSE Rab GDP dissociation inhibitor beta OS=Mus musculus GN=Gdi2 PE=1 SV=1	4	4	1	2	1	3	1	3	3	0	0	3	3	4	2	2	0	1	1	0	1	2	1	3	1	3
Sf1	Splicing factor 1	-1	0	0.19708	6	11.9	70.402	0	0	1.80351	4.82788	3.40412	0.0020508	0.00641639	0.00394115	0.00113712	0.00132903	0.00115776	0.00267204	4857500	Sf1	Q64213	>sp|Q64213|SF01_MOUSE Splicing factor 1 OS=Mus musculus GN=Sf1 PE=1 SV=6	6	6	3	3	4	6	5	6	5	6	4	6	5	5	5	5	4	3	4	3	3	3	4	6	5	6
Rpn2	Dolichyl-diphosphooligosaccharide--protein glycosyltransferase subunit 2	-1	0	0.199513	5	9.4	69.062	0	0	0.646403	2.34655	0.664308	0.000302973	0.00255549	0.00129405	0.000468705	0.00108904	0.00194796	0.00127637	2191500	Rpn2	Q9DBG6	>sp|Q9DBG6|RPN2_MOUSE Dolichyl-diphosphooligosaccharide--protein glycosyltransferase subunit 2 OS=Mus musculus GN=Rpn2 PE=1 SV=1	5	5	1	2	1	4	4	4	4	4	2	2	3	3	4	4	2	3	5	1	1	2	1	4	4	4
Impdh2	Inosine-5-monophosphate dehydrogenase 2	-1	0	0.201946	8	17.3	55.814	0	0	1.04473	0.799822	3.90265	0.00127236	0.000348299	0.00533283	0.00121788	0.000435471	0.00136646	0.00166222	3253700	Impdh2	P24547	>sp|P24547|IMDH2_MOUSE Inosine-5-monophosphate dehydrogenase 2 OS=Mus musculus GN=Impdh2 PE=1 SV=2	8	7	2	2	2	1	0	2	8	7	2	5	5	5	4	5	1	4	3	2	1	1	1	1	0	1
St13	Hsc70-interacting protein	-1	0	0.201946	2	6.2	41.655	0	0	0.649343	0.357518	0.0919307	0.00018657	4.92055e-05	2.69288e-05	0.000287321	0.000137631	0.000292925	0.00016343	604170	St13	Q99L47	>sp|Q99L47|F10A1_MOUSE Hsc70-interacting protein OS=Mus musculus GN=St13 PE=1 SV=1	2	2	0	1	1	1	0	0	1	0	0	2	2	2	2	1	1	2	2	0	0	1	1	1	0	0
Ckap5	Cytoskeleton-associated protein 5	-1	0	0.20438	6	3.4	225.63	0	0	0.662544	0.775649	0.30097	0.000315143	0.000388134	0.000138679	0.000475656	0.000500399	0.000460774	0.000379797	162880	Ckap5	A2AGT5	>sp|A2AGT5|CKAP5_MOUSE Cytoskeleton-associated protein 5 OS=Mus musculus GN=Ckap5 PE=1 SV=1	6	6	1	2	2	2	3	2	2	1	0	5	6	4	5	5	6	3	4	0	1	2	2	2	3	2
Fip1l1	Pre-mRNA 3-end-processing factor FIP1	-1	0	0.20438	4	9.8	64.958	0	0	2.82181	4.11272	2.20515	0.00163065	0.00199981	0.00224369	0.000577876	0.000486251	0.00101747	0.00132596	1893400	Fip1l1	Q9D824	>sp|Q9D824|FIP1_MOUSE Pre-mRNA 3-end-processing factor FIP1 OS=Mus musculus GN=Fip1l1 PE=1 SV=1	4	4	3	4	4	4	4	4	4	4	3	3	3	4	3	3	3	4	3	1	3	4	4	4	4	4
Tra2b	Transformer-2 protein homolog beta	-1	0	0.206813	6	23.6	33.665	1	0	5.9219	12.6496	3.20358	0.00820332	0.00641886	0.008828	0.00138525	0.000507435	0.00275567	0.00468309	11800000	Tra2b	P62996	>sp|P62996|TRA2B_MOUSE Transformer-2 protein homolog beta OS=Mus musculus GN=Tra2b PE=1 SV=1	6	6	4	4	4	4	5	5	5	5	4	4	4	4	3	3	4	5	4	2	4	4	4	4	5	5
Phb	Prohibitin	-1	0	0.206813	10	46.3	29.82	0	-2	0.230939	1.81412	0.206568	0.000330951	0.00998372	0.000666105	0.00143307	0.00550333	0.00322464	0.00352364	8642200	Phb	P67778	>sp|P67778|PHB_MOUSE Prohibitin OS=Mus musculus GN=Phb PE=1 SV=1	10	10	1	1	1	7	7	7	4	3	3	5	6	6	9	9	6	6	6	4	1	1	1	7	7	7
Dctn1	Dynactin subunit 1	-1	0	0.206813	6	5.8	141.67	0	0	1.29341	1.98275	0.581199	0.0004446	0.000575259	0.000750104	0.000343743	0.000290131	0.00129062	0.000615742	359460	Dctn1	O08788	>sp|O08788|DCTN1_MOUSE Dynactin subunit 1 OS=Mus musculus GN=Dctn1 PE=1 SV=3	6	6	1	2	2	2	2	3	3	3	2	4	4	3	4	3	4	4	5	3	1	2	2	2	2	3
Cap1	Adenylyl cyclase-associated protein 1	-1	0	0.206813	5	13.9	51.564	0	0	1.40308	3.71672	0.810709	0.00159576	0.00170408	0.000643319	0.00113732	0.000458491	0.000793526	0.00105542	1242700	Cap1	P40124	>sp|P40124|CAP1_MOUSE Adenylyl cyclase-associated protein 1 OS=Mus musculus GN=Cap1 PE=1 SV=4	5	5	3	4	4	5	3	3	4	3	1	4	5	5	3	4	2	4	3	2	3	4	4	5	3	3
Abcf1	ATP-binding cassette sub-family F member 1	-1	0	0.211679	4	5.9	94.944	0	0	3.03684	1.01651	1.19349	0.000770182	9.05178e-05	0.000667391	0.000253613	8.90472e-05	0.000559191	0.00040499	366970	Abcf1	Q6P542	>sp|Q6P542|ABCF1_MOUSE ATP-binding cassette sub-family F member 1 OS=Mus musculus GN=Abcf1 PE=1 SV=1	4	4	3	2	2	1	1	0	4	3	2	3	2	3	2	3	1	3	3	1	3	2	2	1	1	0
Actn2	Alpha-actinin-2	-1	0	0.214112	4	14.5	103.83	1	0	14.4037	11.6457	49.9951	0.00144037	0.000906287	0.00136462	0	7.78217e-05	2.72951e-05	0.000636066	336370	Actn2	Q9JI91	>sp|Q9JI91|ACTN2_MOUSE Alpha-actinin-2 OS=Mus musculus GN=Actn2 PE=1 SV=2	4	4	3	3	4	3	4	3	4	4	4	0	0	0	2	1	0	0	0	1	3	3	4	3	4	3
Cand1	Cullin-associated NEDD8-dissociated protein 1	-1	0	0.214112	7	7	136.33	0	0	0	2.7896	0.477695	0	0.000298725	2.86709e-05	0.000380876	0.000107085	6.00194e-05	0.000145896	96601	Cand1	Q6ZQ38	>sp|Q6ZQ38|CAND1_MOUSE Cullin-associated NEDD8-dissociated protein 1 OS=Mus musculus GN=Cand1 PE=1 SV=2	7	7	0	0	0	2	0	2	0	1	0	2	5	4	3	3	0	1	1	0	0	0	0	2	0	2
Tpi1	Triosephosphate isomerase	-1	0	0.218978	7	30.8	32.191	0	-2	0.183188	0.520607	0.0834616	0.000881445	0.000851324	0.000308329	0.00481171	0.00163525	0.00369426	0.00203039	4633500	Tpi1	P17751	>sp|P17751|TPIS_MOUSE Triosephosphate isomerase OS=Mus musculus GN=Tpi1 PE=1 SV=4	7	7	2	4	1	4	1	3	1	2	2	6	7	7	7	6	4	5	5	4	2	4	1	4	1	3
Glud1	Glutamate dehydrogenase 1, mitochondrial	-1	0	0.218978	8	15.6	61.336	0	0	0.0542079	2.38677	1.64881	3.66064e-05	0.000433736	0.0061079	0.000675297	0.000181725	0.00370444	0.00185662	2388500	Glud1	P26443	>sp|P26443|DHE3_MOUSE Glutamate dehydrogenase 1, mitochondrial OS=Mus musculus GN=Glud1 PE=1 SV=1	8	8	0	1	0	3	0	2	7	7	7	5	4	5	2	1	2	6	8	4	0	1	0	3	0	2
Cs	Citrate synthase, mitochondrial	-1	0	0.218978	5	12.1	51.736	0	0	0	0.237218	0.522583	0	0.00012122	0.000159324	0.00054933	0.000511005	0.000304878	0.000274293	800030	Cs	Q9CZU6	>sp|Q9CZU6|CISY_MOUSE Citrate synthase, mitochondrial OS=Mus musculus GN=Cs PE=1 SV=1	5	5	0	0	0	1	0	1	2	2	0	3	3	4	3	4	2	3	2	1	0	0	0	1	0	1
Dnaja2	DnaJ homolog subfamily A member 2	-1	0	0.218978	5	11.7	45.745	0	0	1.52933	3.0621	0.436288	0.00183996	0.00224369	0.00120578	0.00120311	0.00073273	0.00276373	0.00166484	2505100	Dnaja2	Q9QYJ0	>sp|Q9QYJ0|DNJA2_MOUSE DnaJ homolog subfamily A member 2 OS=Mus musculus GN=Dnaja2 PE=1 SV=1	5	5	3	4	3	5	4	5	4	4	4	5	5	5	4	5	5	5	5	4	3	4	3	5	4	5
Smc4	Structural maintenance of chromosomes protein 4	-1	0	0.218978	5	4.2	146.89	0	0	1.37623	3.01646	1.22841	0.000427491	0.000422945	0.00146634	0.000310626	0.000140212	0.00119369	0.000660217	361060	Smc4	Q8CG47	>sp|Q8CG47|SMC4_MOUSE Structural maintenance of chromosomes protein 4 OS=Mus musculus GN=Smc4 PE=1 SV=1	5	5	1	2	0	2	1	1	3	3	2	2	3	2	1	2	3	3	3	3	1	2	0	2	1	1
Eif2s3x	Eukaryotic translation initiation factor 2 subunit 3, X-linked;Eukaryotic translation initiation factor 2 subunit 3, Y-linked	-1	0	0.221411	9	22.7	51.065	0	0	1.33859	0.359028	2.00312	0.00182877	0.000206755	0.00752738	0.00136619	0.000575873	0.00375783	0.0025438	5046000	Eif2s3x;Eif2s3y	Q9Z0N1;Q9Z0N2	>sp|Q9Z0N1|IF2G_MOUSE Eukaryotic translation initiation factor 2 subunit 3, X-linked OS=Mus musculus GN=Eif2s3x PE=1 SV=2;>sp|Q9Z0N2|IF2H_MOUSE Eukaryotic translation initiation factor 2 subunit 3, Y-linked OS=Mus musculus GN=Eif2s3y PE=1 SV=2	9	9	5	5	1	3	0	0	8	9	7	7	5	8	3	5	6	6	8	5	5	5	1	3	0	0
Snrpf	Small nuclear ribonucleoprotein F	-1	0	0.223844	2	24.4	9.7251	0	0	2.6538	4.23255	4.45612	0.000317481	0.000589568	0.00110068	0.000119633	0.000139294	0.000247005	0.000418944	4015700	Snrpf	P62307	>sp|P62307|RUXF_MOUSE Small nuclear ribonucleoprotein F OS=Mus musculus GN=Snrpf PE=1 SV=1	2	2	1	0	1	2	2	1	2	2	2	1	1	2	1	1	1	1	1	1	1	0	1	2	2	1
Mccc2	Methylcrotonoyl-CoA carboxylase beta chain, mitochondrial	-1	4.5	0.226277	9	22.9	61.378	0	0	2.21995	1.83677	1.05711	0.00270633	0.00351144	0.00161765	0.00121909	0.00191174	0.00153026	0.00208275	2801900	Mccc2	Q3ULD5	>sp|Q3ULD5|MCCB_MOUSE Methylcrotonoyl-CoA carboxylase beta chain, mitochondrial OS=Mus musculus GN=Mccc2 PE=1 SV=1	9	9	5	4	5	6	6	7	5	7	2	6	7	6	9	9	6	6	3	1	5	4	5	6	6	7
Snrpe	Small nuclear ribonucleoprotein E	-1	0	0.226277	2	25	10.803	0	0	2.85702	6.19706	2.87756	0.000625646	0.00104671	0.00192027	0.000218986	0.000168904	0.000667328	0.000774641	7041000	Snrpe	P62305	>sp|P62305|RUXE_MOUSE Small nuclear ribonucleoprotein E OS=Mus musculus GN=Snrpe PE=1 SV=1	2	2	1	1	2	2	2	2	2	2	2	2	1	2	1	1	1	2	2	1	1	1	2	2	2	2
Qars	Glutaminyl-tRNA synthetase	-1	0	0.22871	5	7.9	87.676	0	0	0.590381	0.684304	0.369656	0.000282628	0.000149115	0.000312546	0.000478721	0.000217907	0.000845507	0.000381071	333290	Qars	Q8BML9	>tr|Q8BML9|Q8BML9_MOUSE Glutaminyl-tRNA synthetase OS=Mus musculus GN=Qars PE=1 SV=1	5	5	0	3	0	2	1	0	2	3	1	3	3	3	3	2	3	3	3	2	0	3	0	2	1	0
Snrpb2	U2 small nuclear ribonucleoprotein B	-1	0	0.22871	2	16	25.323	0	0	5.09602	7.41671	2.31753	0.00126303	0.00111022	0.00189656	0.000247846	0.000149692	0.000818353	0.000914283	3007600	Snrpb2	Q9CQI7	>sp|Q9CQI7|RU2B_MOUSE U2 small nuclear ribonucleoprotein B OS=Mus musculus GN=Snrpb2 PE=1 SV=1	2	2	2	2	2	2	1	2	2	2	2	2	2	2	1	1	1	1	1	2	2	2	2	2	1	2
Fkbp4	Peptidyl-prolyl cis-trans isomerase FKBP4;Peptidyl-prolyl cis-trans isomerase FKBP4, N-terminally processed	-1	0	0.231144	2	4.8	51.572	0	0	0.584724	4.28836	0	0.000206497	0.000115482	0	0.000353153	2.69292e-05	0.000326301	0.000171394	173220	Fkbp4	P30416	>sp|P30416|FKBP4_MOUSE Peptidyl-prolyl cis-trans isomerase FKBP4 OS=Mus musculus GN=Fkbp4 PE=1 SV=5	2	2	0	2	0	1	0	1	0	0	0	2	2	2	1	1	0	1	2	1	0	2	0	1	0	1
Xrn2	5-3 exoribonuclease 2	-1	0	0.23601	4	5.4	108.69	0	0	3.90494	2.02238	1.33672	0.000542615	0.000208104	0.000980596	0.000138956	0.000102901	0.000733583	0.000451126	354960	Xrn2	Q9DBR1	>sp|Q9DBR1|XRN2_MOUSE 5-3 exoribonuclease 2 OS=Mus musculus GN=Xrn2 PE=1 SV=1	4	4	2	1	2	1	1	1	4	4	2	2	3	1	1	3	2	2	2	2	2	1	2	1	1	1
Aifm1	Apoptosis-inducing factor 1, mitochondrial	-1	0	0.245742	10	19.9	66.765	0	0	1.27415	2.09932	0.765215	0.00329828	0.00385253	0.00233591	0.00258861	0.00183514	0.00305262	0.00282718	3313300	Aifm1	Q9Z0X1	>sp|Q9Z0X1|AIFM1_MOUSE Apoptosis-inducing factor 1, mitochondrial OS=Mus musculus GN=Aifm1 PE=1 SV=1	10	10	6	6	7	7	6	9	8	8	5	9	8	10	9	9	7	9	7	5	6	6	7	7	6	9
Mcm6	DNA replication licensing factor MCM6	-1	0	0.245742	10	13.2	92.866	0	0	1.23883	3.06306	0.630284	0.00170375	0.00121115	0.00137636	0.00137529	0.000395405	0.00218371	0.00137428	938220	Mcm6	P97311	>sp|P97311|MCM6_MOUSE DNA replication licensing factor MCM6 OS=Mus musculus GN=Mcm6 PE=1 SV=1	10	10	1	7	3	7	3	4	7	7	4	8	7	7	4	6	6	7	7	4	1	7	3	7	3	4
Eif2s1	Eukaryotic translation initiation factor 2 subunit 1	-1	0	0.245742	6	21	36.108	0	0	1.48734	0.448073	1.40495	0.00166794	0.000187918	0.00609176	0.00112142	0.00041939	0.00433594	0.00230406	4173000	Eif2s1	Q6ZWX6	>sp|Q6ZWX6|IF2A_MOUSE Eukaryotic translation initiation factor 2 subunit 1 OS=Mus musculus GN=Eif2s1 PE=1 SV=3	6	6	4	4	2	2	0	1	6	6	5	5	5	4	4	4	4	6	6	4	4	4	2	2	0	1
Elavl1	ELAV-like protein 1	-1	0	0.245742	5	18.7	36.169	0	0	2.26311	1.87656	1.40731	0.00149171	0.00131875	0.00391293	0.000659141	0.000702749	0.00278043	0.00181095	4389100	Elavl1	P70372	>sp|P70372|ELAV1_MOUSE ELAV-like protein 1 OS=Mus musculus GN=Elavl1 PE=1 SV=2	5	5	2	3	3	3	2	2	5	5	3	2	2	4	4	4	3	4	4	2	2	3	3	3	2	2
Ssb	Lupus La protein homolog	-1	0	0.248175	5	14	47.756	0	0	2.97734	20.3722	2.72985	0.000867421	0.000529506	0.00394184	0.000291341	2.59916e-05	0.00144398	0.00118335	2094700	Ssb	P32067	>sp|P32067|LA_MOUSE Lupus La protein homolog OS=Mus musculus GN=Ssb PE=1 SV=1	5	5	2	3	2	3	2	1	4	5	3	2	3	2	0	0	1	3	2	3	2	3	2	3	2	1
U2surp	U2 snRNP-associated SURP motif-containing protein	-1	0	0.253041	10	10.8	118.26	0	0	4.55734	7.50756	4.30974	0.00116737	0.00149916	0.00555184	0.000256152	0.000199687	0.00128821	0.0016604	1666000	U2surp	Q6NV83	>sp|Q6NV83|SR140_MOUSE U2 snRNP-associated SURP motif-containing protein OS=Mus musculus GN=U2surp PE=1 SV=3	10	10	3	2	5	4	4	5	10	8	6	2	5	3	3	3	3	7	6	2	3	2	5	4	4	5
Ganab	Neutral alpha-glucosidase AB	-1	0	0.255474	7	8.1	106.91	0	-1	0.207097	4.36081	3.24784	0.000475285	0.000786254	0.000428769	0.00229499	0.0001803	0.000132017	0.000716269	592030	Ganab	Q8BHN3	>sp|Q8BHN3|GANAB_MOUSE Neutral alpha-glucosidase AB OS=Mus musculus GN=Ganab PE=1 SV=1	7	7	1	4	0	4	1	3	5	2	0	7	7	7	4	3	0	1	1	0	1	4	0	4	1	3
Sf3a3	Splicing factor 3A subunit 3	-1	0	0.257908	6	14.8	58.841	0	0	6.1426	7.9831	3.37385	0.00123615	0.00286957	0.00445531	0.000201242	0.000359455	0.00132054	0.00174038	2593000	Sf3a3	Q9D554	>sp|Q9D554|SF3A3_MOUSE Splicing factor 3A subunit 3 OS=Mus musculus GN=Sf3a3 PE=1 SV=2	6	6	2	2	3	4	4	5	5	5	3	2	3	2	3	2	2	4	3	1	2	2	3	4	4	5
Paics	Multifunctional protein ADE2;Phosphoribosylaminoimidazole-succinocarboxamide synthase;Phosphoribosylaminoimidazole carboxylase	-1	0	0.257908	5	10.6	47.006	0	0	0.181886	0.230492	0.0446112	6.76794e-05	5.1771e-05	1.62468e-05	0.000372098	0.00022461	0.000364186	0.000182765	439220	Paics	Q9DCL9	>sp|Q9DCL9|PUR6_MOUSE Multifunctional protein ADE2 OS=Mus musculus GN=Paics PE=1 SV=4	5	5	1	1	0	1	0	0	1	0	0	2	3	3	5	4	2	1	3	2	1	1	0	1	0	0
Uba1	Ubiquitin-like modifier-activating enzyme 1	-1	0	0.260341	10	12.9	117.81	0	0	0.858202	3.11159	0.386332	0.00230697	0.00250919	0.000655252	0.00268814	0.000806402	0.00169608	0.00177701	1093700	Uba1	Q02053	>sp|Q02053|UBA1_MOUSE Ubiquitin-like modifier-activating enzyme 1 OS=Mus musculus GN=Uba1 PE=1 SV=1	10	10	4	7	2	8	3	7	6	4	1	9	9	9	7	8	7	5	8	2	4	7	2	8	3	7
Mars	Methionine--tRNA ligase, cytoplasmic	-1	0	0.260341	6	7.6	101.43	0	0	0.337591	0.503115	0.123688	0.000223225	0.000393465	0.000151027	0.00066123	0.000782058	0.00122103	0.000572006	602550	Mars	Q68FL6	>sp|Q68FL6|SYMC_MOUSE Methionine--tRNA ligase, cytoplasmic OS=Mus musculus GN=Mars PE=1 SV=1	6	6	0	3	0	2	0	2	1	2	0	4	4	4	5	5	4	4	4	2	0	3	0	2	0	2
Snrnp70	U1 small nuclear ribonucleoprotein 70 kDa	-1	0	0.262774	6	15.4	51.991	1	0	3.77379	3.38187	4.29645	0.000679748	0.0011335	0.00365834	0.000180124	0.000335169	0.000851481	0.00113973	2744500	Snrnp70	Q62376	>sp|Q62376|RU17_MOUSE U1 small nuclear ribonucleoprotein 70 kDa OS=Mus musculus GN=Snrnp70 PE=1 SV=2	6	6	1	2	3	4	3	3	5	5	4	1	3	3	4	4	3	3	4	2	1	2	3	4	3	3
Jup	Junction plakoglobin	-1	0	0.265207	8	13.2	81.8	1	0	57.7131	78.6031	31.1136	0.0032111	0.00358683	0.00102573	5.56391e-05	4.56322e-05	3.29672e-05	0.00132632	580110	Jup	Q02257	>sp|Q02257|PLAK_MOUSE Junction plakoglobin OS=Mus musculus GN=Jup PE=1 SV=3	8	7	5	4	5	7	6	6	6	6	4	2	0	0	2	0	1	1	0	0	5	4	5	6	5	5
Rars	Arginine--tRNA ligase, cytoplasmic	-1	0	0.26764	10	19.5	75.673	0	-1	0.0669537	0.51815	0.386637	7.16582e-05	0.000389368	0.000468925	0.00107026	0.000751459	0.00121283	0.000660751	861340	Rars	Q9D0I9	>sp|Q9D0I9|SYRC_MOUSE Arginine--tRNA ligase, cytoplasmic OS=Mus musculus GN=Rars PE=1 SV=2	10	10	0	1	0	3	0	2	3	5	0	7	6	6	8	8	5	5	5	2	0	1	0	3	0	2
Mthfd1	C-1-tetrahydrofolate synthase, cytoplasmic;Methylenetetrahydrofolate dehydrogenase;Methenyltetrahydrofolate cyclohydrolase;Formyltetrahydrofolate synthetase;C-1-tetrahydrofolate synthase, cytoplasmic, N-terminally processed	-1	0	0.26764	6	8	101.2	0	0	0.662113	4.3543	1.06354	0.00041232	0.000673831	0.000934918	0.000622734	0.000154751	0.000879062	0.000612936	441890	Mthfd1	Q922D8	>sp|Q922D8|C1TC_MOUSE C-1-tetrahydrofolate synthase, cytoplasmic OS=Mus musculus GN=Mthfd1 PE=1 SV=4	6	6	0	4	0	3	1	3	6	5	4	4	5	6	2	2	3	4	4	1	0	4	0	3	1	3
Rcc2	Protein RCC2	-1	0	0.270073	6	12.7	55.983	0	0	7.64433	9.76547	3.07843	0.00210241	0.00128624	0.00281147	0.000275028	0.000131714	0.000913282	0.00125336	1495000	Rcc2	Q8BK67	>sp|Q8BK67|RCC2_MOUSE Protein RCC2 OS=Mus musculus GN=Rcc2 PE=1 SV=1	6	6	3	3	6	5	3	3	6	6	5	1	4	4	2	3	1	4	4	1	3	3	6	5	3	3
Psmd3	26S proteasome non-ATPase regulatory subunit 3	-1	0	0.270073	5	11.3	60.718	0	0	0.233309	0.453088	0.325462	0.000114799	0.000262422	0.000286104	0.000492044	0.000579186	0.00087907	0.000435604	625230	Psmd3	P14685	>sp|P14685|PSMD3_MOUSE 26S proteasome non-ATPase regulatory subunit 3 OS=Mus musculus GN=Psmd3 PE=1 SV=3	5	5	1	1	0	3	0	0	2	4	1	4	3	4	5	5	3	4	4	0	1	1	0	3	0	0
Bub3	Mitotic checkpoint protein BUB3	-1	0	0.272506	6	21.8	36.954	0	0	5.61507	7.61045	3.21048	0.00167033	0.00165628	0.00606375	0.000297473	0.000217632	0.00188873	0.0019657	4953500	Bub3	Q9WVA3	>sp|Q9WVA3|BUB3_MOUSE Mitotic checkpoint protein BUB3 OS=Mus musculus GN=Bub3 PE=1 SV=2	6	6	5	5	4	5	3	5	6	6	6	3	3	4	4	3	2	6	6	4	5	5	4	5	3	5
Mcm4	DNA replication licensing factor MCM4	-1	0	0.274939	4	5.9	96.735	0	0	0.995424	4.08745	1.25373	0.000483737	0.000589285	0.000545269	0.000485961	0.000144169	0.000434918	0.000447223	366340	Mcm4	P49717	>sp|P49717|MCM4_MOUSE DNA replication licensing factor MCM4 OS=Mus musculus GN=Mcm4 PE=1 SV=1	4	4	1	2	2	2	1	2	3	3	0	3	3	3	1	2	2	1	2	0	1	2	2	2	1	2
Calr	Calreticulin	-1	0	0.277372	4	13.2	47.994	0	-1	0.184477	2.80802	0.377804	0.000373086	0.000604184	0.000375777	0.00202239	0.000215164	0.000994634	0.000764207	1203500	Calr	P14211	>sp|P14211|CALR_MOUSE Calreticulin OS=Mus musculus GN=Calr PE=1 SV=1	4	4	0	2	1	3	1	2	3	3	0	4	4	4	2	4	1	3	4	1	0	2	1	3	1	2
P4hb	Protein disulfide-isomerase	-1	0	0.279805	6	13.6	57.058	0	0	0.351911	1.57352	0.0883135	0.00062688	0.000279024	0.000143889	0.00178136	0.000177325	0.00162929	0.000772962	825070	P4hb	P09103	>sp|P09103|PDIA1_MOUSE Protein disulfide-isomerase OS=Mus musculus GN=P4hb PE=1 SV=2	6	6	1	3	1	2	0	1	1	0	2	4	5	4	2	1	2	5	5	2	1	3	1	2	0	1
Dnaja1	DnaJ homolog subfamily A member 1	-1	0	0.279805	4	11.8	44.868	0	0	1.32264	2.88528	2.58887	0.000449496	0.000729466	0.000881676	0.000339848	0.000252823	0.000340564	0.000498979	900110	Dnaja1	P63037	>sp|P63037|DNJA1_MOUSE DnaJ homolog subfamily A member 1 OS=Mus musculus GN=Dnaja1 PE=1 SV=1	4	4	1	2	2	3	2	2	3	3	2	2	3	3	1	1	2	1	2	1	1	2	2	3	2	2
Psmc5	26S protease regulatory subunit 8	-1	0	0.282238	4	11.8	45.626	0	0	0.650535	1.69693	0.333843	0.000299626	0.00042069	0.000224255	0.000460583	0.000247912	0.000671739	0.000387468	607970	Psmc5	P62196	>sp|P62196|PRS8_MOUSE 26S protease regulatory subunit 8 OS=Mus musculus GN=Psmc5 PE=1 SV=1	4	4	1	2	1	2	2	2	2	1	1	3	3	3	3	3	3	3	2	2	1	2	1	2	2	2
Rpl10a	60S ribosomal protein L10a	-1	0	0.284672	5	19.8	24.916	0	0	7.88237	2.07835	2.15177	0.00465115	0.00423853	0.00842802	0.000590071	0.00203937	0.00391678	0.00397732	15115000	Rpl10a	P53026	>sp|P53026|RL10A_MOUSE 60S ribosomal protein L10a OS=Mus musculus GN=Rpl10a PE=1 SV=3	5	5	2	2	2	3	3	4	4	4	2	1	2	1	3	3	2	3	3	2	2	2	2	3	3	4
Acly	ATP-citrate synthase	-1	0	0.287105	8	9.5	119.73	0	0	0.487394	0.872882	0.61321	0.000415043	0.000365574	0.000517079	0.000851557	0.000418813	0.000843232	0.00056855	396280	Acly	Q91V92	>sp|Q91V92|ACLY_MOUSE ATP-citrate synthase OS=Mus musculus GN=Acly PE=1 SV=1	8	8	1	3	0	3	0	2	5	3	1	5	6	6	5	4	5	3	4	2	1	3	0	3	0	2
Ppib	Peptidyl-prolyl cis-trans isomerase B	-1	0	0.289538	2	12	23.713	0	0	0.947636	2.61732	1.1379	0.000460123	0.000307838	0.000218089	0.000485548	0.000117616	0.000191658	0.000296812	845700	Ppib	P24369	>sp|P24369|PPIB_MOUSE Peptidyl-prolyl cis-trans isomerase B OS=Mus musculus GN=Ppib PE=1 SV=2	2	2	1	1	1	1	1	1	1	1	0	2	2	2	1	1	1	1	1	0	1	1	1	1	1	1
Stip1	Stress-induced-phosphoprotein 1	-1	0	0.291971	6	11	62.581	0	0	0.695892	1.74662	0.52112	0.000568991	0.000307627	0.000539608	0.000817643	0.000176127	0.00103548	0.000574246	606220	Stip1	Q60864	>sp|Q60864|STIP1_MOUSE Stress-induced-phosphoprotein 1 OS=Mus musculus GN=Stip1 PE=1 SV=1	6	6	1	4	1	3	0	0	4	4	0	4	5	4	1	2	1	4	4	1	1	4	1	3	0	0
Prpf19	Pre-mRNA-processing factor 19	-1	4.5	0.294404	7	16.3	55.238	1	0	6.4617	8.99572	4.26253	0.00748876	0.0076275	0.0132528	0.00115895	0.000847902	0.00310914	0.00558084	9828700	Prpf19	Q99KP6	>sp|Q99KP6|PRP19_MOUSE Pre-mRNA-processing factor 19 OS=Mus musculus GN=Prpf19 PE=1 SV=1	7	7	4	3	6	5	6	6	7	7	6	6	4	4	4	4	3	6	5	1	4	3	6	5	6	6
Luc7l3	Luc7-like protein 3	-1	0	0.296837	3	10.6	51.45	0	0	2.24853	3.19031	1.5486	0.000597222	0.000663301	0.00132936	0.000265605	0.000207911	0.000858426	0.000653638	1263000	Luc7l3	Q5SUF2	>sp|Q5SUF2|LC7L3_MOUSE Luc7-like protein 3 OS=Mus musculus GN=Luc7l3 PE=1 SV=1	3	3	1	1	3	2	1	2	2	2	2	2	2	2	3	2	2	3	2	1	1	1	3	2	1	2
Mcm7	DNA replication licensing factor MCM7	-1	0	0.29927	7	12	81.21	0	0	1.32418	2.3515	0.703488	0.00142263	0.00100633	0.00109544	0.00107435	0.000427952	0.00155715	0.00109731	1021100	Mcm7	Q61881	>sp|Q61881|MCM7_MOUSE DNA replication licensing factor MCM7 OS=Mus musculus GN=Mcm7 PE=1 SV=1	7	7	3	5	5	5	0	5	5	4	3	6	5	7	5	4	6	6	7	3	3	5	5	5	0	5
Gm5422	26S proteasome non-ATPase regulatory subunit 2	-1	0	0.301703	7	8.8	100.2	0	0	0.715394	2.43303	0.496427	0.000852419	0.00118232	0.000919609	0.00119154	0.000485945	0.00185246	0.00108071	793850	Psmd2;Gm5422	Q8VDM4;J3KMQ2	>sp|Q8VDM4|PSMD2_MOUSE 26S proteasome non-ATPase regulatory subunit 2 OS=Mus musculus GN=Psmd2 PE=1 SV=1;>tr|J3KMQ2|J3KMQ2_MOUSE Protein Gm5422 OS=Mus musculus GN=Gm5422 PE=4 SV=1	7	7	1	2	1	5	1	3	3	4	1	7	5	7	4	5	4	6	6	2	1	2	1	5	1	3
Timm50	Mitochondrial import inner membrane translocase subunit TIM50	-1	0	0.301703	4	15.6	39.776	0	0	0.887344	1.08639	0.63995	0.0002699	0.00070841	0.000458481	0.000304166	0.000652077	0.000716433	0.000518245	1375600	Timm50	Q9D880	>sp|Q9D880|TIM50_MOUSE Mitochondrial import inner membrane translocase subunit TIM50 OS=Mus musculus GN=Timm50 PE=1 SV=1	4	4	1	1	1	2	2	2	3	3	0	2	2	2	4	4	1	3	3	1	1	1	1	2	2	2
Naca	Nascent polypeptide-associated complex subunit alpha, muscle-specific form	-1	0	0.304136	3	1.9	220.5	0	-1	0.290625	3.48585	1.09455	0.000246155	0.000348585	0.000779985	0.000846987	0	0.00071261	0.000489054	173300	Naca	P70670	>sp|P70670|NACAM_MOUSE Nascent polypeptide-associated complex subunit alpha, muscle-specific form OS=Mus musculus GN=Naca PE=1 SV=2	3	3	1	1	0	2	0	2	2	2	1	3	3	3	0	0	0	3	2	1	1	1	0	2	0	2
Canx	Calnexin	-1	0	0.306569	8	14.6	67.277	0	0	0.324053	0.550604	0.117615	0.000285829	0.000521513	0.000292126	0.000882044	0.000947165	0.00248375	0.000902071	1231000	Canx	P35564	>sp|P35564|CALX_MOUSE Calnexin OS=Mus musculus GN=Canx PE=1 SV=1	8	8	1	3	0	1	2	3	4	1	1	5	6	7	6	6	4	7	6	3	1	3	0	1	2	3
Cse1l	Exportin-2	-1	0	0.306569	8	10.5	110.45	0	0	0.33581	0.933196	0.223805	0.000312912	0.000241927	0.000289299	0.000931814	0.000259246	0.00129264	0.000554639	409730	Cse1l	Q9ERK4	>sp|Q9ERK4|XPO2_MOUSE Exportin-2 OS=Mus musculus GN=Cse1l PE=1 SV=1	8	8	0	3	2	3	0	0	2	3	1	6	5	7	4	3	5	5	7	2	0	3	2	3	0	0
Psmc2	26S protease regulatory subunit 7	-1	0	0.306569	3	8.1	48.647	0	0	0.627587	0.922287	0.101337	0.000237167	0.000101402	7.72854e-05	0.000377903	0.000109947	0.000762655	0.000277727	349420	Psmc2	P46471	>sp|P46471|PRS7_MOUSE 26S protease regulatory subunit 7 OS=Mus musculus GN=Psmc2 PE=1 SV=5	3	3	0	2	1	1	0	0	0	1	1	3	3	3	1	2	2	3	3	2	0	2	1	1	0	0
Rps15	40S ribosomal protein S15	-1	0	0.306569	2	22.1	17.04	0	0	0.158873	0	6.69572	1.58873e-05	0	0.000530545	0	0	7.92364e-05	0.000104278	698400	Rps15	P62843	>sp|P62843|RS15_MOUSE 40S ribosomal protein S15 OS=Mus musculus GN=Rps15 PE=1 SV=2	2	2	0	1	0	0	0	0	2	2	2	0	0	0	0	0	0	1	1	0	0	1	0	0	0	0
Ubap2l	Ubiquitin-associated protein 2-like	-1	0	0.313869	3	3.8	116.8	0	0	1.02761	1.42922	1.8188	0.00059021	0.000726786	0.000931968	0.000574352	0.000508518	0.000512408	0.000640707	857300	Ubap2l	Q80X50	>sp|Q80X50|UBP2L_MOUSE Ubiquitin-associated protein 2-like OS=Mus musculus GN=Ubap2l PE=1 SV=1	3	3	1	1	1	2	1	2	3	3	1	3	3	3	2	2	1	3	1	1	1	1	1	2	1	2
Lars	Leucine--tRNA ligase, cytoplasmic	-1	0	0.318735	7	8.1	134.19	0	0	0.260798	0	0.306375	0.000133124	0	0.00015118	0.000510447	0.000259008	0.000493449	0.000257868	192730	Lars	Q8BMJ2	>sp|Q8BMJ2|SYLC_MOUSE Leucine--tRNA ligase, cytoplasmic OS=Mus musculus GN=Lars PE=1 SV=2	7	7	0	3	0	0	0	0	2	2	0	5	5	4	3	2	3	2	4	0	0	3	0	0	0	0
Ppp2r1a	Serine/threonine-protein phosphatase 2A 65 kDa regulatory subunit A alpha isoform	-1	0	0.321168	3	5.3	65.322	0	0	1.77807	2.96329	1.07285	0.000977041	0.000776937	0.000846338	0.000549495	0.000262187	0.000788868	0.000700144	740540	Ppp2r1a	Q76MZ3	>sp|Q76MZ3|2AAA_MOUSE Serine/threonine-protein phosphatase 2A 65 kDa regulatory subunit A alpha isoform OS=Mus musculus GN=Ppp2r1a PE=1 SV=3	3	3	1	2	1	2	2	2	2	2	2	3	3	3	2	2	1	3	3	2	1	2	1	2	2	2
Khsrp	Far upstream element-binding protein 2	-1	0	0.323601	5	7.4	76.775	0	0	3.86546	3.85497	1.36086	0.00316647	0.00126392	0.00173571	0.00081917	0.000327868	0.00127545	0.00143143	1289600	Khsrp	Q3U0V1	>sp|Q3U0V1|FUBP2_MOUSE Far upstream element-binding protein 2 OS=Mus musculus GN=Khsrp PE=1 SV=2	5	5	5	5	5	4	1	3	5	3	4	3	4	4	3	3	3	5	4	2	5	5	5	4	1	3
Srsf2	Serine/arginine-rich splicing factor 2	-1	0	0.328467	4	21.7	25.476	0	0	2.46809	2.58566	1.98745	0.00846703	0.00625331	0.0187511	0.0034306	0.00241845	0.00943472	0.00812586	33968000	Srsf2	Q62093	>sp|Q62093|SRSF2_MOUSE Serine/arginine-rich splicing factor 2 OS=Mus musculus GN=Srsf2 PE=1 SV=4	4	4	4	4	4	4	4	3	3	3	4	4	4	4	4	4	4	4	4	4	4	4	4	4	4	3
Cpsf6	Cleavage and polyadenylation specificity factor subunit 6	-1	0	0.333333	6	12.5	59.152	0	0	1.90678	2.2985	1.61702	0.00221442	0.00274577	0.00630597	0.00116134	0.00119459	0.00389975	0.00292031	6304600	Cpsf6	Q6NVF9	>sp|Q6NVF9|CPSF6_MOUSE Cleavage and polyadenylation specificity factor subunit 6 OS=Mus musculus GN=Cpsf6 PE=1 SV=1	6	6	4	5	5	5	4	5	6	6	5	4	5	5	5	5	4	6	6	4	4	5	5	5	4	5
Khdrbs1	KH domain-containing, RNA-binding, signal transduction-associated protein 1	-1	0	0.335766	3	7.4	48.37	0	0	7.26433	38.3649	4.60155	0.00106685	0.00100809	0.00427187	0.000146862	2.62764e-05	0.000928357	0.00124139	4278500	Khdrbs1	Q60749	>sp|Q60749|KHDR1_MOUSE KH domain-containing, RNA-binding, signal transduction-associated protein 1 OS=Mus musculus GN=Khdrbs1 PE=1 SV=2	3	3	1	1	1	1	1	1	3	3	2	1	2	1	0	0	1	2	1	1	1	1	1	1	1	1
Srsf6	Serine/arginine-rich splicing factor 6	-1	0	0.3382	8	23.3	39.025	0	0	2.98155	5.21727	3.12391	0.00785531	0.00677878	0.018852	0.00263464	0.0012993	0.00603476	0.00724247	17672000	Srsf6	Q3TWW8	>sp|Q3TWW8|SRSF6_MOUSE Serine/arginine-rich splicing factor 6 OS=Mus musculus GN=Srsf6 PE=1 SV=1	8	6	7	7	7	7	6	7	8	8	7	7	7	6	5	5	6	6	6	4	5	5	5	5	4	5
Gtf2i	General transcription factor II-I	-1	0	0.343066	10	11	112.26	0	0	3.71608	5.92146	2.37433	0.000638548	0.00175049	0.00346779	0.000171834	0.000295619	0.00146053	0.00129747	1018900	Gtf2i	Q9ESZ8	>sp|Q9ESZ8|GTF2I_MOUSE General transcription factor II-I OS=Mus musculus GN=Gtf2i PE=1 SV=3	10	9	2	3	1	7	3	6	7	8	7	2	0	3	3	3	3	6	5	3	1	3	1	6	3	5
Srrm2	Serine/arginine repetitive matrix protein 2	-1	0	0.343066	9	5	294.84	0	0	3.66134	6.76885	3.6224	0.00161043	0.00221718	0.00517511	0.000439848	0.000327557	0.00142864	0.00186646	584390	Srrm2	Q8BTI8	>sp|Q8BTI8|SRRM2_MOUSE Serine/arginine repetitive matrix protein 2 OS=Mus musculus GN=Srrm2 PE=1 SV=3	9	9	3	5	6	7	6	6	7	8	7	3	4	5	3	4	4	4	5	3	3	5	6	7	6	6
G3bp1	Ras GTPase-activating protein-binding protein 1	-1	0	0.343066	8	23.4	51.828	0	0	1.35613	2.27945	5.09272	0.000464446	0.00090886	0.0103534	0.000342479	0.000398719	0.00203298	0.00241682	5000900	G3bp1	P97855	>sp|P97855|G3BP1_MOUSE Ras GTPase-activating protein-binding protein 1 OS=Mus musculus GN=G3bp1 PE=1 SV=1	8	7	2	2	1	4	2	2	7	8	5	3	4	4	4	4	4	5	4	3	2	2	1	4	2	2
Rpl26	60S ribosomal protein L26	-1	0	0.343066	5	22.8	17.258	0	0	6.70007	5.81456	1.81274	0.00211468	0.00207788	0.00663091	0.000315621	0.000357357	0.00365794	0.00252573	15389000	Rpl26	P61255	>sp|P61255|RL26_MOUSE 60S ribosomal protein L26 OS=Mus musculus GN=Rpl26 PE=1 SV=1	5	5	4	4	5	5	3	5	5	5	4	1	3	4	2	2	4	5	5	4	4	4	5	5	3	5
Ewsr1	RNA-binding protein EWS	-1	0	0.347932	4	9.5	68.461	1	0	11.4961	9.83274	2.67086	0.000725565	0.00534416	0.00376004	6.31142e-05	0.000543506	0.0014078	0.00197403	3813900	Ewsr1	Q61545	>sp|Q61545|EWS_MOUSE RNA-binding protein EWS OS=Mus musculus GN=Ewsr1 PE=1 SV=2	4	4	1	2	2	4	2	4	4	4	3	1	1	1	4	3	1	4	3	2	1	2	2	4	2	4
Rpl13a	60S ribosomal protein L13a	-1	0	0.350365	5	24.1	23.464	0	0	2.67959	3.70127	1.35762	0.00228835	0.00445104	0.00623441	0.000853993	0.00120257	0.00459217	0.00327042	13230000	Rpl13a	P19253;A0A140T8K2	>sp|P19253|RL13A_MOUSE 60S ribosomal protein L13a OS=Mus musculus GN=Rpl13a PE=1 SV=4;>tr|A0A140T8K2|A0A140T8K2_MOUSE Protein Rpl13a-ps1 OS=Mus musculus GN=Rpl13a-ps1 PE=3 SV=1	5	5	4	3	3	4	4	5	5	5	4	3	4	4	3	3	4	4	4	3	4	3	3	4	4	5
Luc7l2	Putative RNA-binding protein Luc7-like 2	-1	0	0.367397	8	24.2	46.582	0	0	4.16964	5.05668	1.59939	0.010957	0.0103738	0.017673	0.0026278	0.00205151	0.0110499	0.00912216	17166000	Luc7l2	Q7TNC4	>sp|Q7TNC4|LC7L2_MOUSE Putative RNA-binding protein Luc7-like 2 OS=Mus musculus GN=Luc7l2 PE=1 SV=1	8	5	7	7	7	7	7	7	8	8	7	6	7	7	6	6	7	7	7	7	4	4	4	4	4	4
Ilf2	Interleukin enhancer-binding factor 2	-1	0	0.36983	4	15.4	43.062	0	0	3.25252	12.0852	5.02913	0.0003363	0.000850355	0.0022771	0.000103397	7.03632e-05	0.000452782	0.000681716	1391200	Ilf2	Q9CXY6	>sp|Q9CXY6|ILF2_MOUSE Interleukin enhancer-binding factor 2 OS=Mus musculus GN=Ilf2 PE=1 SV=1	4	4	0	1	3	2	3	4	4	4	3	2	1	1	2	1	1	3	2	0	0	1	3	2	3	4
Tagln2	Transgelin-2	-1	0	0.379562	3	17.6	22.395	0	0	0.27886	0.446864	0	5.00147e-05	4.46864e-05	0	0.000179354	0	0	4.56759e-05	109410	Tagln2	Q9WVA4	>sp|Q9WVA4|TAGL2_MOUSE Transgelin-2 OS=Mus musculus GN=Tagln2 PE=1 SV=4	3	3	0	1	0	2	0	0	0	0	0	2	3	2	0	0	0	0	0	0	0	1	0	2	0	0
Eprs	Bifunctional glutamate/proline--tRNA ligase;Glutamate--tRNA ligase;Proline--tRNA ligase	-1	0	0.381995	16	13.5	170.08	0	-2	0.501849	0.84757	0.177018	0.00175117	0.00226248	0.0010664	0.00348943	0.00266937	0.00602426	0.00287718	1426100	Eprs	Q8CGC7	>sp|Q8CGC7|SYEP_MOUSE Bifunctional glutamate/proline--tRNA ligase OS=Mus musculus GN=Eprs PE=1 SV=4	16	16	4	6	7	8	6	9	5	6	5	13	12	12	15	15	9	9	12	10	4	6	7	8	6	9
Rpl8	60S ribosomal protein L8	-1	0	0.381995	6	19.5	28.024	0	0	8.59009	8.77136	1.8627	0.0078503	0.00550231	0.019759	0.000913879	0.000627304	0.0106077	0.00754341	26724000	Rpl8	P62918	>sp|P62918|RL8_MOUSE 60S ribosomal protein L8 OS=Mus musculus GN=Rpl8 PE=1 SV=2	6	6	5	5	5	6	5	5	6	6	5	3	5	5	4	4	4	5	6	4	5	5	5	6	5	5
Eef1d	Elongation factor 1-delta	-1	0	0.381995	5	19.6	31.293	0	0	0.582851	1.02449	0.173679	0.000507434	0.000613459	0.000274032	0.000870606	0.000598797	0.00157781	0.000740356	1731700	Eef1d	P57776	>sp|P57776|EF1D_MOUSE Elongation factor 1-delta OS=Mus musculus GN=Eef1d PE=1 SV=3	5	5	2	3	1	3	0	3	2	2	1	3	4	3	4	4	3	4	3	2	2	3	1	3	0	3
Rps23	40S ribosomal protein S23	-1	0	0.389294	3	23.8	15.807	1	0	2.3671	4.45683	4.6504	0.000495713	0.000795972	0.00582867	0.000209418	0.000178596	0.00125337	0.00146029	10512000	Rps23	P62267	>sp|P62267|RS23_MOUSE 40S ribosomal protein S23 OS=Mus musculus GN=Rps23 PE=1 SV=3	3	3	1	1	2	2	2	2	3	3	3	2	1	3	1	1	1	3	3	1	1	1	2	2	2	2
Prdx4	Peroxiredoxin-4	-1	0	0.391727	2	10.6	31.052	0	0	0.451123	1.44422	0.893395	0.000233963	0.000358532	0.000207683	0.000518623	0.000248253	0.000232465	0.00029992	731370	Prdx4	O08807	>sp|O08807|PRDX4_MOUSE Peroxiredoxin-4 OS=Mus musculus GN=Prdx4 PE=1 SV=1	2	2	1	0	1	1	1	1	1	1	0	2	2	2	1	2	1	2	1	0	1	0	1	1	1	1
Rbm39	RNA-binding protein 39	-1	0	0.396594	9	20	59.406	0	0	3.96972	6.00027	2.24625	0.00461347	0.00489901	0.00685532	0.00116217	0.000816465	0.0030519	0.00356639	4935200	Rbm39	Q8VH51	>sp|Q8VH51|RBM39_MOUSE RNA-binding protein 39 OS=Mus musculus GN=Rbm39 PE=1 SV=2	9	9	5	6	8	8	7	8	9	8	7	5	4	8	5	5	5	6	6	4	5	6	8	8	7	8
Rpl3	60S ribosomal protein L3	-1	0	0.396594	8	19.1	46.109	0	0	5.16031	5.59648	3.07301	0.00403881	0.00346449	0.0196952	0.000782669	0.000619048	0.00640911	0.0058349	12189000	Rpl3	P27659	>sp|P27659|RL3_MOUSE 60S ribosomal protein L3 OS=Mus musculus GN=Rpl3 PE=1 SV=3	8	8	3	3	3	3	3	4	8	8	4	4	4	3	3	3	3	6	6	2	3	3	3	3	3	4
Ptbp1	Polypyrimidine tract-binding protein 1	-1	0	0.418491	7	15.4	56.477	0	0	2.86589	2.63537	3.24013	0.00199828	0.0020372	0.00983885	0.000697264	0.000773023	0.00303656	0.00306353	6297900	Ptbp1	P17225	>sp|P17225|PTBP1_MOUSE Polypyrimidine tract-binding protein 1 OS=Mus musculus GN=Ptbp1 PE=1 SV=2	7	6	3	4	4	4	1	5	7	7	5	3	4	5	4	4	3	7	6	3	2	3	3	3	0	4
Serbp1	Plasminogen activator inhibitor 1 RNA-binding protein	-1	0	0.425791	8	24.1	44.714	0	0	1.08707	2.93835	4.24486	0.000175476	0.000939642	0.00428614	0.000161421	0.000319785	0.00100973	0.0011487	2818000	Serbp1	Q9CY58	>sp|Q9CY58|PAIRB_MOUSE Plasminogen activator inhibitor 1 RNA-binding protein OS=Mus musculus GN=Serbp1 PE=1 SV=2	8	8	1	2	1	4	2	5	7	7	5	2	3	2	4	3	3	4	4	4	1	2	1	4	2	5
Rbm10	RNA-binding protein 10	-1	0	0.425791	2	2.7	103.49	0	0	6.54017	18.1158	3.16907	0.000881826	0.00110847	0.00145301	0.000134832	6.11879e-05	0.000458497	0.00068297	549730	Rbm10	Q99KG3	>sp|Q99KG3|RBM10_MOUSE RNA-binding protein 10 OS=Mus musculus GN=Rbm10 PE=1 SV=1	2	2	1	2	2	2	2	2	2	2	2	1	1	2	1	0	2	2	2	0	1	2	2	2	2	2
Cct6a	T-complex protein 1 subunit zeta	-1	0	0.430657	10	19.8	58.004	0	-1	0.338524	0.963142	0.303487	0.000761965	0.00109744	0.00203534	0.00225085	0.00113943	0.00670653	0.00233193	3480200	Cct6a	P80317	>sp|P80317|TCPZ_MOUSE T-complex protein 1 subunit zeta OS=Mus musculus GN=Cct6a PE=1 SV=3	10	10	1	5	2	5	1	6	7	7	4	10	8	9	5	5	7	10	9	6	1	5	2	5	1	6
Trim28	Transcription intermediary factor 1-beta	-1	0	0.430657	9	14.9	88.846	0	0	3.13079	8.76256	6.39405	0.00251022	0.00283151	0.00351545	0.000801787	0.000323137	0.000549799	0.00175532	1722300	Trim28	Q62318	>sp|Q62318|TIF1B_MOUSE Transcription intermediary factor 1-beta OS=Mus musculus GN=Trim28 PE=1 SV=3	9	9	3	7	5	7	3	6	7	6	6	5	4	6	4	2	1	4	4	1	3	7	5	7	3	6
Thrap3	Thyroid hormone receptor-associated protein 3	-1	0	0.43309	21	21.1	108.18	2	0	18.4231	23.8077	4.15207	0.0321838	0.0342707	0.023848	0.00174692	0.00143948	0.00574363	0.0165387	9977900	Thrap3	Q569Z6	>sp|Q569Z6|TR150_MOUSE Thyroid hormone receptor-associated protein 3 OS=Mus musculus GN=Thrap3 PE=1 SV=1	21	21	18	17	19	19	20	19	19	20	18	9	10	14	13	12	10	13	13	7	18	17	19	19	20	19
Cct5	T-complex protein 1 subunit epsilon	-1	0	0.442822	6	12	59.623	0	-1	0.691609	0.830768	0.350422	0.00123812	0.00082343	0.00178813	0.0017902	0.000991167	0.00510278	0.00195564	2497100	Cct5	P80316	>sp|P80316|TCPE_MOUSE T-complex protein 1 subunit epsilon OS=Mus musculus GN=Cct5 PE=1 SV=1	6	6	2	3	2	2	2	3	5	5	3	5	5	5	5	5	3	6	5	3	2	3	2	2	2	3
Hnrnpr	Heterogeneous nuclear ribonucleoprotein R	-1	0	0.457421	10	16.8	70.887	0	-1	1.21975	2.33428	1.76065	0.00114839	0.00175124	0.00486027	0.00094149	0.000750228	0.0027605	0.00203535	2396500	Hnrnpr	Q8VHM5	>tr|Q8VHM5|Q8VHM5_MOUSE Heterogeneous nuclear ribonucleoprotein R OS=Mus musculus GN=Hnrnpr PE=1 SV=1	10	6	1	3	1	4	2	4	9	10	6	4	4	5	6	5	4	6	5	2	0	2	0	2	0	2
Srsf7	Serine/arginine-rich splicing factor 7	-1	0	0.46472	4	19.5	30.817	0	0	5.07372	5.52314	2.33883	0.00623478	0.00613136	0.00823291	0.00122884	0.00111012	0.00352011	0.00440969	12059000	Srsf7	Q8BL97	>sp|Q8BL97|SRSF7_MOUSE Serine/arginine-rich splicing factor 7 OS=Mus musculus GN=Srsf7 PE=1 SV=1	4	4	4	4	4	4	4	4	4	3	4	3	3	3	3	3	3	4	3	1	4	4	4	4	4	4
Rpl18	60S ribosomal protein L18	-1	0	0.46472	4	25	21.644	0	0	0.488513	0.888897	1.59964	0.000242643	0.00147395	0.00103054	0.000496697	0.00165817	0.000644228	0.000924371	6964500	Rpl18	P35980	>sp|P35980|RL18_MOUSE 60S ribosomal protein L18 OS=Mus musculus GN=Rpl18 PE=1 SV=3	4	4	2	1	0	3	2	3	3	3	2	4	3	2	4	4	4	3	3	1	2	1	0	3	2	3
Rpl27a	60S ribosomal protein L27a	-1	0	0.481752	3	22.3	16.605	0	0	3.84465	18.9551	2.31396	0.000705006	0.00126649	0.00449214	0.000183373	6.68151e-05	0.00194132	0.00144252	7826100	Rpl27a	P14115	>sp|P14115|RL27A_MOUSE 60S ribosomal protein L27a OS=Mus musculus GN=Rpl27a PE=1 SV=5	3	3	1	1	2	3	1	3	3	3	3	1	1	2	1	1	1	3	2	2	1	1	2	3	1	3
Cpsf1	Cleavage and polyadenylation specificity factor subunit 1	-2	0	0.131387	9	7.4	160.82	3	0	27.7547	226.968	38.7654	0.00252175	0.0151051	0.00827255	9.08583e-05	6.65517e-05	0.0002134	0.00437838	1714400	Cpsf1	Q9EPU4	>sp|Q9EPU4|CPSF1_MOUSE Cleavage and polyadenylation specificity factor subunit 1 OS=Mus musculus GN=Cpsf1 PE=1 SV=1	9	9	5	5	6	8	7	7	8	8	4	1	3	2	1	1	1	1	2	2	5	5	6	8	7	7
Pdia4	Protein disulfide-isomerase A4	-2	0	0.143552	8	16	71.982	0	-2	0.173419	0.191371	0.0704517	0.000481651	4.85471e-05	0.00016624	0.00277738	0.00025368	0.00235963	0.00101452	1102300	Pdia4	P08003	>sp|P08003|PDIA4_MOUSE Protein disulfide-isomerase A4 OS=Mus musculus GN=Pdia4 PE=1 SV=3	8	8	0	2	1	1	0	0	2	2	1	6	8	8	3	4	4	7	6	2	0	2	1	1	0	0
Acin1	Apoptotic chromatin condensation inducer in the nucleus	-2	0	0.177616	9	8.5	150.72	2	0	8.41883	13.6198	4.48777	0.00221587	0.00265428	0.00551464	0.000263204	0.000194883	0.00122881	0.00201195	996350	Acin1	Q9JIX8	>sp|Q9JIX8|ACINU_MOUSE Apoptotic chromatin condensation inducer in the nucleus OS=Mus musculus GN=Acin1 PE=1 SV=3	9	9	4	6	6	7	5	6	8	7	7	2	2	4	4	3	3	5	3	2	4	6	6	7	5	6
Sart1	U4/U6.U5 tri-snRNP-associated protein 1	-2	0	0.206813	10	17	90.884	2	0	5.01736	19.9973	4.27485	0.00356686	0.00412135	0.00632689	0.000710904	0.000206096	0.00148003	0.00273536	2320000	Sart1	Q9Z315	>sp|Q9Z315|SNUT1_MOUSE U4/U6.U5 tri-snRNP-associated protein 1 OS=Mus musculus GN=Sart1 PE=1 SV=1	10	10	9	8	8	10	8	8	9	10	8	7	6	9	5	1	6	7	7	3	9	8	8	10	8	8
Cherp	Calcium homeostasis endoplasmic reticulum protein	-2	0	0.226277	9	9.1	106.17	2	0	4.58595	5.56364	5.42149	0.00168806	0.0028992	0.0072398	0.000368094	0.000521097	0.00133539	0.00234194	2751500	Cherp	Q8CGZ0	>sp|Q8CGZ0|CHERP_MOUSE Calcium homeostasis endoplasmic reticulum protein OS=Mus musculus GN=Cherp PE=1 SV=1	9	9	3	5	4	6	5	6	9	8	6	3	3	5	3	3	3	6	5	2	3	5	4	6	5	6
Ahcy	Adenosylhomocysteinase	-2	0	0.238443	7	18.5	47.688	0	-2	0.15557	0.389466	0.0253967	0.000258883	0.00031956	5.12681e-05	0.00166409	0.000820509	0.00201869	0.000855501	1518900	Ahcy	P50247	>sp|P50247|SAHH_MOUSE Adenosylhomocysteinase OS=Mus musculus GN=Ahcy PE=1 SV=3	7	7	0	2	1	1	0	2	1	0	0	5	5	5	5	6	3	4	4	3	0	2	1	1	0	2
Shmt2	Serine hydroxymethyltransferase	-2	0	0.245742	9	23.2	55.758	0	-3	0.0563734	0.33712	0.0553136	0.000205958	0.000456428	0.00020158	0.00365345	0.0013539	0.0036443	0.00158594	2451800	Shmt2	Q9CZN7	>tr|Q9CZN7|Q9CZN7_MOUSE Serine hydroxymethyltransferase OS=Mus musculus GN=Shmt2 PE=1 SV=1	9	9	0	3	0	2	0	4	2	3	0	8	8	8	8	6	5	8	8	3	0	3	0	2	0	4
Phgdh	D-3-phosphoglycerate dehydrogenase	-2	0	0.36983	9	20.5	56.585	0	-3	0.420948	0.524188	0.118634	0.00181698	0.00147747	0.000772261	0.0043164	0.00281859	0.00650959	0.00295188	5736900	Phgdh	Q61753	>sp|Q61753|SERA_MOUSE D-3-phosphoglycerate dehydrogenase OS=Mus musculus GN=Phgdh PE=1 SV=3	9	9	4	6	3	6	1	6	4	4	3	8	8	8	8	9	8	8	8	4	4	6	3	6	1	6
Bclaf1	Bcl-2-associated transcription factor 1	-2	0	0.416058	7	8.5	106	2	0	17.0351	18.6483	2.68164	0.00929643	0.00934482	0.00764903	0.000545724	0.000501109	0.00285237	0.00503158	3896200	Bclaf1	Q8K019	>sp|Q8K019|BCLF1_MOUSE Bcl-2-associated transcription factor 1 OS=Mus musculus GN=Bclaf1 PE=1 SV=2	7	7	6	5	6	6	6	7	7	7	5	2	2	6	3	4	4	4	4	3	6	5	6	6	6	7
Fus	RNA-binding protein FUS	-2	0	0.457421	8	16	52.673	3	0	14.4139	46.3977	7.47976	0.00954838	0.0364397	0.0196843	0.000662441	0.000785378	0.00263168	0.0116253	24517000	Fus	P56959	>sp|P56959|FUS_MOUSE RNA-binding protein FUS OS=Mus musculus GN=Fus PE=1 SV=1	8	6	5	6	6	7	7	8	7	8	6	3	5	4	6	5	1	5	5	2	4	4	4	5	5	6
Eef1g	Elongation factor 1-gamma	-2	0	0.469586	6	13.3	50.06	0	-2	0.315484	0.556727	0.242158	0.000904587	0.000841771	0.00089337	0.0028673	0.001512	0.0036892	0.0017847	3195900	Eef1g	Q9D8N0	>sp|Q9D8N0|EF1G_MOUSE Elongation factor 1-gamma OS=Mus musculus GN=Eef1g PE=1 SV=3	6	6	2	3	2	3	2	1	3	3	3	5	5	5	4	5	4	3	4	3	2	3	2	3	2	1
[truncated: 124 more columns]

## Sheet: MS-MS Expt #1
Experiment #1: Ccdc88b LC-MS/MS and gel band MS/MS									* N.D. = Not detected
Extraction buffer: 20mM HEPES, pH7.4, 0.5% Triton X-100, 200mM NaCl
LC-MS/MS results									Band excision on gel followed by MS/MS
		Unique peptide counts								Expected protein size	250	200	175	150	130	115	75	60	10-17
Accession Number	Protein Mol. weight [kDa]	Thymus (replicate 1)	Thymus (replicate 2)	Avg	Uniprot #	Symbol	Name		Accession Number	Protein Mol. weight [kDa]	Thym 1	Thym 2	Thym 3	Thym 4	Thym 5	Thym 6	Thym 7	Thym 8	Thym 9
sp|Q4QRL3|CC88B_MOUSE (+1)	167 kDa	125	130	127.5	Q4QRL3	Ccdc88b	Coiled-coil domain-containing protein 88B		tr|B2RXR1|B2RXR1_MOUSE	167 kDa	34	111	55	34	22	24	36	35	8
tr|Q921V6|Q921V6_MOUSE	54 kDa	55	61	58	Q921V6	Trim21	Trim21 protein		tr|Q3U7K7|Q3U7K7_MOUSE	53 kDa	13	8	8	8	8	7	6	15	1
sp|Q8C2K5|RASL3_MOUSE (+1)	115 kDa	49	42	45.5	Q8C2K5	Rasal3	RAS protein activator like-3		tr|D3Z6Z7|D3Z6Z7_MOUSE	112 kDa	11	6	3	6	7	28	1	1	0
sp|P11679|K2C8_MOUSE	55 kDa	43	48	45.5	P11679	Krt8	Keratin, type II cytoskeletal 8		sp|P11679|K2C8_MOUSE	55 kDa	1	1	1	0	1	1	0	9	0
sp|Q60875-5|ARHG2_MOUSE (+3)	109 kDa	40	45	42.5	Q60875-5	Arhgef2	Rho guanine nucleotide exchange factor 2		tr|E9QNW9|E9QNW9_MOUSE	112 kDa	1	0	0	0	1	27	1	0	0
sp|P05784|K1C18_MOUSE	48 kDa	29	38	33.5	P05784	Krt18	Keratin, type I cytoskeletal 18		sp|P05784|K1C18_MOUSE	48 kDa	3	0	0	0	0	0	0	0	0
tr|Q504P4|Q504P4_MOUSE (+5)	69 kDa	30	36	33	Q504P4	Hspa8	Heat shock cognate 71 kDa protein		sp|P63017|HSP7C_MOUSE	71 kDa	0	0	0	0	0	0	24	1	0
tr|A2AH38|A2AH38_MOUSE (+1)	158 kDa	19	27	23	A2AH38	Nup160	Nucleoporin_Nup160		tr|A2AH38|A2AH38_MOUSE	158 kDa	3	2	2	17	0	0	0	0	0
tr|D3Z4Y4|D3Z4Y4_MOUSE (+2)	60 kDa	22	21	21.5	D3Z4Y4	Krt5	keratin		tr|D3Z4Y4|D3Z4Y4_MOUSE	60 kDa	14	22	15	11	26	26	19	29	15
sp|P99024|TBB5_MOUSE	50 kDa	19	22	20.5	P99024	Tubb5	Tubulin beta-5 chain		sp|P99024|TBB5_MOUSE	50 kDa	0	0	0	0	0	0	0	1	0
tr|B2RRX1|B2RRX1_MOUSE (+6)	42 kDa	19	20	19.5	B2RRX1	Actb	Actin, beta		tr|B2RRX1|B2RRX1_MOUSE	42 kDa	2	1	0	3	4	7	0	4	2
tr|Q3U6S1|Q3U6S1_MOUSE (+3)	54 kDa	15	21	18	Q3U6S1	Vim	Putative uncharacterized protein				N.D.	N.D.	N.D.	N.D.	N.D.	N.D.	N.D.	N.D.	N.D.
tr|Q71LX8|Q71LX8_MOUSE	83 kDa	12	23	17.5	Q71LX8	Hsp90ab1	Heat shock protein 84b		tr|Q71LX8|Q71LX8_MOUSE	83 kDa	1	0	0	0	0	0	3	6	0
sp|P14733|LMNB1_MOUSE	67 kDa	14	16	15	P14733	Lmnb1	Lamin-B1		sp|P14733|LMNB1_MOUSE	67 kDa	0	0	0	0	0	0	9	0	0
sp|Q3UEB3-3|PUF60_MOUSE (+1)	54 kDa	13	16	14.5	Q3UEB3-3	Puf60	Poly(U)-binding-splicing factor PUF60		sp|Q3UEB3-3|PUF60_MOUSE	54 kDa	0	1	0	0	1	1	1	11	0
sp|P05213|TBA1B_MOUSE	50 kDa	13	16	14.5	P05213	Tuba1b	Tubulin alpha-1B chain				N.D.	N.D.	N.D.	N.D.	N.D.	N.D.	N.D.	N.D.	N.D.
sp|Q9QWL7|K1C17_MOUSE	48 kDa	13	15	14	Q9QWL7	Krt17	Keratin, type I cytoskeletal 17		sp|Q9QWL7|K1C17_MOUSE	48 kDa	3	4	3	0	8	8	6	0	2
sp|Q8VIJ6|SFPQ_MOUSE	75 kDa	12	15	13.5	Q8VIJ6	Sfpq	Splicing factor, proline- and glutamine-rich				N.D.	N.D.	N.D.	N.D.	N.D.	N.D.	N.D.	N.D.	N.D.
sp|P63101|1433Z_MOUSE	28 kDa	11	14	12.5	P63101	Ywhaz	14-3-3 protein zeta/delta		sp|P63101|1433Z_MOUSE	28 kDa	0	0	0	0	0	1	0	0	1
tr|Q4KML7|Q4KML7_MOUSE (+2)	69 kDa	13	11	12	Q4KML7	Ezr	Ezrin		tr|Q4KML7|Q4KML7_MOUSE	69 kDa	0	0	0	0	0	0	13	0	0
sp|Q3UZA1|CPZIP_MOUSE	44 kDa	9	14	11.5	Q3UZA1	Rcsd1	CapZ-interacting protein				N.D.	N.D.	N.D.	N.D.	N.D.	N.D.	N.D.	N.D.	N.D.
sp|P56480|ATPB_MOUSE	56 kDa	12	10	11	P56480	Atp5b	ATP synthase subunit beta, mitochondrial				N.D.	N.D.	N.D.	N.D.	N.D.	N.D.	N.D.	N.D.	N.D.
sp|Q921M3|SF3B3_MOUSE (+1)	136 kDa	10	11	10.5	Q921M3	Sf3b3	Splicing factor 3B subunit 3		sp|Q921M3|SF3B3_MOUSE	136 kDa	1	0	0	0	13	0	0	0	0
tr|Q3UA81|Q3UA81_MOUSE (+2)	50 kDa	10	11	10.5	Q3UA81	Eef1a1	Elongation factor 1-alpha				N.D.	N.D.	N.D.	N.D.	N.D.	N.D.	N.D.	N.D.	N.D.
tr|Q5BL10|Q5BL10_MOUSE	110 kDa	12	8	10	Q5BL10	Kif5b	Kinesin-1 heavy chain		tr|Q5BL10|Q5BL10_MOUSE	110 kDa	0	0	0	0	0	18	0	0	0
tr|E0CYI9|E0CYI9_MOUSE (+2)	183 kDa	11	9	10	E0CYI9	Gcc2	GRIP and coiled-coil domain-containing protein 2				N.D.	N.D.	N.D.	N.D.	N.D.	N.D.	N.D.	N.D.	N.D.
sp|Q9DCV7|K2C7_MOUSE	51 kDa	6	13	9.5	Q9DCV7	Krt7	Keratin, type II cytoskeletal 7				N.D.	N.D.	N.D.	N.D.	N.D.	N.D.	N.D.	N.D.	N.D.
sp|P02663|CASA2_BOVIN	26 kDa	10	9	9.5	P02663	CSN1S2	Alpha-S2-casein		sp|P02663|CASA2_BOVIN	26 kDa	0	1	0	0	0	0	0	1	0
sp|Q9Z2X1-2|HNRPF_MOUSE (+1)	44 kDa	9	10	9.5	Q9Z2X1-2	Hnrnpf	Heterogeneous nuclear ribonucleoprotein F				N.D.	N.D.	N.D.	N.D.	N.D.	N.D.	N.D.	N.D.	N.D.
sp|O08810|U5S1_MOUSE (+5)	109 kDa	10	9	9.5	O08810	Eftud2	116 kDa U5 small nuclear ribonucleoprotein component		sp|O08810|U5S1_MOUSE	109 kDa	0	0	0	0	0	9	0	0	0
tr|E9PX42|E9PX42_MOUSE (+2)	36 kDa	7	11	9	E9PX42	Gm2606	Inferred name: GAPDH-I				N.D.	N.D.	N.D.	N.D.	N.D.	N.D.	N.D.	N.D.	N.D.
tr|Q8BPH1|Q8BPH1_MOUSE (+2)	29 kDa	8	10	9	Q8BPH1	Ywhae	Putative uncharacterized protein				N.D.	N.D.	N.D.	N.D.	N.D.	N.D.	N.D.	N.D.	N.D.
tr|Q4FK11|Q4FK11_MOUSE (+4)	55 kDa	9	8	8.5	Q4FK11	Nono	Nono protein				N.D.	N.D.	N.D.	N.D.	N.D.	N.D.	N.D.	N.D.	N.D.
tr|Q5UE59|Q5UE59_MOUSE (+5)	62 kDa	6	11	8.5	Q5UE59	Klc1	Kinesin light chain 1		tr|Q5UE59|Q5UE59_MOUSE	62 kDa	0	0	0	0	0	0	15	0	0
tr|D4N6U4|D4N6U4_MUSMC	16 kDa	7	10	8.5	D4N6U4	Hbbt1	Beta-globin				N.D.	N.D.	N.D.	N.D.	N.D.	N.D.	N.D.	N.D.	N.D.
tr|A8DUV3|A8DUV3_MOUSE (+1)	15 kDa	7	9	8	A8DUV3	Hbat1	Alpha-globin				N.D.	N.D.	N.D.	N.D.	N.D.	N.D.	N.D.	N.D.	N.D.
sp|Q99PV0|PRP8_MOUSE	274 kDa	5	11	8	Q99PV0	Prpf8	Pre-mRNA-processing-splicing factor 8		sp|Q99PV0|PRP8_MOUSE	274 kDa	9	0	0	0	0	0	0	0	0
sp|P02535-2|K1C10_MOUSE (+1)	57 kDa	9	7	8	P02535-2	Krt10	Keratin, type I cytoskeletal 10		sp|P02535-2|K1C10_MOUSE	57 kDa	13	16	13	11	17	20	12	14	10
sp|P02662|CASA1_BOVIN	25 kDa	6	10	8	P02662	CSN1S1	Alpha-S1-casein		sp|P02662|CASA1_BOVIN	25 kDa	0	0	0	0	0	0	3	1	0
sp|Q8VDD5|MYH9_MOUSE	226 kDa	9	7	8	Q8VDD5	Myh9	Myosin-9		sp|Q8VDD5|MYH9_MOUSE	226 kDa	2	1	0	0	0	2	0	0	0
tr|B8JK33|B8JK33_MOUSE (+7)	68 kDa	7	8	7.5	B8JK33	Hnrnpm	Heterogeneous nuclear ribonucleoprotein M				N.D.	N.D.	N.D.	N.D.	N.D.	N.D.	N.D.	N.D.	N.D.
sp|P62908|RS3_MOUSE (+2)	27 kDa	7	8	7.5	P62908	Rps3	40S ribosomal protein S3				N.D.	N.D.	N.D.	N.D.	N.D.	N.D.	N.D.	N.D.	N.D.
sp|Q9CQV8-2|1433B_MOUSE (+2)	28 kDa	7	8	7.5	Q9CQV8-2	Ywhab	14-3-3 protein beta/alpha				N.D.	N.D.	N.D.	N.D.	N.D.	N.D.	N.D.	N.D.	N.D.
sp|Q99NB9|SF3B1_MOUSE	146 kDa	4	11	7.5	Q99NB9	Sf3b1	Splicing factor 3B subunit 1		sp|Q99NB9|SF3B1_MOUSE	146 kDa	0	0	0	12	0	0	0	0	0
sp|O89053|COR1A_MOUSE (+2)	51 kDa	8	6	7	O89053	Coro1a	Coronin-1A				N.D.	N.D.	N.D.	N.D.	N.D.	N.D.	N.D.	N.D.	N.D.
sp|Q61781|K1C14_MOUSE	53 kDa	8	6	7	Q61781	Krt14	Keratin, type I cytoskeletal 14		sp|Q61781|K1C14_MOUSE	53 kDa	10	10	6	6	12	12	10	4	5
sp|P26041|MOES_MOUSE (+1)	68 kDa	7	7	7	P26041	Msn	Moesin		sp|P26041|MOES_MOUSE	68 kDa	0	0	0	0	0	0	8	0	0
sp|Q99MR8|MCCA_MOUSE	79 kDa	8	6	7	Q99MR8	Mccc1	Methylcrotonoyl-CoA carboxylase subunit alpha, mitochondrial		sp|Q99MR8|MCCA_MOUSE	79 kDa	0	0	0	0	0	0	12	0	0
tr|E9QLL6|E9QLL6_MOUSE (+4)	77 kDa	6	8	7	E9QLL6	Ggnbp2	Gametogenetin Binding Protein 2		tr|E9QLL6|E9QLL6_MOUSE	77 kDa	0	0	0	0	0	0	1	0	0
					P97350	Pkp1	Plakophilin-1		sp|P97350|PKP1_MOUSE	81 kDa	0	1	0	0	7	2	1	0	1
tr|Q69ZZ3|Q69ZZ3_MOUSE (+1)	218 kDa	5	8	6.5	Q69ZZ3	Snrnp200	U5 small nuclear ribonucleoprotein 200 kDa helicase		tr|Q6P4T2|Q6P4T2_MOUSE	245 kDa	10	0	0	0	0	0	0	0	0
					Q9WUB3	Pygm	Glycogen phosphorylase, muscle form		sp|Q9WUB3|PYGM_MOUSE	97 kDa	10	3	1	0	0	0	0	0	0
sp|P51881|ADT2_MOUSE (+1)	33 kDa	6	7	6.5	P51881	Slc25a5	ADP/ATP translocase 2		sp|P51881|ADT2_MOUSE	33 kDa	1	0	0	0	0	0	0	0	0
sp|Q8K4Z5|SF3A1_MOUSE	89 kDa	6	7	6.5	Q8K4Z5	Sf3a1	Splicing factor 3A subunit 1				N.D.	N.D.	N.D.	N.D.	N.D.	N.D.	N.D.	N.D.	N.D.
sp|P47754|CAZA2_MOUSE (+1)	33 kDa	7	6	6.5	P47754	Capza2	F-actin-capping protein subunit alpha-2				N.D.	N.D.	N.D.	N.D.	N.D.	N.D.	N.D.	N.D.	N.D.
sp|Q8CGF7-2|TCRG1_MOUSE (+2)	122 kDa	6	6	6	Q8CGF7-2	Tcerg1	Transcription elongation regulator 1		sp|Q8CGF7-2|TCRG1_MOUSE	122 kDa	0	0	0	5	0	0	0	0	0
sp|P04104|K2C1_MOUSE	66 kDa	6	6	6	P04104	Krt1	Keratin, type II cytoskeletal 1		sp|P04104|K2C1_MOUSE	66 kDa	3	6	3	2	5	4	3	3	3
sp|Q9WTX8|MD1L1_MOUSE	84 kDa	6	6	6	Q9WTX8	Mad1l1	Mitotic spindle assembly checkpoint protein MAD1				N.D.	N.D.	N.D.	N.D.	N.D.	N.D.	N.D.	N.D.	N.D.
sp|Q6IFX2|K1C42_MOUSE	50 kDa	6	6	6	Q6IFX2	Krt42	Keratin, type I cytoskeletal 42		sp|Q6IFX2|K1C42_MOUSE	50 kDa	2	3	3	3	5	5	2	1	4
tr|Q3TKF8|Q3TKF8_MOUSE (+6)	72 kDa	6	6	6	Q3TKF8	Hspa5	Putative uncharacterized protein		tr|Q3U9G2|Q3U9G2_MOUSE	72 kDa	1	0	0	0	0	0	8	0	0
tr|Q3TWN5|Q3TWN5_MOUSE (+5)	88 kDa	5	6	5.5	Q3TWN5	Hnrnpu	Putative uncharacterized protein				N.D.	N.D.	N.D.	N.D.	N.D.	N.D.	N.D.	N.D.	N.D.
sp|Q8BMS1|ECHA_MOUSE	83 kDa	6	5	5.5	Q8BMS1	Hadha	Trifunctional enzyme subunit alpha, mitochondrial				N.D.	N.D.	N.D.	N.D.	N.D.	N.D.	N.D.	N.D.	N.D.
sp|Q9CW03|SMC3_MOUSE (+2)	142 kDa	4	7	5.5	Q9CW03	Smc3	Structural maintenance of chromosomes protein 3		tr|E9Q762|E9Q762_MOUSE	142 kDa	0	0	0	12	0	0	0	0	0
					Q3U0E0	Ddx41	Probable ATP-dependent RNA helicase DDX41		tr|Q3U0E0|Q3U0E0_MOUSE	70 kDa	0	0	0	0	0	0	15	0	0
tr|Q3U7K7|Q3U7K7_MOUSE	53 kDa	5	5	5	Q3U7K7	Trim21	E3 ubiquitin-protein ligase TRIM21		tr|Q3U7K7|Q3U7K7_MOUSE	53 kDa	13	8	8	8	8	7	6	15	1
tr|A5JUZ1|A5JUZ1_MOUSE (+12)	9 kDa	5	5	5	A5JUZ1	Ubc	Ubiqutin subunit 1				N.D.	N.D.	N.D.	N.D.	N.D.	N.D.	N.D.	N.D.	N.D.
sp|Q3UKJ7|SMU1_MOUSE (+1)	58 kDa	4	6	5	Q3UKJ7	Smu1	WD40 repeat-containing protein SMU1				N.D.	N.D.	N.D.	N.D.	N.D.	N.D.	N.D.	N.D.	N.D.
tr|Q5RKN9|Q5RKN9_MOUSE (+2)	33 kDa	4	6	5	Q5RKN9	Capza1	Capping protein (Actin filament) muscle Z-line, alpha 1				N.D.	N.D.	N.D.	N.D.	N.D.	N.D.	N.D.	N.D.	N.D.
tr|Q3TNH0|Q3TNH0_MOUSE (+2)	46 kDa	5	5	5	Q3TNH0	Tmpo	Putative uncharacterized protein				N.D.	N.D.	N.D.	N.D.	N.D.	N.D.	N.D.	N.D.	N.D.
sp|Q8R081|HNRPL_MOUSE (+2)	64 kDa	5	5	5	Q8R081	Hnrnpl	Heterogeneous nuclear ribonucleoprotein L				N.D.	N.D.	N.D.	N.D.	N.D.	N.D.	N.D.	N.D.	N.D.
sp|Q03265|ATPA_MOUSE (+1)	60 kDa	4	5	4.5	Q03265	Atp5a1	ATP synthase subunit alpha, mitochondrial				N.D.	N.D.	N.D.	N.D.	N.D.	N.D.	N.D.	N.D.	N.D.
tr|A0JLV3|A0JLV3_MOUSE (+13)	14 kDa	4	5	4.5	A0JLV3	Hist1h2bj	Histone H2B				N.D.	N.D.	N.D.	N.D.	N.D.	N.D.	N.D.	N.D.	N.D.
sp|P62806|H4_MOUSE (+1)	11 kDa	4	5	4.5	P62806	Hist1h4a	Histone H4		sp|P62806|H4_MOUSE	11 kDa	0	0	0	0	0	0	0	0	5
sp|Q922D4-2|PP6R3_MOUSE (+1)	93 kDa	3	6	4.5	Q922D4-2	Ppp6r3	Serine/threonine-protein phosphatase 6 regulatory subunit 3		sp|Q922D4-2|PP6R3_MOUSE	93 kDa	0	0	0	0	0	8	0	0	0
sp|Q99KP6|PRP19_MOUSE (+2)	55 kDa	4	5	4.5	Q99KP6	Prpf19	Pre-mRNA-processing factor 19				N.D.	N.D.	N.D.	N.D.	N.D.	N.D.	N.D.	N.D.	N.D.
tr|A2AMW0|A2AMW0_MOUSE (+4)	29 kDa	4	5	4.5	A2AMW0	Capzb	Capping protein (Actin filament) muscle Z-line, beta, isoform CRA_a				N.D.	N.D.	N.D.	N.D.	N.D.	N.D.	N.D.	N.D.	N.D.
tr|Q08EK4|Q08EK4_MOUSE (+2)	61 kDa	4	5	4.5	Q08EK4	Krt77	Keratin 77		tr|Q08EK4|Q08EK4_MOUSE	61 kDa	7	8	5	3	6	5	3	4	4
tr|Q3UDX4|Q3UDX4_MOUSE (+4)	73 kDa	4	5	4.5	Q3UDX4	Dhx15	Putative uncharacterized protein				N.D.	N.D.	N.D.	N.D.	N.D.	N.D.	N.D.	N.D.	N.D.
sp|Q3ULD5|MCCB_MOUSE (+1)	61 kDa	3	6	4.5	Q3ULD5	Mccc2	Methylcrotonoyl-CoA carboxylase beta chain, mitochondrial		sp|Q3ULD5|MCCB_MOUSE	61 kDa	0	0	0	0	0	0	0	7	0
sp|Q8BWT1|THIM_MOUSE (+2)	42 kDa	5	4	4.5	Q8BWT1	Acaa2	3-ketoacyl-CoA thiolase, mitochondrial				N.D.	N.D.	N.D.	N.D.	N.D.	N.D.	N.D.	N.D.	N.D.
sp|P61979-3|HNRPK_MOUSE (+11)	49 kDa	4	5	4.5	P61979-3	Hnrnpk	Heterogeneous nuclear ribonucleoprotein K		sp|P61979-3|HNRPK_MOUSE	49 kDa	0	0	0	0	0	0	0	11	0
sp|P68254-2|1433T_MOUSE (+2)	28 kDa	3	6	4.5	P68254-2	Ywhaq	14-3-3 protein theta				N.D.	N.D.	N.D.	N.D.	N.D.	N.D.	N.D.	N.D.	N.D.
tr|Q9CZI7|Q9CZI7_MOUSE (+2)	39 kDa	2	7	4.5	Q9CZI7	Anxa2	Annexin				N.D.	N.D.	N.D.	N.D.	N.D.	N.D.	N.D.	N.D.	N.D.
sp|Q61656|DDX5_MOUSE (+5)	69 kDa	4	4	4	Q61656	Ddx5					N.D.	N.D.	N.D.	N.D.	N.D.	N.D.	N.D.	N.D.	N.D.
sp|Q9CU62|SMC1A_MOUSE (+1)	143 kDa	4	4	4	Q9CU62	Smc1a	Structural maintenance of chromosomes protein 1A		tr|A2AFQ5|A2AFQ5_MOUSE	143 kDa	0	0	0	10	0	0	0	0	0
tr|B9EKE9|B9EKE9_MOUSE (+3)	73 kDa	4	4	4	B9EKE9	Ddx3x	Ddx3x protein		tr|B9EKE9|B9EKE9_MOUSE	73 kDa	0	0	0	0	0	0	8	0	0
tr|Q9CZ80|Q9CZ80_MOUSE (+1)	37 kDa	4	4	4	Q9CZ80	Nup37					N.D.	N.D.	N.D.	N.D.	N.D.	N.D.	N.D.	N.D.	N.D.
sp|P02666|CASB_BOVIN	25 kDa	4	4	4	P02666	Casb			sp|P02666|CASB_BOVIN	25 kDa	4	2	1	0	0	2	0	1	1
tr|Q80W39|Q80W39_MOUSE (+3)	98 kDa	5	3	4	Q80W39	Sf3b2			tr|Q80W39|Q80W39_MOUSE	98 kDa	0	0	0	0	0	2	0	0	0
tr|Q3V1K9|Q3V1K9_MOUSE (+2)	53 kDa	3	5	4	Q3V1K9	Des			tr|Q3V1K9|Q3V1K9_MOUSE	53 kDa	1	0	0	0	0	0	0	0	0
tr|Q561N5|Q561N5_MOUSE (+2)	18 kDa	4	4	4	Q561N5	Rps18					N.D.	N.D.	N.D.	N.D.	N.D.	N.D.	N.D.	N.D.	N.D.
tr|Q5SX50|Q5SX50_MOUSE (+2)	15 kDa	5	3	4	Q5SX50	Pfn1			tr|Q5SX50|Q5SX50_MOUSE	15 kDa	0	0	0	0	0	0	0	0	2
tr|Q0VDN0|Q0VDN0_MOUSE (+6)	57 kDa	4	3	3.5	Q0VDN0	Krt78					N.D.	N.D.	N.D.	N.D.	N.D.	N.D.	N.D.	N.D.	N.D.
sp|P01872|IGHM_MOUSE (+1)	50 kDa	4	3	3.5	P01872	Ighm			sp|P01872|IGHM_MOUSE	50 kDa	0	0	0	0	0	0	8	0	0
sp|O70133|DHX9_MOUSE (+2)	149 kDa	2	5	3.5	O70133	Dhx9			sp|O70133|DHX9_MOUSE	149 kDa	0	1	1	5	0	1	1	0	0
sp|Q9Z2K1|K1C16_MOUSE (+4)	52 kDa	4	3	3.5	Q9Z2K1	Krt16					N.D.	N.D.	N.D.	N.D.	N.D.	N.D.	N.D.	N.D.	N.D.
sp|P68510|1433F_MOUSE	28 kDa	4	3	3.5	P68510	Ywhah					N.D.	N.D.	N.D.	N.D.	N.D.	N.D.	N.D.	N.D.	N.D.
sp|P60335|PCBP1_MOUSE	37 kDa	3	4	3.5	P60335	Pcbp1					N.D.	N.D.	N.D.	N.D.	N.D.	N.D.	N.D.	N.D.	N.D.
tr|E9Q7G0|E9Q7G0_MOUSE (+1)	236 kDa	5	2	3.5	E9Q7G0	Numa1					N.D.	N.D.	N.D.	N.D.	N.D.	N.D.	N.D.	N.D.	N.D.
sp|Q6PDM2|SRSF1_MOUSE (+1)	28 kDa	3	4	3.5	Q6PDM2	Srsf1					N.D.	N.D.	N.D.	N.D.	N.D.	N.D.	N.D.	N.D.	N.D.
tr|D4N6R6|D4N6R6_MUSMC (+1)	16 kDa	4	3	3.5	D4N6R6	Hbbt1			tr|D4N6R6|D4N6R6_MUSMC	16 kDa	0	1	0	0	0	0	0	0	3
tr|B2RTP7|B2RTP7_MOUSE (+1)	71 kDa	2	4	3	B2RTP7	Krt2			tr|B2RTP7|B2RTP7_MOUSE	71 kDa	8	8	7	6	8	7	7	4	6
tr|A0AUV1|A0AUV1_MOUSE (+10)	14 kDa	2	4	3	A0AUV1	Hist1h2ah					N.D.	N.D.	N.D.	N.D.	N.D.	N.D.	N.D.	N.D.	N.D.
tr|Q3UAC4|Q3UAC4_MOUSE (+2)	70 kDa	3	3	3	Q3UAC4	Ddx41					N.D.	N.D.	N.D.	N.D.	N.D.	N.D.	N.D.	N.D.	N.D.
tr|Q53YX2|Q53YX2_MOUSE (+1)	18 kDa	3	3	3	Q53YX2	Thy1			tr|Q53YX2|Q53YX2_MOUSE	18 kDa	0	0	0	0	0	0	0	0	1
tr|Q3UBP6|Q3UBP6_MOUSE	42 kDa	4	2	3	Q3UBP6	Actb					N.D.	N.D.	N.D.	N.D.	N.D.	N.D.	N.D.	N.D.	N.D.
sp|Q8BI72|CARF_MOUSE	60 kDa	3	3	3	Q8BI72	Cdkn2aip					N.D.	N.D.	N.D.	N.D.	N.D.	N.D.	N.D.	N.D.	N.D.
tr|E9Q715|E9Q715_MOUSE (+11)	33 kDa	3	3	3	E9Q715	Luc7l2					N.D.	N.D.	N.D.	N.D.	N.D.	N.D.	N.D.	N.D.	N.D.
tr|Q99K20|Q99K20_MOUSE (+6)	35 kDa	3	3	3	Q99K20	Ldha					N.D.	N.D.	N.D.	N.D.	N.D.	N.D.	N.D.	N.D.	N.D.
sp|Q80UP5|AN13A_MOUSE (+1)	67 kDa	4	2	3	Q80UP5	Ankrd13a					N.D.	N.D.	N.D.	N.D.	N.D.	N.D.	N.D.	N.D.	N.D.
tr|Q3TM37|Q3TM37_MOUSE (+1)	35 kDa	2	3	2.5	Q3TM37	Snw1					N.D.	N.D.	N.D.	N.D.	N.D.	N.D.	N.D.	N.D.	N.D.
tr|D3Z6R0|D3Z6R0_MOUSE (+1)	50 kDa	3	2	2.5	D3Z6R0	Gm5478			tr|D3Z6R0|D3Z6R0_MOUSE	50 kDa	3	4	0	2	5	3	4	3	3
sp|Q9JLI8|SART3_MOUSE	110 kDa	2	3	2.5	Q9JLI8	Sart3					N.D.	N.D.	N.D.	N.D.	N.D.	N.D.	N.D.	N.D.	N.D.
tr|B2RXM2|B2RXM2_MOUSE (+11)	37 kDa	1	4	2.5	B2RXM2	Gm6793					N.D.	N.D.	N.D.	N.D.	N.D.	N.D.	N.D.	N.D.	N.D.
tr|Q3ULW0|Q3ULW0_MOUSE (+2)	24 kDa	2	3	2.5	Q3ULW0	Ran					N.D.	N.D.	N.D.	N.D.	N.D.	N.D.	N.D.	N.D.	N.D.
tr|Q6DI63|Q6DI63_MOUSE	26 kDa	2	3	2.5	Q6DI63	C1qc			tr|Q6DI63|Q6DI63_MOUSE	26 kDa	0	0	0	0	0	0	2	1	1
sp|P07901|HS90A_MOUSE (+2)	85 kDa	2	3	2.5	P07901	Hsp90aa1					N.D.	N.D.	N.D.	N.D.	N.D.	N.D.	N.D.	N.D.	N.D.
sp|P19001|K1C19_MOUSE (+1)	45 kDa	3	2	2.5	P19001	Krt19					N.D.	N.D.	N.D.	N.D.	N.D.	N.D.	N.D.	N.D.	N.D.
sp|P62996|TRA2B_MOUSE	34 kDa	2	3	2.5	P62996	Tra2b					N.D.	N.D.	N.D.	N.D.	N.D.	N.D.	N.D.	N.D.	N.D.
tr|A8IP69|A8IP69_MOUSE (+1)	28 kDa	3	2	2.5	A8IP69	Ywhag					N.D.	N.D.	N.D.	N.D.	N.D.	N.D.	N.D.	N.D.	N.D.
tr|E9QN07|E9QN07_MOUSE (+14)	198 kDa	3	2	2.5	E9QN07	Tsc2					N.D.	N.D.	N.D.	N.D.	N.D.	N.D.	N.D.	N.D.	N.D.
tr|O70569|O70569_MOUSE (+1)	16 kDa	2	3	2.5	O70569	Rps14					N.D.	N.D.	N.D.	N.D.	N.D.	N.D.	N.D.	N.D.	N.D.
sp|P52480-2|KPYM_MOUSE (+1)	58 kDa	1	4	2.5	P52480-2	Pkm			sp|P52480-2|KPYM_MOUSE	58 kDa	1	0	1	0	1	5	0	5	0
tr|Q4FZE6|Q4FZE6_MOUSE (+1)	22 kDa	4	1	2.5	Q4FZE6	Rps7					N.D.	N.D.	N.D.	N.D.	N.D.	N.D.	N.D.	N.D.	N.D.
sp|P14869|RLA0_MOUSE (+1)	34 kDa	2	3	2.5	P14869	Rplp0					N.D.	N.D.	N.D.	N.D.	N.D.	N.D.	N.D.	N.D.	N.D.
sp|P35979|RL12_MOUSE (+2)	18 kDa	2	3	2.5	P35979	Rpl12					N.D.	N.D.	N.D.	N.D.	N.D.	N.D.	N.D.	N.D.	N.D.
tr|E9QPY3|E9QPY3_MOUSE (+2)	140 kDa	2	3	2.5	E9QPY3	Ptprc					N.D.	N.D.	N.D.	N.D.	N.D.	N.D.	N.D.	N.D.	N.D.
sp|Q3UL36|ARGL1_MOUSE	33 kDa	1	3	2	Q3UL36	Arglu1					N.D.	N.D.	N.D.	N.D.	N.D.	N.D.	N.D.	N.D.	N.D.
tr|Q9Z1R9|Q9Z1R9_MOUSE	26 kDa	2	2	2	Q9Z1R9	Prss1			tr|Q9Z1R9|Q9Z1R9_MOUSE	26 kDa	0	1	2	0	1	0	1	1	1
tr|Q5FW97|Q5FW97_MOUSE (+1)	47 kDa	2	2	2	Q5FW97	EG433182					N.D.	N.D.	N.D.	N.D.	N.D.	N.D.	N.D.	N.D.	N.D.
sp|O35737|HNRH1_MOUSE (+2)	49 kDa	3	1	2	O35737	Hnrnph1					N.D.	N.D.	N.D.	N.D.	N.D.	N.D.	N.D.	N.D.	N.D.
tr|Q545F8|Q545F8_MOUSE (+2)	28 kDa	2	2	2	Q545F8	Rps4x					N.D.	N.D.	N.D.	N.D.	N.D.	N.D.	N.D.	N.D.	N.D.
tr|Q3U8I0|Q3U8I0_MOUSE (+7)	33 kDa	2	2	2	Q3U8I0	Eif4a1					N.D.	N.D.	N.D.	N.D.	N.D.	N.D.	N.D.	N.D.	N.D.
tr|Q3TJ78|Q3TJ78_MOUSE (+4)	47 kDa	2	2	2	Q3TJ78	Poldip3					N.D.	N.D.	N.D.	N.D.	N.D.	N.D.	N.D.	N.D.	N.D.
tr|E0CYH0|E0CYH0_MOUSE	44 kDa	2	2	2	E0CYH0	Wtap					N.D.	N.D.	N.D.	N.D.	N.D.	N.D.	N.D.	N.D.	N.D.
tr|Q3UBU0|Q3UBU0_MOUSE (+3)	92 kDa	2	2	2	Q3UBU0	Hsp90b1			tr|Q3UBU0|Q3UBU0_MOUSE	92 kDa	0	0	0	0	0	0	0	1	0
sp|Q60972|RBBP4_MOUSE (+7)	48 kDa	2	2	2	Q60972	Rbbp4					N.D.	N.D.	N.D.	N.D.	N.D.	N.D.	N.D.	N.D.	N.D.
sp|P16546-2|SPTA2_MOUSE (+7)	282 kDa	3	1	2	P16546-2	Sptan1					N.D.	N.D.	N.D.	N.D.	N.D.	N.D.	N.D.	N.D.	N.D.
tr|Q792Z1|Q792Z1_MOUSE	26 kDa	3	1	2	Q792Z1	Try10			tr|Q792Z1|Q792Z1_MOUSE	26 kDa	4	7	7	5	5	4	5	5	6
tr|Q3T9Z7|Q3T9Z7_MOUSE (+2)	54 kDa	3	1	2	Q3T9Z7	Wasf2					N.D.	N.D.	N.D.	N.D.	N.D.	N.D.	N.D.	N.D.	N.D.
tr|Q8VC94|Q8VC94_MOUSE (+5)	19 kDa	2	2	2	Q8VC94	Rpl11					N.D.	N.D.	N.D.	N.D.	N.D.	N.D.	N.D.	N.D.	N.D.
tr|Q9CWI9|Q9CWI9_MOUSE (+4)	16 kDa	2	2	2	Q9CWI9	Rps23					N.D.	N.D.	N.D.	N.D.	N.D.	N.D.	N.D.	N.D.	N.D.
tr|Q14C24|Q14C24_MOUSE (+1)	28 kDa	2	2	2	Q14C24	U2af1					N.D.	N.D.	N.D.	N.D.	N.D.	N.D.	N.D.	N.D.	N.D.
sp|Q3U9G9|LBR_MOUSE	71 kDa	1	3	2	Q3U9G9	Lbr			sp|Q3U9G9|LBR_MOUSE	71 kDa	0	0	0	0	0	0	0	2	0
tr|A6QRH4|A6QRH4_MOUSE (+9)	34 kDa	1	3	2	A6QRH4	Rbm39					N.D.	N.D.	N.D.	N.D.	N.D.	N.D.	N.D.	N.D.	N.D.
tr|B7FAV1|B7FAV1_MOUSE (+4)	275 kDa	3	1	2	B7FAV1	Flna					N.D.	N.D.	N.D.	N.D.	N.D.	N.D.	N.D.	N.D.	N.D.
tr|Q9CX86|Q9CX86_MOUSE	31 kDa	3	1	2	Q9CX86	Hnrnpa0					N.D.	N.D.	N.D.	N.D.	N.D.	N.D.	N.D.	N.D.	N.D.
sp|Q9Z204-4|HNRPC_MOUSE (+5)	32 kDa	1	3	2	Q9Z204-4	Hnrpc					N.D.	N.D.	N.D.	N.D.	N.D.	N.D.	N.D.	N.D.	N.D.
tr|B1AXW5|B1AXW5_MOUSE (+4)	19 kDa	1	3	2	B1AXW5	Prdx1			tr|B1AXW5|B1AXW5_MOUSE	19 kDa	0	3	0	0	2	3	0	0	0
tr|Q3ULT2|Q3ULT2_MOUSE (+2)	105 kDa	2	2	2	Q3ULT2	Actn4					N.D.	N.D.	N.D.	N.D.	N.D.	N.D.	N.D.	N.D.	N.D.
sp|Q5SWD9|TSR1_MOUSE	92 kDa	1	3	2	Q5SWD9	Tsr1					N.D.	N.D.	N.D.	N.D.	N.D.	N.D.	N.D.	N.D.	N.D.
sp|Q62093|SRSF2_MOUSE (+3)	25 kDa	1	2	1.5	Q62093	Srsf2					N.D.	N.D.	N.D.	N.D.	N.D.	N.D.	N.D.	N.D.	N.D.
tr|Q5NTY0|Q5NTY0_MOUSE (+2)	45 kDa	1	2	1.5	Q5NTY0	Dnaja1					N.D.	N.D.	N.D.	N.D.	N.D.	N.D.	N.D.	N.D.	N.D.
sp|P84104-2|SRSF3_MOUSE (+4)	14 kDa	2	1	1.5	P84104-2	Srsf3					N.D.	N.D.	N.D.	N.D.	N.D.	N.D.	N.D.	N.D.	N.D.
sp|Q9CQR6|PPP6_MOUSE	35 kDa	2	1	1.5	Q9CQR6	Ppp6c					N.D.	N.D.	N.D.	N.D.	N.D.	N.D.	N.D.	N.D.	N.D.
tr|E9Q313|E9Q313_MOUSE (+3)	20 kDa	1	2	1.5	E9Q313	Phb2					N.D.	N.D.	N.D.	N.D.	N.D.	N.D.	N.D.	N.D.	N.D.
sp|Q62425|NDUA4_MOUSE	9 kDa	1	2	1.5	Q62425	Ndufa4			sp|Q62425|NDUA4_MOUSE	9 kDa	0	0	0	0	0	0	0	0	1
tr|Q3TFF0|Q3TFF0_MOUSE (+1)	46 kDa	2	1	1.5	Q3TFF0	Dnaja2					N.D.	N.D.	N.D.	N.D.	N.D.	N.D.	N.D.	N.D.	N.D.
tr|Q3UV11|Q3UV11_MOUSE (+3)	60 kDa	2	1	1.5	Q3UV11	Krt6b			tr|Q3UV11|Q3UV11_MOUSE	60 kDa	0	0	1	0	0	0	0	1	0
sp|P28063|PSB8_MOUSE	30 kDa	2	1	1.5	P28063	Psmb8					N.D.	N.D.	N.D.	N.D.	N.D.	N.D.	N.D.	N.D.	N.D.
tr|Q3URH5|Q3URH5_MOUSE (+2)	143 kDa	0	3	1.5	Q3URH5	Smarca4					N.D.	N.D.	N.D.	N.D.	N.D.	N.D.	N.D.	N.D.	N.D.
sp|P57784|RU2A_MOUSE	28 kDa	1	2	1.5	P57784	Snrpa1					N.D.	N.D.	N.D.	N.D.	N.D.	N.D.	N.D.	N.D.	N.D.
sp|P68372|TBB2C_MOUSE	50 kDa	1	2	1.5	P68372	Tubb4b					N.D.	N.D.	N.D.	N.D.	N.D.	N.D.	N.D.	N.D.	N.D.
tr|Q4VAG4|Q4VAG4_MOUSE (+1)	15 kDa	1	2	1.5	Q4VAG4	Rpl22			tr|Q4VAG4|Q4VAG4_MOUSE	15 kDa	0	0	0	0	0	0	0	0	2
tr|Q54AH9|Q54AH9_MOUSE (+4)	16 kDa	1	2	1.5	Q54AH9	Hbb-b2	Beta-2-globin		tr|Q54AH9|Q54AH9_MOUSE	16 kDa	0	0	1	1	0	0	0	0	7
tr|Q91XB1|Q91XB1_MOUSE (+1)	86 kDa	1	2	1.5	Q91XB1	Satb1					N.D.	N.D.	N.D.	N.D.	N.D.	N.D.	N.D.	N.D.	N.D.
tr|Q9CWK0|Q9CWK0_MOUSE (+1)	26 kDa	1	2	1.5	Q9CWK0	Rpl14					N.D.	N.D.	N.D.	N.D.	N.D.	N.D.	N.D.	N.D.	N.D.
sp|Q9D824-4|FIP1_MOUSE (+6)	56 kDa	2	1	1.5	Q9D824-4	Fip1l1					N.D.	N.D.	N.D.	N.D.	N.D.	N.D.	N.D.	N.D.	N.D.
sp|Q9WU78|PDC6I_MOUSE (+4)	96 kDa	2	1	1.5	Q9WU78	Pdcd6ip					N.D.	N.D.	N.D.	N.D.	N.D.	N.D.	N.D.	N.D.	N.D.
tr|A2AFK7|A2AFK7_MOUSE (+2)	34 kDa	2	1	1.5	A2AFK7	Eif4a3					N.D.	N.D.	N.D.	N.D.	N.D.	N.D.	N.D.	N.D.	N.D.
tr|Q5BLJ9|Q5BLJ9_MOUSE (+1)	16 kDa	2	1	1.5	Q5BLJ9	Rpl27					N.D.	N.D.	N.D.	N.D.	N.D.	N.D.	N.D.	N.D.	N.D.
sp|Q6NVF9|CPSF6_MOUSE	59 kDa	2	1	1.5	Q6NVF9	Cpsf6					N.D.	N.D.	N.D.	N.D.	N.D.	N.D.	N.D.	N.D.	N.D.
tr|Q99L83|Q99L83_MOUSE (+4)	37 kDa	2	1	1.5	Q99L83	Lgals9					N.D.	N.D.	N.D.	N.D.	N.D.	N.D.	N.D.	N.D.	N.D.
tr|Q8C2Q8|Q8C2Q8_MOUSE (+5)	30 kDa	2	1	1.5	Q8C2Q8	Atp5c1					N.D.	N.D.	N.D.	N.D.	N.D.	N.D.	N.D.	N.D.	N.D.
sp|Q922R8|PDIA6_MOUSE (+3)	48 kDa	1	2	1.5	Q922R8	Pdia6					N.D.	N.D.	N.D.	N.D.	N.D.	N.D.	N.D.	N.D.	N.D.
sp|P01027|CO3_MOUSE (+1)	186 kDa	1	2	1.5	P01027	C3					N.D.	N.D.	N.D.	N.D.	N.D.	N.D.	N.D.	N.D.	N.D.
sp|P21107-2|TPM3_MOUSE	29 kDa	2	1	1.5	P21107-2	Tpm3					N.D.	N.D.	N.D.	N.D.	N.D.	N.D.	N.D.	N.D.	N.D.
sp|Q03267|IKZF1_MOUSE (+2)	57 kDa	1	2	1.5	Q03267	Izf1					N.D.	N.D.	N.D.	N.D.	N.D.	N.D.	N.D.	N.D.	N.D.
tr|B2RQC6|B2RQC6_MOUSE (+1)	243 kDa	2	1	1.5	B2RQC6	Cad			tr|B2RQC6|B2RQC6_MOUSE	243 kDa	1	0	0	0	0	0	0	0	0
tr|Q5SVY2|Q5SVY2_MOUSE (+3)	18 kDa	1	1	1	Q5SVY2	Ppia					N.D.	N.D.	N.D.	N.D.	N.D.	N.D.	N.D.	N.D.	N.D.
tr|Q3UBL9|Q3UBL9_MOUSE (+8)	95 kDa	1	1	1	Q3UBL9	Eef2					N.D.	N.D.	N.D.	N.D.	N.D.	N.D.	N.D.	N.D.	N.D.
sp|Q9D0F3|LMAN1_MOUSE (+1)	58 kDa	1	1	1	Q9D0F3	Lman1			sp|Q9D0F3|LMAN1_MOUSE	58 kDa	0	0	0	0	0	0	0	6	0
tr|Q62379|Q62379_MOUSE (+2)	14 kDa	1	1	1	Q62379	Snrpb2					N.D.	N.D.	N.D.	N.D.	N.D.	N.D.	N.D.	N.D.	N.D.
sp|Q8VED5|K2C79_MOUSE	58 kDa	1	1	1	Q8VED5	Krt79			sp|Q8VED5|K2C79_MOUSE	58 kDa	0	1	1	1	1	1	1	1	1
tr|Q3U793|Q3U793_MOUSE (+3)	27 kDa	1	1	1	Q3U793	C1pb					N.D.	N.D.	N.D.	N.D.	N.D.	N.D.	N.D.	N.D.	N.D.
sp|Q8BL97-3|SRSF7_MOUSE	18 kDa	1	1	1	Q8BL97-3	Srsf7					N.D.	N.D.	N.D.	N.D.	N.D.	N.D.	N.D.	N.D.	N.D.
sp|Q3UV17|K22O_MOUSE	63 kDa	1	1	1	Q3UV17	Krt76			sp|Q3UV17|K22O_MOUSE	63 kDa	1	3	4	1	2	3	2	1	3
sp|Q61495|DSG1A_MOUSE	115 kDa	1	1	1	Q61495	Dsg1a					N.D.	N.D.	N.D.	N.D.	N.D.	N.D.	N.D.	N.D.	N.D.
tr|Q4FZK2|Q4FZK2_MOUSE (+1)	50 kDa	1	1	1	Q4FZK2	Eef1g					N.D.	N.D.	N.D.	N.D.	N.D.	N.D.	N.D.	N.D.	N.D.
sp|Q6ZWN5|RS9_MOUSE	23 kDa	1	1	1	Q6ZWN5	Rps9					N.D.	N.D.	N.D.	N.D.	N.D.	N.D.	N.D.	N.D.	N.D.
tr|Q8C2R5|Q8C2R5_MOUSE (+13)	32 kDa	1	1	1	Q8C2R5	Ptbp1					N.D.	N.D.	N.D.	N.D.	N.D.	N.D.	N.D.	N.D.	N.D.
sp|P55937-1|GOGA3_MOUSE (+2)	163 kDa	1	1	1	P55937-1	Golga3					N.D.	N.D.	N.D.	N.D.	N.D.	N.D.	N.D.	N.D.	N.D.
sp|P68368|TBA4A_MOUSE	50 kDa	1	1	1	P68368	Tuba4a			sp|P68368|TBA4A_MOUSE	50 kDa	0	0	0	0	0	0	0	1	0
sp|Q501J6|DDX17_MOUSE (+1)	72 kDa	1	1	1	Q501J6	Ddx17			sp|Q501J6|DDX17_MOUSE	72 kDa	0	0	0	0	0	0	5	0	0
sp|Q7TMM9|TBB2A_MOUSE	50 kDa	1	1	1	Q7TMM9	Tubb2a					N.D.	N.D.	N.D.	N.D.	N.D.	N.D.	N.D.	N.D.	N.D.
sp|Q8BIG4|FBX28_MOUSE	41 kDa	1	1	1	Q8BIG4	Fbxo28					N.D.	N.D.	N.D.	N.D.	N.D.	N.D.	N.D.	N.D.	N.D.
sp|Q9CR46|SKA2_MOUSE	14 kDa	1	1	1	Q9CR46	Ska2					N.D.	N.D.	N.D.	N.D.	N.D.	N.D.	N.D.	N.D.	N.D.
sp|Q9CY58-4|PAIRB_MOUSE (+7)	26 kDa	1	1	1	Q9CY58-4	Serbp1					N.D.	N.D.	N.D.	N.D.	N.D.	N.D.	N.D.	N.D.	N.D.
sp|Q9CZX8|RS19_MOUSE (+3)	16 kDa	1	1	1	Q9CZX8	Rps19					N.D.	N.D.	N.D.	N.D.	N.D.	N.D.	N.D.	N.D.	N.D.
sp|Q9D0T1|NH2L1_MOUSE (+1)	14 kDa	1	1	1	Q9D0T1	Snu13			sp|Q9D0T1|NH2L1_MOUSE	14 kDa	0	0	0	0	0	0	0	0	2
sp|Q9JIX8|ACINU_MOUSE (+1)	151 kDa	1	1	1	Q9JIX8	Acin1			sp|Q9JIX8|ACINU_MOUSE	151 kDa	0	1	0	0	0	0	0	0	0
tr|A2AV97|A2AV97_MOUSE (+1)	12 kDa	1	1	1	A2AV97	Txn1			tr|A2AV97|A2AV97_MOUSE	12 kDa	1	0	0	0	0	0	0	0	2
tr|B2RUB9|B2RUB9_MOUSE	75 kDa	1	1	1	B2RUB9	Tmpo					N.D.	N.D.	N.D.	N.D.	N.D.	N.D.	N.D.	N.D.	N.D.
tr|B7ZWG9|B7ZWG9_MOUSE (+6)	29 kDa	1	1	1	B7ZWG9	Hnrnpa1l2					N.D.	N.D.	N.D.	N.D.	N.D.	N.D.	N.D.	N.D.	N.D.
tr|E9QNY0|E9QNY0_MOUSE (+2)	42 kDa	1	1	1	E9QNY0	Plrg1					N.D.	N.D.	N.D.	N.D.	N.D.	N.D.	N.D.	N.D.	N.D.
tr|Q3TPC5|Q3TPC5_MOUSE (+1)	47 kDa	1	1	1	Q3TPC5	Ppp2r2a					N.D.	N.D.	N.D.	N.D.	N.D.	N.D.	N.D.	N.D.	N.D.
tr|Q3TWW8|Q3TWW8_MOUSE (+3)	39 kDa	1	1	1	Q3TWW8	Srsf6					N.D.	N.D.	N.D.	N.D.	N.D.	N.D.	N.D.	N.D.	N.D.
tr|Q52KP0|Q52KP0_MOUSE (+1)	8 kDa	1	1	1	Q52KP0	Rpl38					N.D.	N.D.	N.D.	N.D.	N.D.	N.D.	N.D.	N.D.	N.D.
tr|Q546G4|Q546G4_MOUSE (+1)	69 kDa	1	1	1	Q546G4	Alb			tr|Q546G4|Q546G4_MOUSE	69 kDa	2	1	1	1	6	0	3	0	1
tr|Q61782|Q61782_MOUSE	11 kDa	1	1	1	Q61782				tr|Q61782|Q61782_MOUSE	11 kDa	1	1	0	1	1	1	1	0	0
tr|Q8BUM1|Q8BUM1_MOUSE (+2)	34 kDa	1	1	1	Q8BUM1	Tardbp					N.D.	N.D.	N.D.	N.D.	N.D.	N.D.	N.D.	N.D.	N.D.
tr|Q91VM2|Q91VM2_MOUSE (+1)	14 kDa	1	1	1	Q91VM2	Snrpd3					N.D.	N.D.	N.D.	N.D.	N.D.	N.D.	N.D.	N.D.	N.D.
tr|Q3TXH6|Q3TXH6_MOUSE	59 kDa	1	1	1	Q3TXH6	Smarcd2					N.D.	N.D.	N.D.	N.D.	N.D.	N.D.	N.D.	N.D.	N.D.
sp|Q9Z2U0|PSA7_MOUSE (+6)	28 kDa	1	1	1	Q9Z2U0	Psma7					N.D.	N.D.	N.D.	N.D.	N.D.	N.D.	N.D.	N.D.	N.D.
tr|Q3UTE4|Q3UTE4_MOUSE	68 kDa	1	1	1	Q3UTE4	Rad21					N.D.	N.D.	N.D.	N.D.	N.D.	N.D.	N.D.	N.D.	N.D.
tr|A4FUS1|A4FUS1_MOUSE (+3)	16 kDa	0	1	0.5	A4FUS1	Rps16					N.D.	N.D.	N.D.	N.D.	N.D.	N.D.	N.D.	N.D.	N.D.
sp|Q6A068|CDC5L_MOUSE (+1)	92 kDa	1	0	0.5	Q6A068	Cdc5l					N.D.	N.D.	N.D.	N.D.	N.D.	N.D.	N.D.	N.D.	N.D.
tr|Q5DTR4|Q5DTR4_MOUSE (+2)	150 kDa	0	1	0.5	Q5DTR4	Sptbn1					N.D.	N.D.	N.D.	N.D.	N.D.	N.D.	N.D.	N.D.	N.D.

## Sheet: CRAPome db 1.1
CRAPome database v1.1 for human protein
					Max	median	avg	75th perc.	90th perc.
					0.963504	0.00973236	0.0572272	0.053528	0.155718
Gene	RefSeq	Mouse symbol	Avg	Count	Fraction of studies with peptide	CC306	CC305	CC304	CC309	CC308	CC307	CC28	CC108	CC45	CC61	CC135	CC570	CC582	CC156	CC538	CC52	CC37	CC328	CC408	CC575	CC548	CC166	CC90	CC262	CC357	CC168	CC169	CC235	CC562	CC178	CC252	CC261	CC56	CC366	CC367	CC67	CC536	CC371	CC277	CC278	CC246	CC46	CC247	CC173
NPIPB9			0.0340633	13	0.0316302	0	0	0	1	1	1	0	0	0	0	0	0	0	0	0	0	0	0	0	0	0	0	0	0	0	0	0	0	0	0	0	0	0	0	0	0	0	0	0	0	0	0	0	0
EPPK1		Eppk1	2.60584	126	0.306569	0	0	0	0	0	0	1	0	0	0	0	0	0	77	1	0	8	0	5	0	0	23	0	5	0	7	0	5	9	0	0	18	0	0	0	0	0	0	0	0	4	0	1	6
RPS10-NUDT3		Rps10	1.382	159	0.386861	0	0	0	0	0	0	2	0	0	1	0	13	15	0	0	0	3	0	0	5	0	0	0	5	4	1	0	1	2	1	0	4	0	5	3	0	0	2	0	0	3	0	4	2
ARPC4-TTLL3		Ttll3	0.160584	36	0.0875912	0	0	0	0	0	0	0	0	0	2	0	1	0	1	0	0	0	0	3	0	0	0	0	0	0	0	0	0	0	0	0	0	0	0	0	0	0	0	0	0	0	0	0	0
ACTN3		Actn3	0.574209	71	0.172749	0	0	0	0	0	0	0	0	0	9	0	3	1	0	0	0	0	0	2	0	0	0	0	2	0	0	0	0	0	2	0	2	0	0	0	0	0	0	0	0	1	0	0	3
RAVER1		Raver1	0.192214	42	0.10219	0	0	0	0	0	0	0	0	0	0	0	1	2	0	0	0	0	0	0	0	0	0	0	0	0	0	0	0	0	0	0	0	0	0	0	0	0	0	0	0	1	0	0	0
POLDIP2		Poldip2	0.16545	36	0.0875912	0	0	0	0	0	0	0	0	0	0	0	1	1	0	0	0	0	0	3	0	0	0	0	0	0	0	0	0	0	0	0	0	0	0	0	0	0	0	0	0	0	0	0	0
PRPS1L1		Prps1l1	1.21655	99	0.240876	0	0	0	0	0	0	0	0	0	0	0	3	2	0	1	0	0	0	26	1	1	0	0	4	0	0	0	2	2	0	0	7	0	0	0	0	1	0	0	0	1	0	0	1
EMG1		Emg1	0.114355	24	0.0583942	0	0	0	0	0	0	0	0	0	0	0	1	1	0	0	0	0	0	0	0	0	0	0	0	0	0	0	0	0	0	0	0	0	0	0	0	0	0	0	0	0	0	0	0
CDK11B		Cdk11b	0.270073	39	0.0948905	0	0	0	0	0	0	0	0	0	0	0	0	1	0	1	0	0	0	18	0	1	0	0	0	0	0	0	0	0	0	0	0	0	0	0	0	2	0	0	0	0	0	0	0
YLPM1		Ylpm1	1.38929	45	0.109489	0	0	0	0	0	0	0	0	0	0	0	0	0	1	14	0	1	0	4	0	12	0	0	0	0	1	0	0	0	0	0	0	0	0	0	0	17	0	0	0	0	0	0	0
YTHDF3		Ythdf3	0.182482	34	0.0827251	0	0	0	0	0	0	0	0	0	0	0	0	0	0	1	0	0	0	5	0	0	0	0	0	0	1	0	0	0	0	0	0	0	0	0	0	1	0	0	0	0	0	0	0
PALM2-AKAP2		Akap2	0.440389	31	0.0754258	0	0	0	0	0	0	0	0	0	0	0	0	0	0	2	0	0	0	0	0	0	0	0	0	0	0	0	0	0	0	0	0	0	0	0	0	1	0	0	0	0	0	0	0
PRIM2		Prim2	0.128954	25	0.0608273	0	0	0	0	0	0	0	0	0	0	0	0	0	0	3	0	0	0	0	0	0	0	0	0	0	0	0	0	0	0	0	1	0	0	0	0	0	0	0	0	0	0	0	0
DCP1A		Dcp1a	0.0997567	16	0.0389294	0	0	0	0	0	0	0	0	0	0	0	0	0	0	5	0	0	0	0	0	0	0	0	0	0	0	0	0	0	0	0	0	0	0	0	0	3	0	0	0	0	0	0	0
NEDD8-MDP1		Mdp1	0.0437956	15	0.0364964	0	0	0	0	0	0	0	0	0	0	0	0	0	0	1	0	0	0	0	0	0	0	0	0	0	0	0	0	0	0	0	0	0	0	0	0	0	0	0	0	0	0	0	0
CORO7-PAM16		Coro7	0.0413625	5	0.0121655	0	0	0	0	0	0	0	0	0	0	0	0	0	0	3	0	0	0	0	0	0	0	0	0	0	0	0	0	0	0	0	0	0	0	0	0	0	0	0	0	0	0	0	0
ISY1-RAB43		Isy1	0.206813	27	0.0656934	0	0	0	0	0	0	0	0	0	0	0	0	0	0	0	0	0	0	0	0	1	0	0	0	0	0	0	0	0	0	0	0	0	0	0	0	2	0	0	0	0	0	0	0
BIVM-ERCC5		Ercc5	0.0389294	11	0.026764	0	0	0	0	0	0	0	0	0	0	0	0	0	0	0	0	0	0	0	0	1	0	0	0	0	0	0	0	0	0	0	0	0	0	0	0	0	0	0	0	0	0	0	0
FPGT-TNNI3K		Tnni3k	0.00243309	1	0.00243309	0	0	0	0	0	0	0	0	0	0	0	0	0	0	0	0	0	0	0	0	0	0	0	1	0	0	0	0	0	0	0	0	0	0	0	0	0	0	0	0	0	0	0	0
MROH2A		Mroh2a	0.00243309	1	0.00243309	0	0	0	0	0	0	0	0	0	0	0	0	0	0	0	0	0	0	0	0	0	0	0	0	0	0	0	0	0	0	0	0	0	1	0	0	0	0	0	0	0	0	0	0
MUC16		Muc16	0.00973236	4	0.00973236	0	0	0	0	0	0	0	0	0	0	0	0	0	0	0	0	0	0	0	0	0	0	0	0	0	0	0	0	0	0	0	0	0	0	0	1	0	0	0	0	0	0	0	0
ZNF8		Zfp128	0.0194647	7	0.0170316	0	0	0	0	0	0	0	0	0	0	0	0	0	0	0	0	0	0	0	0	0	0	0	0	0	0	0	0	0	0	0	0	0	0	0	0	1	0	0	0	0	0	0	0
ADH1C		Adh1	0.00486618	2	0.00486618	0	0	0	0	0	0	0	0	0	0	0	0	0	0	0	0	0	0	0	0	0	0	0	0	0	0	0	0	0	0	0	0	0	0	0	0	0	0	0	0	0	0	0	1
SAMD1		Samd1	0.0413625	4	0.00973236	0	0	0	0	0	0	0	0	0	0	0	0	0	0	0	0	0	0	0	0	0	0	0	0	0	0	0	0	0	0	0	0	0	0	0	0	0	0	0	0	0	0	0	0
NT5C1B-RDH14		Nt5c1b	0.00729927	3	0.00729927	0	0	0	0	0	0	0	0	0	0	0	0	0	0	0	0	0	0	0	0	0	0	0	0	0	0	0	0	0	0	0	0	0	0	0	0	0	0	0	0	0	0	0	0
STON1-GTF2A1L		Ston1	0.00486618	2	0.00486618	0	0	0	0	0	0	0	0	0	0	0	0	0	0	0	0	0	0	0	0	0	0	0	0	0	0	0	0	0	0	0	0	0	0	0	0	0	0	0	0	0	0	0	0
LIN37		Lin37	0.00486618	1	0.00243309	0	0	0	0	0	0	0	0	0	0	0	0	0	0	0	0	0	0	0	0	0	0	0	0	0	0	0	0	0	0	0	0	0	0	0	0	0	0	0	0	0	0	0	0
KIAA0391		1110008L16Rik	0.00973236	4	0.00973236	0	0	0	0	0	0	0	0	0	0	0	0	0	0	0	0	0	0	0	0	0	0	0	0	0	0	0	0	0	0	0	0	0	0	0	0	0	0	0	0	0	0	0	0
TSGA10IP		Tsga10ip	0.00243309	1	0.00243309	0	0	0	0	0	0	0	0	0	0	0	0	0	0	0	0	0	0	0	0	0	0	0	0	0	0	0	0	0	0	0	0	0	0	0	0	0	0	0	0	0	0	0	0
NBPF1			0.00973236	1	0.00243309	0	0	0	0	0	0	0	0	0	0	0	0	0	0	0	0	0	0	0	0	0	0	0	0	0	0	0	0	0	0	0	0	0	0	0	0	0	0	0	0	0	0	0	0
TRIM39-RPP21		Trim39	0.00486618	2	0.00486618	0	0	0	0	0	0	0	0	0	0	0	0	0	0	0	0	0	0	0	0	0	0	0	0	0	0	0	0	0	0	0	0	0	0	0	0	0	0	0	0	0	0	0	0
PLA2G4E		Pla2g4e	0.00243309	1	0.00243309	0	0	0	0	0	0	0	0	0	0	0	0	0	0	0	0	0	0	0	0	0	0	0	0	0	0	0	0	0	0	0	0	0	0	0	0	0	0	0	0	0	0	0	0
DNAJC25-GNG10		Gm20503	0.00729927	3	0.00729927	0	0	0	0	0	0	0	0	0	0	0	0	0	0	0	0	0	0	0	0	0	0	0	0	0	0	0	0	0	0	0	0	0	0	0	0	0	0	0	0	0	0	0	0
TRIM64C			0.00486618	1	0.00243309	0	0	0	0	0	0	0	0	0	0	0	0	0	0	0	0	0	0	0	0	0	0	0	0	0	0	0	0	0	0	0	0	0	0	0	0	0	0	0	0	0	0	0	0
RECQL4		Recql4	0.00729927	3	0.00729927	0	0	0	0	0	0	0	0	0	0	0	0	0	0	0	0	0	0	0	0	0	0	0	0	0	0	0	0	0	0	0	0	0	0	0	0	0	0	0	0	0	0	0	0
PRB4			0.00729927	2	0.00486618	0	0	0	0	0	0	0	0	0	0	0	0	0	0	0	0	0	0	0	0	0	0	0	0	0	0	0	0	0	0	0	0	0	0	0	0	0	0	0	0	0	0	0	0
PMF1-BGLAP			0.00243309	1	0.00243309	0	0	0	0	0	0	0	0	0	0	0	0	0	0	0	0	0	0	0	0	0	0	0	0	0	0	0	0	0	0	0	0	0	0	0	0	0	0	0	0	0	0	0	0
CSMD1		Csmd1	0.00243309	1	0.00243309	0	0	0	0	0	0	0	0	0	0	0	0	0	0	0	0	0	0	0	0	0	0	0	0	0	0	0	0	0	0	0	0	0	0	0	0	0	0	0	0	0	0	0	0
MUC5AC			0.00729927	2	0.00486618	0	0	0	0	0	0	0	0	0	0	0	0	0	0	0	0	0	0	0	0	0	0	0	0	0	0	0	0	0	0	0	0	0	0	0	0	0	0	0	0	0	0	0	0
GOLGA6L1		Golga2	0.00486618	2	0.00486618	0	0	0	0	0	0	0	0	0	0	0	0	0	0	0	0	0	0	0	0	0	0	0	0	0	0	0	0	0	0	0	0	0	0	0	0	0	0	0	0	0	0	0	0
SCAMP1		Scamp1	0.00973236	3	0.00729927	0	0	0	0	0	0	0	0	0	0	0	0	0	0	0	0	0	0	0	0	0	0	0	0	0	0	0	0	0	0	0	0	0	0	0	0	0	0	0	0	0	0	0	0
GBA3			0.00243309	1	0.00243309	0	0	0	0	0	0	0	0	0	0	0	0	0	0	0	0	0	0	0	0	0	0	0	0	0	0	0	0	0	0	0	0	0	0	0	0	0	0	0	0	0	0	0	0
SARM1		Sarm1	0.00729927	1	0.00243309	0	0	0	0	0	0	0	0	0	0	0	0	0	0	0	0	0	0	0	0	0	0	0	0	0	0	0	0	0	0	0	0	0	0	0	0	0	0	0	0	0	0	0	0
VPS11		Vps11	0.00243309	1	0.00243309	0	0	0	0	0	0	0	0	0	0	0	0	0	0	0	0	0	0	0	0	0	0	0	0	0	0	0	0	0	0	0	0	0	0	0	0	0	0	0	0	0	0	0	0
KRTAP9-9			0.00243309	1	0.00243309	0	0	0	0	0	0	0	0	0	0	0	0	0	0	0	0	0	0	0	0	0	0	0	0	0	0	0	0	0	0	0	0	0	0	0	0	0	0	0	0	0	0	0	0
GCOM1		Gcom1	0.00243309	1	0.00243309	0	0	0	0	0	0	0	0	0	0	0	0	0	0	0	0	0	0	0	0	0	0	0	0	0	0	0	0	0	0	0	0	0	0	0	0	0	0	0	0	0	0	0	0
gi|310128738|ref|XP_003120651.1|	-		5.11922	205	0.498783	5	11	7	4	5	8	2	0	0	0	5	28	23	0	18	0	0	0	9	11	2	0	0	18	10	5	0	2	21	6	3	11	0	0	0	0	2	0	0	0	8	0	6	8
gi|310128736|ref|XP_001719942.2|	-		6.30414	237	0.576642	8	13	9	6	6	10	3	0	0	0	5	31	23	0	21	0	0	1	10	12	3	0	0	20	12	5	2	3	23	7	3	11	0	10	6	0	2	2	1	0	9	0	9	12
gi|310127914|ref|XP_001716969.2|	-		0.355231	112	0.272506	1	1	0	1	1	0	0	0	0	0	0	2	0	0	1	0	0	1	1	0	0	0	0	2	0	0	0	0	0	0	0	1	0	0	0	0	0	0	0	0	0	0	2	0
gi|310128732|ref|XP_003120650.1|	-		6.95377	244	0.593674	8	13	10	7	6	10	3	0	0	0	5	33	25	0	22	0	0	1	13	13	3	0	0	22	14	5	2	3	26	8	3	12	0	10	8	0	2	7	1	0	10	0	10	13
sp|ALBU_BOVIN|	-		16.2141	243	0.591241	13	4	1	2	12	10	2	2	0	0	0	2	5	227	0	0	2	3	31	2	0	65	0	0	0	33	15	2	2	146	0	1	0	31	2	19	2	23	0	0	1	7	2	213
gi|310122849|ref|XP_003118691.1|	-		0.311436	58	0.141119	1	0	0	0	1	0	0	0	0	1	0	1	1	0	0	0	0	0	0	1	0	0	0	0	0	0	0	0	7	0	0	1	0	0	0	0	0	0	0	0	1	0	0	0
gi|310114661|ref|XP_001717770.2|	-		0.355231	112	0.272506	1	1	0	1	1	0	0	0	0	0	0	2	0	0	1	0	0	1	1	0	0	0	0	2	0	0	0	0	0	0	0	1	0	0	0	0	0	0	0	0	0	0	2	0
gi|310129501|ref|XP_003120776.1|	-		0.311436	58	0.141119	1	0	0	0	1	0	0	0	0	1	0	1	1	0	0	0	0	0	0	1	0	0	0	0	0	0	0	0	7	0	0	1	0	0	0	0	0	0	0	0	1	0	0	0
gi|310114531|ref|XP_003119962.1|	-		0.206813	46	0.111922	1	0	0	1	0	2	0	0	1	0	0	0	0	0	0	0	0	0	0	0	0	0	0	0	1	0	0	0	1	0	0	0	0	0	0	0	0	0	2	1	0	0	0	0
gi|50592996|ref|NP_006077.2|	-		18.4672	364	0.885645	4	1	5	0	2	5	6	7	0	10	28	48	162	6	27	1	12	2	44	72	26	5	6	45	11	7	0	18	28	6	1	38	0	108	119	3	47	103	7	7	27	3	18	26
gi|332164777|ref|NP_001193726.1|	-		9.24574	248	0.603406	7	14	14	7	5	11	4	0	0	0	7	47	36	0	22	0	0	2	14	17	2	0	0	40	17	8	5	4	36	9	4	23	0	10	9	0	3	10	1	0	12	0	12	23
gi|5031931|ref|NP_005585.1|	-		0.725061	125	0.304136	1	0	0	0	0	1	0	0	0	0	0	3	2	0	5	0	0	0	0	0	2	0	0	0	0	0	0	0	0	1	0	1	0	0	0	0	0	0	0	0	1	1	2	1
gi|163965362|ref|NP_001106672.1|	-		0.725061	125	0.304136	1	0	0	0	0	1	0	0	0	0	0	3	2	0	5	0	0	0	0	0	2	0	0	0	0	0	0	0	0	1	0	1	0	0	0	0	0	0	0	0	1	1	2	1
sp|TRYP_PIG|	-		92.1679	372	0.905109	7	7	5	7	5	6	47	0	90	42	1	29	48	80	6	3	3	18	171	12	10	16	7	3	115	22	23	7	6	8	0	6	152	538	304	12	8	170	5	4	10	42	19	57
gi|310128734|ref|XP_003120649.1|	-		6.30414	237	0.576642	8	13	9	6	6	10	3	0	0	0	5	31	23	0	21	0	0	1	10	12	3	0	0	20	12	5	2	3	23	7	3	11	0	10	6	0	2	2	1	0	9	0	9	12
gi|310133520|ref|XP_003118539.1|	-		0.226277	62	0.150852	1	0	1	0	1	0	0	0	0	0	0	0	0	0	0	0	0	1	3	0	0	0	0	0	2	0	0	0	0	0	0	0	0	0	0	0	0	0	0	0	0	1	0	0
gi|310119431|ref|XP_001717766.2|	-		0.355231	112	0.272506	1	1	0	1	1	0	0	0	0	0	0	2	0	0	1	0	0	1	1	0	0	0	0	2	0	0	0	0	0	0	0	1	0	0	0	0	0	0	0	0	0	0	2	0
gi|310110322|ref|XP_003119575.1|	-		0.311436	58	0.141119	1	0	0	0	1	0	0	0	0	1	0	1	1	0	0	0	0	0	0	1	0	0	0	0	0	0	0	0	7	0	0	1	0	0	0	0	0	0	0	0	1	0	0	0
gi|310133460|ref|XP_003118516.1|	-		1.34307	67	0.163017	2	4	6	6	3	3	0	0	0	0	0	0	0	0	6	0	0	3	0	0	8	0	0	0	0	0	0	0	0	0	0	0	0	0	1	0	25	0	0	0	0	0	0	0
gi|310127754|ref|XP_003120462.1|	-		0.206813	46	0.111922	1	0	0	1	0	2	0	0	1	0	0	0	0	0	0	0	0	0	0	0	0	0	0	0	1	0	0	0	1	0	0	0	0	0	0	0	0	0	2	1	0	0	0	0
gi|88953571|ref|XP_933678.1|	-		6.26034	319	0.776156	1	1	2	4	2	1	6	3	0	56	4	13	8	4	11	1	0	3	20	5	18	2	0	3	3	1	1	4	12	7	0	1	0	3	7	9	17	9	1	1	0	3	1	9
gi|308235963|ref|NP_001184110.1|	-		15.2019	357	0.868613	3	0	4	0	2	4	3	5	0	8	24	31	127	3	23	1	10	2	39	63	23	4	5	43	8	6	0	15	26	5	1	33	0	93	102	2	40	90	7	5	24	2	12	20
gi|310128730|ref|XP_003120648.1|	-		6.95377	244	0.593674	8	13	10	7	6	10	3	0	0	0	5	33	25	0	22	0	0	1	13	13	3	0	0	22	14	5	2	3	26	8	3	12	0	10	8	0	2	7	1	0	10	0	10	13
gi|113413200|ref|XP_934799.2|	-		5.52555	307	0.746959	0	1	2	3	1	1	6	2	0	49	3	12	8	4	11	1	0	2	19	5	14	2	0	3	3	1	1	4	12	6	0	1	0	2	4	9	15	8	1	1	0	3	1	9
gi|28558998|ref|NP_787041.1|	-		1.09002	112	0.272506	0	1	0	1	0	0	0	0	0	0	0	2	3	0	2	0	0	1	8	0	1	0	0	0	0	0	0	0	2	1	0	1	0	0	0	0	2	0	0	0	0	0	0	0
sp|KRA61_SHEEP|	-		0.0462287	6	0.0145985	0	0	0	1	0	0	0	0	0	0	0	0	0	0	0	0	0	0	0	0	0	0	0	0	0	0	0	0	0	0	0	0	0	0	0	0	0	0	0	0	0	0	0	0
sp|KRHB4_HUMAN|	-		1.20681	146	0.355231	0	0	0	1	0	0	0	0	0	0	0	0	1	0	2	0	0	0	10	0	2	1	0	1	1	6	4	2	2	1	0	2	0	0	0	0	2	0	0	1	0	0	0	2
gi|55770868|ref|NP_064424.3|	-		3.0073	253	0.615572	0	0	0	0	1	2	1	2	0	3	2	5	36	2	7	2	3	0	7	7	7	0	0	2	0	0	0	4	3	0	0	2	0	18	23	1	8	14	0	1	1	0	3	3
sp|CAS1_BOVIN|	-		7.65693	144	0.350365	0	0	0	0	0	27	0	0	0	0	0	3	2	126	0	8	0	4	0	1	0	29	0	0	0	21	6	0	4	9	0	0	0	9	0	0	0	7	2	0	4	1	0	32
sp|CASK_BOVIN|	-		1.21655	86	0.209246	0	0	0	0	0	10	0	0	0	0	0	0	0	0	0	0	0	2	1	0	0	11	0	0	0	8	4	0	0	2	0	0	0	0	0	0	0	0	0	0	0	0	0	6
gi|310114721|ref|XP_003119987.1|	-		4.13625	268	0.652068	0	0	0	0	0	1	1	3	0	1	2	11	45	3	7	0	2	0	11	9	8	1	0	8	0	2	0	7	8	0	0	5	0	32	35	1	15	32	1	1	4	0	6	6
sp|CASB_BOVIN|	-		1.77859	96	0.233577	0	0	0	0	0	14	0	0	0	0	0	0	0	7	0	1	0	3	0	0	0	15	0	0	0	9	3	0	0	5	0	0	0	0	0	0	0	0	0	0	0	3	0	15
sp|CAS2_BOVIN|	-		0.987835	72	0.175182	0	0	0	0	0	12	0	0	0	0	0	0	0	13	0	0	0	1	0	0	0	11	0	0	0	10	2	0	1	4	0	0	0	0	0	0	0	0	0	0	0	0	0	5
gi|310133141|ref|XP_003121076.1|	-		1.63747	131	0.318735	0	0	0	0	0	2	0	0	0	1	0	0	1	0	2	1	0	0	0	0	3	0	0	0	2	0	0	0	0	0	0	0	0	0	0	0	4	0	0	0	0	0	1	4
gi|169206459|ref|XP_001724115.1|	-		0.00973236	4	0.00973236	0	0	0	0	0	1	0	0	0	0	0	0	0	0	0	0	0	0	0	0	0	0	0	0	0	0	0	0	0	0	0	0	0	0	0	0	0	0	0	0	0	0	0	0
sp|LALBA_BOVIN|	-		0.143552	25	0.0608273	0	0	0	0	0	3	0	0	0	0	0	0	0	3	0	0	0	0	0	0	0	2	0	0	0	2	0	0	0	1	0	0	0	5	0	0	0	0	0	0	0	0	0	3
gi|169206080|ref|XP_001723212.1|	-		0.00973236	4	0.00973236	0	0	0	0	0	1	0	0	0	0	0	0	0	0	0	0	0	0	0	0	0	0	0	0	0	0	0	0	0	0	0	0	0	0	0	0	0	0	0	0	0	0	0	0
gi|169205915|ref|XP_001720065.1|	-		0.00973236	4	0.00973236	0	0	0	0	0	1	0	0	0	0	0	0	0	0	0	0	0	0	0	0	0	0	0	0	0	0	0	0	0	0	0	0	0	0	0	0	0	0	0	0	0	0	0	0
gi|310118095|ref|XP_003120349.1|	-		1.63747	131	0.318735	0	0	0	0	0	2	0	0	0	1	0	0	1	0	2	1	0	0	0	0	3	0	0	0	2	0	0	0	0	0	0	0	0	0	0	0	4	0	0	0	0	0	1	4
gi|310126444|ref|XP_003120425.1|	-		0.104623	26	0.0632603	0	0	0	0	0	0	1	0	0	0	0	1	1	0	0	0	0	0	0	0	0	0	0	0	0	0	0	0	0	0	0	0	0	0	0	0	0	0	0	0	0	0	0	0
gi|310129471|ref|XP_003120773.1|	-		0.104623	29	0.0705596	0	0	0	0	0	0	1	0	0	0	0	1	1	0	0	0	0	0	0	0	0	0	0	0	0	0	0	0	0	0	0	0	0	0	0	0	0	0	0	0	0	0	0	0
gi|310117974|ref|XP_003120300.1|	-		0.104623	29	0.0705596	0	0	0	0	0	0	1	0	0	0	0	1	1	0	0	0	0	0	0	0	0	0	0	0	0	0	0	0	0	0	0	0	0	0	0	0	0	0	0	0	0	0	0	0
gi|310124336|ref|XP_003119269.1|	-		0.128954	31	0.0754258	0	0	0	0	0	0	2	0	0	0	0	1	1	0	0	0	0	0	0	0	0	0	0	0	0	0	0	1	0	0	0	0	0	0	0	0	0	0	0	0	0	0	0	0
sp|K1H8_HUMAN|	-		1.84672	182	0.442822	0	0	0	0	0	0	2	0	0	0	0	1	0	1	0	0	0	0	45	1	1	2	0	1	1	12	11	0	0	1	0	1	0	1	0	4	1	0	0	0	0	4	0	3
gi|310117954|ref|XP_003120296.1|	-		0.0997567	26	0.0632603	0	0	0	0	0	0	1	0	0	0	0	1	1	0	0	0	0	0	0	0	0	0	0	0	0	0	0	0	0	0	0	0	0	0	0	0	0	0	0	0	0	0	0	0
gi|310110750|ref|XP_003119657.1|	-		0.50365	88	0.214112	0	0	0	0	0	0	1	0	0	0	0	2	5	0	1	0	0	0	2	0	0	0	0	0	0	0	0	0	1	0	0	0	0	0	0	0	1	0	0	0	0	0	0	2
gi|310133313|ref|XP_001732863.2|	-		5.40146	166	0.403893	0	0	0	0	0	0	16	28	0	3	33	5	26	1	31	0	0	0	82	5	22	0	0	8	0	0	0	8	0	0	0	3	0	0	0	0	28	0	0	0	2	0	9	1
sp|K1HB_HUMAN|	-		2.21168	186	0.452555	0	0	0	0	0	0	2	0	0	0	0	1	0	4	0	0	0	0	63	1	1	2	0	1	1	14	20	0	0	1	0	1	0	1	0	4	1	0	0	0	0	4	0	4
sp|K1H7_HUMAN|	-		1.84672	182	0.442822	0	0	0	0	0	0	2	0	0	0	0	1	0	1	0	0	0	0	45	1	1	2	0	1	1	12	11	0	0	1	0	1	0	1	0	4	1	0	0	0	0	4	0	3
gi|310110154|ref|XP_003119540.1|	-		0.399027	66	0.160584	0	0	0	0	0	0	2	0	0	0	0	3	2	0	0	0	0	0	0	3	0	0	0	1	0	0	0	1	3	0	0	4	0	0	0	0	0	0	0	0	1	0	3	1
gi|310129291|ref|XP_003120737.1|	-		0.379562	63	0.153285	0	0	0	0	0	0	2	0	0	0	0	3	2	0	0	0	0	0	0	3	0	0	0	1	0	0	0	1	2	0	0	4	0	0	0	0	0	0	0	0	1	0	3	0
sp|K1C15_SHEEP|	-		7.01217	250	0.608273	0	0	0	0	0	0	2	1	0	0	0	2	0	7	0	0	0	3	62	1	1	10	0	1	1	52	32	0	0	4	0	1	0	18	0	11	2	0	0	1	0	8	0	14
sp|K1H5_HUMAN|	-		2.13869	189	0.459854	0	0	0	0	0	0	2	0	0	0	0	1	0	2	0	0	0	0	49	1	1	2	0	1	1	13	14	0	0	1	0	1	0	1	0	4	1	0	0	0	0	4	0	4
gi|310120641|ref|XP_003118686.1|	-		0.379562	63	0.153285	0	0	0	0	0	0	2	0	0	0	0	3	2	0	0	0	0	0	0	3	0	0	0	1	0	0	0	1	2	0	0	4	0	0	0	0	0	0	0	0	1	0	3	0
sp|K1M1_SHEEP|	-		2.49392	189	0.459854	0	0	0	0	0	0	2	0	0	0	0	1	0	3	0	0	0	0	83	1	1	2	0	1	1	13	15	0	0	1	0	1	0	1	0	4	1	0	0	0	0	4	0	4
gi|310112868|ref|XP_001732939.3|	-		4.72263	164	0.399027	0	0	0	0	0	0	15	22	0	3	32	5	25	1	24	0	0	0	75	5	21	0	0	8	0	0	0	8	0	0	0	3	0	0	0	0	24	0	0	0	2	0	9	1
gi|4507135|ref|NP_003088.1|	-		4.6399	170	0.413625	0	0	0	0	0	0	6	0	0	1	0	1	4	0	0	0	0	0	21	3	0	0	0	7	2	0	0	5	4	0	0	9	0	0	0	3	1	0	0	0	4	0	7	2
sp|K1H6_HUMAN|	-		1.90754	182	0.442822	0	0	0	0	0	0	2	0	0	0	0	1	0	1	0	0	0	0	56	1	1	2	0	1	1	12	13	0	0	1	0	1	0	1	0	4	1	0	0	0	0	4	0	3
gi|310124338|ref|XP_002343932.2|	-		0.0608273	19	0.0462287	0	0	0	0	0	0	1	0	0	0	0	0	0	0	0	0	0	0	0	0	0	0	0	0	0	0	0	1	0	0	0	0	0	0	0	0	0	0	0	0	0	0	0	0
gi|310129293|ref|XP_001132385.4|	-		0.399027	66	0.160584	0	0	0	0	0	0	2	0	0	0	0	3	2	0	0	0	0	0	0	3	0	0	0	1	0	0	0	1	3	0	0	4	0	0	0	0	0	0	0	0	1	0	3	1
gi|310120643|ref|XP_933608.5|	-		0.399027	66	0.160584	0	0	0	0	0	0	2	0	0	0	0	3	2	0	0	0	0	0	0	3	0	0	0	1	0	0	0	1	3	0	0	4	0	0	0	0	0	0	0	0	1	0	3	1
gi|310125374|ref|XP_003120407.1|	-		0.783455	128	0.311436	0	0	0	0	0	0	0	2	2	1	3	1	5	0	1	0	0	0	3	0	1	0	0	0	2	0	0	0	1	0	0	1	0	0	0	0	1	0	0	0	1	0	0	1
gi|310127996|ref|XP_003120502.1|	-		0.0121655	4	0.00973236	0	0	0	0	0	0	0	1	0	0	1	0	0	0	0	0	0	0	0	0	0	0	0	0	0	0	0	0	0	0	0	0	0	0	0	0	0	0	0	0	0	0	0	0
gi|169160654|ref|XP_001725376.1|	-		0.783455	128	0.311436	0	0	0	0	0	0	0	2	2	1	3	1	5	0	1	0	0	0	3	0	1	0	0	0	2	0	0	0	1	0	0	1	0	0	0	0	1	0	0	0	1	0	0	1
gi|310113467|ref|XP_003119795.1|	-		0.0462287	13	0.0316302	0	0	0	0	0	0	0	1	0	0	0	0	0	0	0	0	0	0	0	0	0	0	0	0	0	0	0	0	0	0	0	2	0	0	0	0	0	0	0	0	0	0	0	0
gi|310132828|ref|XP_003121018.1|	-		0.0462287	13	0.0316302	0	0	0	0	0	0	0	1	0	0	0	0	0	0	0	0	0	0	0	0	0	0	0	0	0	0	0	0	0	0	0	2	0	0	0	0	0	0	0	0	0	0	0	0
gi|310118587|ref|XP_003119020.1|	-		0.783455	128	0.311436	0	0	0	0	0	0	0	2	2	1	3	1	5	0	1	0	0	0	3	0	1	0	0	0	2	0	0	0	1	0	0	1	0	0	0	0	1	0	0	0	1	0	0	1
gi|310114730|ref|XP_003119989.1|	-		0.0121655	4	0.00973236	0	0	0	0	0	0	0	1	0	0	1	0	0	0	0	0	0	0	0	0	0	0	0	0	0	0	0	0	0	0	0	0	0	0	0	0	0	0	0	0	0	0	0	0
sp|TRY1_BOVIN|	-		7.62044	25	0.0608273	0	0	0	0	0	0	0	255	0	0	165	0	0	0	0	0	0	0	0	0	0	0	0	0	0	0	0	0	0	0	0	0	0	0	0	0	0	0	0	0	0	0	0	0
gi|310119492|ref|XP_003118579.1|	-		0.0121655	4	0.00973236	0	0	0	0	0	0	0	1	0	0	1	0	0	0	0	0	0	0	0	0	0	0	0	0	0	0	0	0	0	0	0	0	0	0	0	0	0	0	0	0	0	0	0	0
gi|310123966|ref|XP_003118814.1|	-		0.0462287	13	0.0316302	0	0	0	0	0	0	0	1	0	0	0	0	0	0	0	0	0	0	0	0	0	0	0	0	0	0	0	0	0	0	0	2	0	0	0	0	0	0	0	0	0	0	0	0
sp|LYSC_LYSEN|	-		7.99757	29	0.0705596	0	0	0	0	0	0	0	146	0	0	24	0	0	0	0	0	0	0	0	0	0	0	0	0	0	0	0	0	0	0	0	0	0	0	0	0	0	0	0	0	0	0	0	0
gi|310133085|ref|XP_001718487.2|	-		0.781022	82	0.199513	0	0	0	0	0	0	0	0	1	0	0	0	0	0	5	0	0	0	1	0	0	0	0	0	0	0	0	0	1	0	0	0	0	0	0	0	3	0	0	0	0	0	0	0
gi|310127973|ref|XP_003120495.1|	-		0.890511	115	0.279805	0	0	0	0	0	0	0	0	1	0	0	3	4	0	6	0	0	0	14	0	2	0	0	0	0	0	0	1	1	0	0	0	0	0	0	0	2	0	0	0	0	2	1	0
gi|105990539|ref|NP_006149.2|	-		0.608273	73	0.177616	0	0	0	0	0	0	0	0	1	0	0	0	0	18	0	0	0	0	1	0	0	4	0	1	0	0	0	0	0	1	0	0	0	0	0	0	2	0	0	0	0	0	0	2
gi|113428306|ref|XP_372741.4|	-		0.163017	49	0.119221	0	0	0	0	0	0	0	0	0	1	0	0	0	0	0	0	0	0	1	0	0	0	0	0	0	1	0	0	0	0	0	0	0	0	0	0	0	0	0	0	0	0	0	2
gi|239751853|ref|XP_941994.4|	-		0.163017	49	0.119221	0	0	0	0	0	0	0	0	0	1	0	0	0	0	0	0	0	0	1	0	0	0	0	0	0	1	0	0	0	0	0	0	0	0	0	0	0	0	0	0	0	0	0	2
gi|310118571|ref|XP_003119015.1|	-		0.080292	21	0.0510949	0	0	0	0	0	0	0	0	0	1	0	1	0	0	0	0	0	0	0	0	0	0	0	0	0	0	0	0	0	0	0	0	0	0	0	0	0	0	0	0	0	0	0	0
gi|310125356|ref|XP_003120403.1|	-		0.080292	21	0.0510949	0	0	0	0	0	0	0	0	0	1	0	1	0	0	0	0	0	0	0	0	0	0	0	0	0	0	0	0	0	0	0	0	0	0	0	0	0	0	0	0	0	0	0	0
gi|310113175|ref|XP_003119737.1|	-		0.177616	58	0.141119	0	0	0	0	0	0	0	0	0	1	0	1	1	1	0	0	1	0	0	0	0	0	0	0	0	1	0	0	0	0	0	1	0	0	0	0	0	0	0	0	0	0	1	0
gi|310124646|ref|XP_003119129.1|	-		0.540146	71	0.172749	0	0	0	0	0	0	0	0	0	1	0	0	0	2	0	0	0	0	7	0	3	1	0	0	0	0	0	0	0	0	0	0	0	0	0	0	2	0	0	0	0	0	0	1
gi|169161980|ref|XP_001713894.1|	-		0.540146	71	0.172749	0	0	0	0	0	0	0	0	0	1	0	0	0	2	0	0	0	0	7	0	3	1	0	0	0	0	0	0	0	0	0	0	0	0	0	0	2	0	0	0	0	0	0	1
gi|310131984|ref|XP_003120858.1|	-		0.175182	40	0.0973236	0	0	0	0	0	0	0	0	0	1	0	0	0	0	1	0	0	0	0	0	0	0	0	0	0	0	0	0	0	0	0	0	0	0	0	1	0	0	0	0	0	0	1	0
gi|310129524|ref|XP_003120782.1|	-		0.00729927	3	0.00729927	0	0	0	0	0	0	0	0	0	1	0	0	0	0	0	0	0	0	0	0	0	0	0	1	0	0	0	0	0	0	0	0	0	0	0	0	0	0	0	0	0	0	0	0
gi|113430845|ref|XP_001129414.1|	-		8.77129	172	0.418491	0	0	0	0	0	0	0	0	0	2	3	16	20	0	11	1	2	0	51	6	8	0	0	4	1	0	0	7	31	0	0	19	0	21	15	0	69	26	0	0	3	0	0	5
gi|169216272|ref|XP_943795.2|	-		0.00729927	3	0.00729927	0	0	0	0	0	0	0	0	0	1	0	0	0	0	0	0	0	0	0	0	0	0	0	0	0	0	0	0	0	0	0	0	0	0	0	0	0	0	0	0	0	0	0	0
gi|310122876|ref|XP_003118992.1|	-		0.00729927	3	0.00729927	0	0	0	0	0	0	0	0	0	1	0	0	0	0	0	0	0	0	0	0	0	0	0	1	0	0	0	0	0	0	0	0	0	0	0	0	0	0	0	0	0	0	0	0
gi|310124650|ref|XP_003119130.1|	-		0.540146	71	0.172749	0	0	0	0	0	0	0	0	0	1	0	0	0	2	0	0	0	0	7	0	3	1	0	0	0	0	0	0	0	0	0	0	0	0	0	0	2	0	0	0	0	0	0	1
gi|239752758|ref|XP_002345365.1|	-		0.080292	21	0.0510949	0	0	0	0	0	0	0	0	0	1	0	1	0	0	0	0	0	0	0	0	0	0	0	0	0	0	0	0	0	0	0	0	0	0	0	0	0	0	0	0	0	0	0	0
gi|7706326|ref|NP_057131.1|	-		0.571776	71	0.172749	0	0	0	0	0	0	0	0	0	1	0	0	2	0	6	0	0	0	7	0	4	0	0	1	0	0	0	1	0	0	0	0	0	0	0	0	8	0	0	0	0	0	0	0
gi|310132458|ref|XP_003120942.1|	-		0.177616	58	0.141119	0	0	0	0	0	0	0	0	0	1	0	1	1	1	0	0	1	0	0	0	0	0	0	0	0	1	0	0	0	0	0	1	0	0	0	0	0	0	0	0	0	0	1	0
gi|310124648|ref|XP_003119132.1|	-		0.540146	71	0.172749	0	0	0	0	0	0	0	0	0	1	0	0	0	2	0	0	0	0	7	0	3	1	0	0	0	0	0	0	0	0	0	0	0	0	0	0	2	0	0	0	0	0	0	1
gi|310131982|ref|XP_003120859.1|	-		0.175182	40	0.0973236	0	0	0	0	0	0	0	0	0	1	0	0	0	0	1	0	0	0	0	0	0	0	0	0	0	0	0	0	0	0	0	0	0	0	0	1	0	0	0	0	0	0	1	0
gi|169214050|ref|XP_001718975.1|	-		0.163017	49	0.119221	0	0	0	0	0	0	0	0	0	1	0	0	0	0	0	0	0	0	1	0	0	0	0	0	0	1	0	0	0	0	0	0	0	0	0	0	0	0	0	0	0	0	0	2
gi|310124652|ref|XP_003119131.1|	-		0.540146	71	0.172749	0	0	0	0	0	0	0	0	0	1	0	0	0	2	0	0	0	0	7	0	3	1	0	0	0	0	0	0	0	0	0	0	0	0	0	0	2	0	0	0	0	0	0	1
gi|310110351|ref|XP_003119581.1|	-		0.00729927	3	0.00729927	0	0	0	0	0	0	0	0	0	1	0	0	0	0	0	0	0	0	0	0	0	0	0	1	0	0	0	0	0	0	0	0	0	0	0	0	0	0	0	0	0	0	0	0
gi|310131980|ref|XP_002347581.2|	-		0.323601	55	0.13382	0	0	0	0	0	0	0	0	0	3	0	0	0	0	1	0	0	0	0	0	0	0	0	0	0	0	0	0	0	0	0	0	0	0	0	1	0	0	0	0	0	0	1	0
gi|169216572|ref|XP_933071.2|	-		0.00729927	3	0.00729927	0	0	0	0	0	0	0	0	0	1	0	0	0	0	0	0	0	0	0	0	0	0	0	0	0	0	0	0	0	0	0	0	0	0	0	0	0	0	0	0	0	0	0	0
gi|310110326|ref|XP_003119577.1|	-		0.564477	73	0.177616	0	0	0	0	0	0	0	0	0	0	1	1	0	0	0	0	4	0	0	1	0	0	0	0	6	0	0	0	0	0	0	0	0	3	36	0	0	1	0	0	1	0	0	0
gi|223718702|ref|NP_957704.3|	-		0.0145985	5	0.0121655	0	0	0	0	0	0	0	0	0	0	1	0	0	0	0	0	0	0	0	0	0	0	0	0	0	0	0	0	0	0	0	0	0	0	0	0	0	0	0	0	0	0	0	0
gi|310129504|ref|XP_003120778.1|	-		0.564477	73	0.177616	0	0	0	0	0	0	0	0	0	0	1	1	0	0	0	0	4	0	0	1	0	0	0	0	6	0	0	0	0	0	0	0	0	3	36	0	0	1	0	0	1	0	0	0
gi|310110328|ref|XP_003119576.1|	-		0.564477	73	0.177616	0	0	0	0	0	0	0	0	0	0	1	1	0	0	0	0	4	0	0	1	0	0	0	0	6	0	0	0	0	0	0	0	0	3	36	0	0	1	0	0	1	0	0	0
gi|310109926|ref|XP_003119504.1|	-		0.026764	2	0.00486618	0	0	0	0	0	0	0	0	0	0	9	0	0	0	0	0	0	0	0	0	0	0	0	0	0	0	0	0	0	0	0	0	0	0	0	0	0	0	0	0	0	0	0	0
gi|310122852|ref|XP_003118693.1|	-		0.564477	73	0.177616	0	0	0	0	0	0	0	0	0	0	1	1	0	0	0	0	4	0	0	1	0	0	0	0	6	0	0	0	0	0	0	0	0	3	36	0	0	1	0	0	1	0	0	0
gi|310109924|ref|XP_003119503.1|	-		0.0218978	3	0.00729927	0	0	0	0	0	0	0	0	0	0	6	0	0	0	0	0	0	0	0	0	0	0	0	0	0	1	0	0	0	0	0	0	0	0	0	0	0	0	0	0	0	0	0	0
gi|310129506|ref|XP_003120777.1|	-		0.564477	73	0.177616	0	0	0	0	0	0	0	0	0	0	1	1	0	0	0	0	4	0	0	1	0	0	0	0	6	0	0	0	0	0	0	0	0	3	36	0	0	1	0	0	1	0	0	0
gi|310109922|ref|XP_003119502.1|	-		0.0486618	3	0.00729927	0	0	0	0	0	0	0	0	0	0	15	0	0	0	0	0	0	0	0	0	0	0	0	0	0	1	0	0	0	0	0	0	0	0	0	0	0	0	0	0	0	0	0	0
gi|310122854|ref|XP_003118692.1|	-		0.564477	73	0.177616	0	0	0	0	0	0	0	0	0	0	1	1	0	0	0	0	4	0	0	1	0	0	0	0	6	0	0	0	0	0	0	0	0	3	36	0	0	1	0	0	1	0	0	0
gi|310109920|ref|XP_003119501.1|	-		0.0705596	3	0.00729927	0	0	0	0	0	0	0	0	0	0	23	0	0	0	0	0	0	0	0	0	0	0	0	0	0	1	0	0	0	0	0	0	0	0	0	0	0	0	0	0	0	0	0	0
gi|110227591|ref|NP_001035976.1|	-		0.294404	39	0.0948905	0	0	0	0	0	0	0	0	0	0	0	4	3	0	0	0	0	0	0	3	0	0	0	0	0	0	0	2	0	0	0	1	0	0	0	0	0	0	0	0	1	0	2	0
gi|310129365|ref|XP_003120748.1|	-		1.07056	95	0.231144	0	0	0	0	0	0	0	0	0	0	0	3	2	0	0	0	0	0	5	2	0	0	0	2	0	0	0	0	0	0	0	5	0	0	0	0	0	0	0	0	3	0	1	1
gi|310128630|ref|XP_003120631.1|	-		0.00973236	3	0.00729927	0	0	0	0	0	0	0	0	0	0	0	1	0	0	0	0	0	0	0	0	0	0	0	0	0	0	0	0	0	0	0	0	0	0	0	0	0	0	0	0	0	0	0	0
gi|310118524|ref|XP_003118897.1|	-		0.00973236	3	0.00729927	0	0	0	0	0	0	0	0	0	0	0	1	0	0	0	0	0	0	0	0	0	0	0	0	0	0	0	0	0	0	0	0	0	0	0	0	0	0	0	0	0	0	0	0
gi|310118284|ref|XP_003119080.1|	-		0.131387	34	0.0827251	0	0	0	0	0	0	0	0	0	0	0	1	2	0	0	0	0	0	1	0	0	0	0	1	0	0	0	0	0	0	0	0	0	0	0	0	0	0	0	0	0	0	0	1
gi|94429050|ref|NP_004883.2|	-		0.155718	33	0.080292	0	0	0	0	0	0	0	0	0	0	0	1	2	0	0	0	0	0	0	0	0	0	0	0	0	0	0	0	0	0	0	1	0	0	0	0	1	0	0	0	0	0	0	3
gi|310125241|ref|XP_003119474.1|	-		0.201946	40	0.0973236	0	0	0	0	0	0	0	0	0	0	0	2	2	0	0	0	0	0	0	0	0	0	0	0	0	0	0	0	0	0	0	1	0	0	0	0	0	0	0	0	0	0	0	0
gi|310129363|ref|XP_003120749.1|	-		1.09489	98	0.238443	0	0	0	0	0	0	0	0	0	0	0	3	2	0	0	0	0	0	4	3	0	0	0	2	0	0	0	0	0	0	0	5	0	0	0	0	0	0	0	0	4	0	1	0
gi|310125235|ref|XP_003119471.1|	-		0.201946	40	0.0973236	0	0	0	0	0	0	0	0	0	0	0	2	2	0	0	0	0	0	0	0	0	0	0	0	0	0	0	0	0	0	0	1	0	0	0	0	0	0	0	0	0	0	0	0
gi|88981341|ref|XP_945499.1|	-		0.277372	62	0.150852	0	0	0	0	0	0	0	0	0	0	0	2	2	1	0	0	0	0	1	0	0	0	0	1	0	0	0	0	1	0	0	1	0	0	0	0	0	0	0	0	0	0	0	0
gi|310129361|ref|XP_003120750.1|	-		0.907543	92	0.223844	0	0	0	0	0	0	0	0	0	0	0	3	2	0	0	0	0	0	3	3	0	0	0	2	0	0	0	0	0	0	0	4	0	0	0	0	0	0	0	0	4	0	1	0
gi|310113908|ref|XP_002345473.2|	-		0.77129	114	0.277372	0	0	0	0	0	0	0	0	0	0	0	4	7	0	0	0	0	0	0	3	0	0	0	2	2	1	0	1	2	0	0	2	0	0	0	0	0	0	0	0	0	0	3	3
gi|310128168|ref|XP_001714478.2|	-		0.107056	31	0.0754258	0	0	0	0	0	0	0	0	0	0	0	1	2	0	0	0	0	0	0	1	0	0	0	0	0	0	0	0	0	0	0	0	0	0	0	0	1	0	0	0	0	0	0	0
gi|310120558|ref|XP_002343074.2|	-		0.0827251	26	0.0632603	0	0	0	0	0	0	0	0	0	0	0	1	1	0	0	0	0	0	0	1	0	0	0	0	0	0	0	0	2	0	0	0	0	0	0	0	1	0	0	0	0	0	0	0
gi|310132397|ref|XP_003120931.1|	-		0.180049	44	0.107056	0	0	0	0	0	0	0	0	0	0	0	1	1	1	1	0	0	0	1	0	1	0	0	0	0	0	0	0	0	0	0	0	0	0	0	0	0	0	0	0	0	0	0	0
gi|310131857|ref|XP_003120838.1|	-		0.0948905	27	0.0656934	0	0	0	0	0	0	0	0	0	0	0	1	2	0	0	0	0	0	0	2	0	0	0	2	0	0	0	2	0	0	0	1	0	0	0	0	0	0	0	0	1	0	0	0
gi|310128022|ref|XP_003120507.1|	-		1.82238	59	0.143552	0	0	0	0	0	0	0	0	0	0	0	1	2	1	27	0	0	0	0	0	25	0	0	0	0	0	0	0	0	0	0	0	0	0	0	0	36	0	0	0	0	0	0	0
gi|325197108|ref|NP_001191405.1|	-		0.0243309	10	0.0243309	0	0	0	0	0	0	0	0	0	0	0	1	0	0	0	0	0	0	0	0	0	0	0	0	0	0	0	0	0	0	0	0	0	0	0	0	0	0	0	0	0	0	0	0
gi|310110669|ref|XP_003119632.1|	-		0.0948905	27	0.0656934	0	0	0	0	0	0	0	0	0	0	0	1	2	0	0	0	0	0	0	2	0	0	0	2	0	0	0	2	0	0	0	1	0	0	0	0	0	0	0	0	1	0	0	0
gi|310123159|ref|XP_003118963.1|	-		0.0948905	27	0.0656934	0	0	0	0	0	0	0	0	0	0	0	1	2	0	0	0	0	0	0	2	0	0	0	2	0	0	0	2	0	0	0	1	0	0	0	0	0	0	0	0	1	0	0	0
gi|310110058|ref|XP_003119521.1|	-		0.0827251	26	0.0632603	0	0	0	0	0	0	0	0	0	0	0	1	1	0	0	0	0	0	0	1	0	0	0	0	0	0	0	0	2	0	0	0	0	0	0	0	1	0	0	0	0	0	0	0
gi|310114881|ref|XP_001717228.2|	-		0.107056	31	0.0754258	0	0	0	0	0	0	0	0	0	0	0	1	2	0	0	0	0	0	0	1	0	0	0	0	0	0	0	0	0	0	0	0	0	0	0	0	1	0	0	0	0	0	0	0
gi|239750064|ref|XP_002347285.1|	-		1.19465	103	0.250608	0	0	0	0	0	0	0	0	0	0	0	3	2	0	0	0	0	0	5	3	0	0	0	2	0	0	0	0	0	0	0	6	0	0	0	0	0	0	0	0	4	0	1	1
gi|310129168|ref|XP_002347210.2|	-		0.0827251	26	0.0632603	0	0	0	0	0	0	0	0	0	0	0	1	1	0	0	0	0	0	0	1	0	0	0	0	0	0	0	0	2	0	0	0	0	0	0	0	1	0	0	0	0	0	0	0
gi|239749318|ref|XP_002346994.1|	-		0.0389294	14	0.0340633	0	0	0	0	0	0	0	0	0	0	0	1	1	0	0	0	0	0	0	0	0	0	0	0	0	0	0	0	0	0	0	1	0	0	0	0	0	0	0	0	0	0	0	0
gi|310132539|ref|XP_003120957.1|	-		0.16545	31	0.0754258	0	0	0	0	0	0	0	0	0	0	0	2	4	0	0	0	0	0	0	4	0	0	0	3	0	0	0	3	0	0	0	1	0	0	0	0	0	0	0	0	1	0	0	0
gi|169167243|ref|XP_001717112.1|	-		0.277372	62	0.150852	0	0	0	0	0	0	0	0	0	0	0	2	2	1	0	0	0	0	1	0	0	0	0	1	0	0	0	0	1	0	0	1	0	0	0	0	0	0	0	0	0	0	0	0
gi|89061728|ref|XP_944820.1|	-		0.0681265	18	0.0437956	0	0	0	0	0	0	0	0	0	0	0	1	1	0	0	0	0	0	0	0	0	0	0	0	0	0	0	0	0	0	0	0	0	0	0	0	0	0	0	0	0	0	0	0
gi|310113616|ref|XP_003119818.1|	-		0.00973236	3	0.00729927	0	0	0	0	0	0	0	0	0	0	0	1	0	0	0	0	0	0	0	0	0	0	0	0	0	0	0	0	0	0	0	0	0	0	0	0	0	0	0	0	0	0	0	0
gi|310125280|ref|XP_003119490.1|	-		0.053528	15	0.0364964	0	0	0	0	0	0	0	0	0	0	0	1	2	0	0	0	2	0	0	0	0	0	0	0	0	0	0	0	0	0	0	0	0	0	0	0	0	0	0	0	0	0	0	0
gi|113421073|ref|XP_944970.2|	-		0.145985	38	0.0924574	0	0	0	0	0	0	0	0	0	0	0	1	2	0	0	0	0	0	0	1	0	0	0	0	0	0	0	0	0	0	0	0	0	0	0	0	0	0	0	0	0	0	0	0
gi|310125243|ref|XP_003119475.1|	-		0.201946	40	0.0973236	0	0	0	0	0	0	0	0	0	0	0	2	2	0	0	0	0	0	0	0	0	0	0	0	0	0	0	0	0	0	0	1	0	0	0	0	0	0	0	0	0	0	0	0
gi|89064750|ref|XP_947602.1|	-		0.885645	93	0.226277	0	0	0	0	0	0	0	0	0	0	0	7	6	0	0	0	1	0	9	1	1	0	0	8	0	0	0	1	4	0	0	3	0	0	0	0	1	0	0	0	0	0	1	0
gi|51464364|ref|XP_373042.2|	-		0.277372	62	0.150852	0	0	0	0	0	0	0	0	0	0	0	2	2	1	0	0	0	0	1	0	0	0	0	1	0	0	0	0	1	0	0	1	0	0	0	0	0	0	0	0	0	0	0	0
gi|310125237|ref|XP_003119472.1|	-		0.201946	40	0.0973236	0	0	0	0	0	0	0	0	0	0	0	2	2	0	0	0	0	0	0	0	0	0	0	0	0	0	0	0	0	0	0	1	0	0	0	0	0	0	0	0	0	0	0	0
gi|113420668|ref|XP_935058.2|	-		0.145985	38	0.0924574	0	0	0	0	0	0	0	0	0	0	0	1	2	0	0	0	0	0	0	1	0	0	0	0	0	0	0	0	0	0	0	0	0	0	0	0	0	0	0	0	0	0	0	0
gi|310129359|ref|XP_003120747.1|	-		1.19465	103	0.250608	0	0	0	0	0	0	0	0	0	0	0	3	2	0	0	0	0	0	5	3	0	0	0	2	0	0	0	0	0	0	0	6	0	0	0	0	0	0	0	0	4	0	1	1
gi|310118097|ref|XP_003120348.1|	-		0.3382	77	0.187348	0	0	0	0	0	0	0	0	0	0	0	1	0	0	4	0	0	0	1	0	0	0	0	0	0	0	0	0	2	0	0	0	0	0	0	0	0	0	0	0	1	0	0	0
gi|310129356|ref|XP_003120746.1|	-		1.19465	103	0.250608	0	0	0	0	0	0	0	0	0	0	0	3	2	0	0	0	0	0	5	3	0	0	0	2	0	0	0	0	0	0	0	6	0	0	0	0	0	0	0	0	4	0	1	1
gi|310125282|ref|XP_003119499.1|	-		0.0729927	18	0.0437956	0	0	0	0	0	0	0	0	0	0	0	1	2	0	0	0	2	0	0	0	0	0	0	0	0	0	0	0	0	0	0	0	0	0	0	0	0	0	0	0	0	0	0	0
sp|SYH_HUMAN|	-		0.184915	34	0.0827251	0	0	0	0	0	0	0	0	0	0	0	1	0	0	0	0	0	0	0	0	0	0	0	0	0	0	0	0	0	0	0	0	0	0	0	0	0	0	0	0	0	0	0	0
gi|31317252|ref|NP_065791.1|	-		0.243309	33	0.080292	0	0	0	0	0	0	0	0	0	0	0	1	0	0	0	0	0	0	1	0	0	0	0	0	0	0	0	1	1	0	0	8	0	0	0	0	0	0	0	0	0	0	0	0
gi|310129256|ref|XP_002347226.2|	-		0.00729927	3	0.00729927	0	0	0	0	0	0	0	0	0	0	0	1	0	0	0	0	0	0	0	0	0	0	0	0	0	0	0	0	0	0	0	0	0	0	0	0	0	0	0	0	0	0	0	0
gi|310119673|ref|XP_001130734.2|	-		0.107056	31	0.0754258	0	0	0	0	0	0	0	0	0	0	0	1	2	0	0	0	0	0	0	1	0	0	0	0	0	0	0	0	0	0	0	0	0	0	0	0	1	0	0	0	0	0	0	0
gi|239758130|ref|XP_002346307.1|	-		0.0656934	20	0.0486618	0	0	0	0	0	0	0	0	0	0	0	1	1	0	0	0	0	0	0	0	0	0	0	0	0	0	0	0	0	0	0	0	0	0	0	0	0	0	0	0	0	0	0	0
gi|169184027|ref|XP_001717777.1|	-		0.107056	31	0.0754258	0	0	0	0	0	0	0	0	0	0	0	1	2	0	0	0	0	0	0	1	0	0	0	0	0	0	0	0	0	0	0	0	0	0	0	0	0	0	0	0	0	0	0	0
gi|169218225|ref|XP_946578.2|	-		4.35766	136	0.3309	0	0	0	0	0	0	0	0	0	0	0	12	10	3	15	0	0	0	24	0	20	2	0	1	0	1	0	3	3	0	0	5	0	0	0	2	20	0	0	0	0	0	0	4
gi|15055543|ref|NP_115285.1|	-		0.445255	99	0.240876	0	0	0	0	0	0	0	0	0	0	0	2	3	1	0	3	0	0	3	1	0	0	0	1	0	0	0	1	0	0	0	0	0	0	0	1	0	0	0	0	0	0	0	3
gi|310124788|ref|XP_003119282.1|	-		0.104623	27	0.0656934	0	0	0	0	0	0	0	0	0	0	0	0	1	0	0	0	0	0	0	0	0	0	0	0	0	0	0	0	0	0	0	0	0	0	0	0	0	0	0	0	0	0	0	1
gi|310133097|ref|XP_003121069.1|	-		0.0437956	11	0.026764	0	0	0	0	0	0	0	0	0	0	0	0	1	0	0	0	0	0	0	0	0	0	0	0	0	0	0	0	0	0	0	0	0	0	0	0	1	0	0	0	0	0	0	0
gi|310114952|ref|XP_003120023.1|	-		0.104623	27	0.0656934	0	0	0	0	0	0	0	0	0	0	0	0	1	0	0	0	0	0	0	0	0	0	0	0	0	0	0	0	0	0	0	0	0	0	0	0	0	0	0	0	0	0	0	1
gi|310124796|ref|XP_003119276.1|	-		0.104623	27	0.0656934	0	0	0	0	0	0	0	0	0	0	0	0	1	0	0	0	0	0	0	0	0	0	0	0	0	0	0	0	0	0	0	0	0	0	0	0	0	0	0	0	0	0	0	1
gi|310124808|ref|XP_003119288.1|	-		0.10219	27	0.0656934	0	0	0	0	0	0	0	0	0	0	0	0	1	0	0	0	0	0	0	0	0	0	0	0	0	0	0	0	0	0	0	0	0	0	0	0	0	0	0	0	0	0	0	1
gi|310124977|ref|XP_003119355.1|	-		0.104623	27	0.0656934	0	0	0	0	0	0	0	0	0	0	0	0	1	0	0	0	0	0	0	0	0	0	0	0	0	0	0	0	0	0	0	0	0	0	0	0	0	0	0	0	0	0	0	1
gi|310114954|ref|XP_003120022.1|	-		0.104623	27	0.0656934	0	0	0	0	0	0	0	0	0	0	0	0	1	0	0	0	0	0	0	0	0	0	0	0	0	0	0	0	0	0	0	0	0	0	0	0	0	0	0	0	0	0	0	1
gi|310128141|ref|XP_003120533.1|	-		0.323601	42	0.10219	0	0	0	0	0	0	0	0	0	0	0	0	1	0	7	0	0	0	1	0	3	0	0	0	0	0	0	0	0	0	0	0	0	0	0	0	3	0	0	0	0	0	0	0
gi|310114974|ref|XP_003120033.1|	-		0.104623	27	0.0656934	0	0	0	0	0	0	0	0	0	0	0	0	1	0	0	0	0	0	0	0	0	0	0	0	0	0	0	0	0	0	0	0	0	0	0	0	0	0	0	0	0	0	0	1
gi|310119641|ref|XP_003118984.1|	-		0.323601	42	0.10219	0	0	0	0	0	0	0	0	0	0	0	0	1	0	7	0	0	0	1	0	3	0	0	0	0	0	0	0	0	0	0	0	0	0	0	0	3	0	0	0	0	0	0	0
gi|310128249|ref|XP_003120546.1|	-		0.0900243	27	0.0656934	0	0	0	0	0	0	0	0	0	0	0	0	1	0	0	0	0	0	0	0	0	0	0	0	0	0	0	0	0	0	0	0	0	0	0	0	0	0	0	0	0	0	0	1
gi|310124985|ref|XP_003119359.1|	-		0.104623	27	0.0656934	0	0	0	0	0	0	0	0	0	0	0	0	1	0	0	0	0	0	0	0	0	0	0	0	0	0	0	0	0	0	0	0	0	0	0	0	0	0	0	0	0	0	0	1
gi|310124975|ref|XP_003119353.1|	-		0.104623	27	0.0656934	0	0	0	0	0	0	0	0	0	0	0	0	1	0	0	0	0	0	0	0	0	0	0	0	0	0	0	0	0	0	0	0	0	0	0	0	0	0	0	0	0	0	0	1
gi|310128251|ref|XP_003120545.1|	-		0.0900243	27	0.0656934	0	0	0	0	0	0	0	0	0	0	0	0	1	0	0	0	0	0	0	0	0	0	0	0	0	0	0	0	0	0	0	0	0	0	0	0	0	0	0	0	0	0	0	1
gi|310124969|ref|XP_003119361.1|	-		0.104623	27	0.0656934	0	0	0	0	0	0	0	0	0	0	0	0	1	0	0	0	0	0	0	0	0	0	0	0	0	0	0	0	0	0	0	0	0	0	0	0	0	0	0	0	0	0	0	1
gi|310114168|ref|XP_001719440.3|	-		0.0340633	10	0.0243309	0	0	0	0	0	0	0	0	0	0	0	0	1	0	0	0	0	0	0	1	0	0	0	0	0	0	0	0	0	0	0	0	0	0	0	0	1	0	0	0	0	0	0	0
gi|310124993|ref|XP_003119370.1|	-		0.0851582	20	0.0486618	0	0	0	0	0	0	0	0	0	0	0	0	1	0	0	0	0	0	0	0	0	0	0	0	0	0	0	0	0	0	0	0	0	0	0	0	0	0	0	0	0	0	0	0
gi|310128245|ref|XP_003120547.1|	-		0.0924574	28	0.0681265	0	0	0	0	0	0	0	0	0	0	0	0	1	0	0	0	0	0	0	0	0	0	0	0	0	0	0	0	0	0	0	0	0	0	0	0	0	0	0	0	0	0	0	1
gi|310114966|ref|XP_003120037.1|	-		0.10219	27	0.0656934	0	0	0	0	0	0	0	0	0	0	0	0	1	0	0	0	0	0	0	0	0	0	0	0	0	0	0	0	0	0	0	0	0	0	0	0	0	0	0	0	0	0	0	1
gi|310124812|ref|XP_003119285.1|	-		0.104623	27	0.0656934	0	0	0	0	0	0	0	0	0	0	0	0	1	0	0	0	0	0	0	0	0	0	0	0	0	0	0	0	0	0	0	0	0	0	0	0	0	0	0	0	0	0	0	1
gi|310124804|ref|XP_003119281.1|	-		0.10219	27	0.0656934	0	0	0	0	0	0	0	0	0	0	0	0	1	0	0	0	0	0	0	0	0	0	0	0	0	0	0	0	0	0	0	0	0	0	0	0	0	0	0	0	0	0	0	1
gi|310128854|ref|XP_001125699.2|	-		0.243309	41	0.0997567	0	0	0	0	0	0	0	0	0	0	0	0	1	0	0	0	0	0	3	0	0	0	0	0	0	1	0	0	0	0	0	0	0	0	0	0	0	0	0	0	0	0	0	1
gi|310114960|ref|XP_003120030.1|	-		0.10219	27	0.0656934	0	0	0	0	0	0	0	0	0	0	0	0	1	0	0	0	0	0	0	0	0	0	0	0	0	0	0	0	0	0	0	0	0	0	0	0	0	0	0	0	0	0	0	1
gi|310124971|ref|XP_003119358.1|	-		0.107056	28	0.0681265	0	0	0	0	0	0	0	0	0	0	0	0	1	0	0	0	0	0	0	0	0	0	0	0	0	0	0	0	0	0	0	0	0	0	0	0	0	0	0	0	0	0	0	1
gi|310128958|ref|XP_003120683.1|	-		0.0973236	24	0.0583942	0	0	0	0	0	0	0	0	0	0	0	0	2	0	0	0	0	0	0	0	1	0	0	0	0	0	0	0	0	0	0	0	0	0	0	0	1	0	0	0	0	0	0	1
gi|310128241|ref|XP_003120551.1|	-		0.0900243	27	0.0656934	0	0	0	0	0	0	0	0	0	0	0	0	1	0	0	0	0	0	0	0	0	0	0	0	0	0	0	0	0	0	0	0	0	0	0	0	0	0	0	0	0	0	0	1
gi|310124989|ref|XP_003119369.1|	-		0.10219	27	0.0656934	0	0	0	0	0	0	0	0	0	0	0	0	1	0	0	0	0	0	0	0	0	0	0	0	0	0	0	0	0	0	0	0	0	0	0	0	0	0	0	0	0	0	0	1
gi|310114976|ref|XP_003120034.1|	-		0.104623	27	0.0656934	0	0	0	0	0	0	0	0	0	0	0	0	1	0	0	0	0	0	0	0	0	0	0	0	0	0	0	0	0	0	0	0	0	0	0	0	0	0	0	0	0	0	0	1
gi|310128259|ref|XP_003120552.1|	-		0.0900243	27	0.0656934	0	0	0	0	0	0	0	0	0	0	0	0	1	0	0	0	0	0	0	0	0	0	0	0	0	0	0	0	0	0	0	0	0	0	0	0	0	0	0	0	0	0	0	1
gi|310114962|ref|XP_003120027.1|	-		0.104623	27	0.0656934	0	0	0	0	0	0	0	0	0	0	0	0	1	0	0	0	0	0	0	0	0	0	0	0	0	0	0	0	0	0	0	0	0	0	0	0	0	0	0	0	0	0	0	1
gi|169172639|ref|XP_001713896.1|	-		0.510949	64	0.155718	0	0	0	0	0	0	0	0	0	0	0	0	2	1	0	0	0	0	8	0	2	0	0	1	0	0	0	0	0	0	0	0	0	0	0	0	1	0	0	0	0	0	0	0
gi|310118945|ref|XP_001718966.3|	-		0.0340633	10	0.0243309	0	0	0	0	0	0	0	0	0	0	0	0	1	0	0	0	0	0	0	1	0	0	0	0	0	0	0	0	0	0	0	0	0	0	0	0	1	0	0	0	0	0	0	0
gi|310133263|ref|XP_001720390.3|	-		0.0340633	10	0.0243309	0	0	0	0	0	0	0	0	0	0	0	0	1	0	0	0	0	0	0	1	0	0	0	0	0	0	0	0	0	0	0	0	0	0	0	0	1	0	0	0	0	0	0	0
gi|310133091|ref|XP_003121065.1|	-		0.0437956	11	0.026764	0	0	0	0	0	0	0	0	0	0	0	0	1	0	0	0	0	0	0	0	0	0	0	0	0	0	0	0	0	0	0	0	0	0	0	0	1	0	0	0	0	0	0	0
gi|310114972|ref|XP_003120032.1|	-		0.104623	27	0.0656934	0	0	0	0	0	0	0	0	0	0	0	0	1	0	0	0	0	0	0	0	0	0	0	0	0	0	0	0	0	0	0	0	0	0	0	0	0	0	0	0	0	0	0	1
gi|310125003|ref|XP_003119357.1|	-		0.104623	27	0.0656934	0	0	0	0	0	0	0	0	0	0	0	0	1	0	0	0	0	0	0	0	0	0	0	0	0	0	0	0	0	0	0	0	0	0	0	0	0	0	0	0	0	0	0	1
gi|310124814|ref|XP_003119284.1|	-		0.104623	27	0.0656934	0	0	0	0	0	0	0	0	0	0	0	0	1	0	0	0	0	0	0	0	0	0	0	0	0	0	0	0	0	0	0	0	0	0	0	0	0	0	0	0	0	0	0	1
gi|310124790|ref|XP_003119280.1|	-		0.107056	28	0.0681265	0	0	0	0	0	0	0	0	0	0	0	0	1	0	0	0	0	0	0	0	0	0	0	0	0	0	0	0	0	0	0	0	0	0	0	0	0	0	0	0	0	0	0	1
gi|310124983|ref|XP_003119360.1|	-		0.10219	27	0.0656934	0	0	0	0	0	0	0	0	0	0	0	0	1	0	0	0	0	0	0	0	0	0	0	0	0	0	0	0	0	0	0	0	0	0	0	0	0	0	0	0	0	0	0	1
gi|316983126|ref|NP_001186901.1|	-		0.211679	46	0.111922	0	0	0	0	0	0	0	0	0	0	0	0	1	0	2	0	0	0	1	0	0	0	0	0	0	0	0	0	2	0	0	0	0	0	0	0	1	0	0	0	0	0	0	0
gi|310128261|ref|XP_003120554.1|	-		0.0875912	27	0.0656934	0	0	0	0	0	0	0	0	0	0	0	0	1	0	0	0	0	0	0	0	0	0	0	0	0	0	0	0	0	0	0	0	0	0	0	0	0	0	0	0	0	0	0	1
gi|310124806|ref|XP_003119289.1|	-		0.104623	27	0.0656934	0	0	0	0	0	0	0	0	0	0	0	0	1	0	0	0	0	0	0	0	0	0	0	0	0	0	0	0	0	0	0	0	0	0	0	0	0	0	0	0	0	0	0	1
gi|310114944|ref|XP_003120024.1|	-		0.107056	28	0.0681265	0	0	0	0	0	0	0	0	0	0	0	0	1	0	0	0	0	0	0	0	0	0	0	0	0	0	0	0	0	0	0	0	0	0	0	0	0	0	0	0	0	0	0	1
gi|310115019|ref|XP_002345931.2|	-		0.136253	26	0.0632603	0	0	0	0	0	0	0	0	0	0	0	0	1	0	0	0	0	0	1	0	0	0	0	0	0	0	0	0	0	0	0	0	0	0	0	0	0	0	0	0	0	0	0	1
gi|310114787|ref|XP_003120000.1|	-		0.253041	46	0.111922	0	0	0	0	0	0	0	0	0	0	0	0	1	0	0	0	0	0	0	0	0	0	0	0	0	0	0	0	0	3	0	0	0	0	0	0	0	0	0	0	0	0	0	1
gi|310128265|ref|XP_003120555.1|	-		0.0900243	27	0.0656934	0	0	0	0	0	0	0	0	0	0	0	0	1	0	0	0	0	0	0	0	0	0	0	0	0	0	0	0	0	0	0	0	0	0	0	0	0	0	0	0	0	0	0	1
gi|310125005|ref|XP_003119365.1|	-		0.0632603	18	0.0437956	0	0	0	0	0	0	0	0	0	0	0	0	1	0	0	0	0	0	0	0	0	0	0	0	0	0	0	0	0	0	0	0	0	0	0	0	0	0	0	0	0	0	0	0
gi|310128310|ref|XP_002346832.2|	-		0.136253	26	0.0632603	0	0	0	0	0	0	0	0	0	0	0	0	1	0	0	0	0	0	1	0	0	0	0	0	0	0	0	0	0	0	0	0	0	0	0	0	0	0	0	0	0	0	0	1
gi|33620775|ref|NP_891556.1|	-		0.620438	39	0.0948905	0	0	0	0	0	0	0	0	0	0	0	0	2	0	0	0	0	0	0	0	1	0	0	0	0	0	0	0	0	0	0	0	0	0	0	0	1	0	0	0	0	0	0	0
gi|310124802|ref|XP_003119277.1|	-		0.104623	27	0.0656934	0	0	0	0	0	0	0	0	0	0	0	0	1	0	0	0	0	0	0	0	0	0	0	0	0	0	0	0	0	0	0	0	0	0	0	0	0	0	0	0	0	0	0	1
gi|310124798|ref|XP_003119279.1|	-		0.104623	27	0.0656934	0	0	0	0	0	0	0	0	0	0	0	0	1	0	0	0	0	0	0	0	0	0	0	0	0	0	0	0	0	0	0	0	0	0	0	0	0	0	0	0	0	0	0	1
gi|310128243|ref|XP_003120550.1|	-		0.0900243	27	0.0656934	0	0	0	0	0	0	0	0	0	0	0	0	1	0	0	0	0	0	0	0	0	0	0	0	0	0	0	0	0	0	0	0	0	0	0	0	0	0	0	0	0	0	0	1
gi|310114942|ref|XP_003120026.1|	-		0.104623	27	0.0656934	0	0	0	0	0	0	0	0	0	0	0	0	1	0	0	0	0	0	0	0	0	0	0	0	0	0	0	0	0	0	0	0	0	0	0	0	0	0	0	0	0	0	0	1
gi|310114946|ref|XP_003120025.1|	-		0.107056	28	0.0681265	0	0	0	0	0	0	0	0	0	0	0	0	1	0	0	0	0	0	0	0	0	0	0	0	0	0	0	0	0	0	0	0	0	0	0	0	0	0	0	0	0	0	0	1
gi|310128253|ref|XP_003120544.1|	-		0.0900243	27	0.0656934	0	0	0	0	0	0	0	0	0	0	0	0	1	0	0	0	0	0	0	0	0	0	0	0	0	0	0	0	0	0	0	0	0	0	0	0	0	0	0	0	0	0	0	1
gi|310114968|ref|XP_003120029.1|	-		0.104623	27	0.0656934	0	0	0	0	0	0	0	0	0	0	0	0	1	0	0	0	0	0	0	0	0	0	0	0	0	0	0	0	0	0	0	0	0	0	0	0	0	0	0	0	0	0	0	1
gi|310128054|ref|XP_003120513.1|	-		0.253041	46	0.111922	0	0	0	0	0	0	0	0	0	0	0	0	1	0	0	0	0	0	0	0	0	0	0	0	0	0	0	0	0	3	0	0	0	0	0	0	0	0	0	0	0	0	0	1
gi|310124818|ref|XP_003119287.1|	-		0.0632603	18	0.0437956	0	0	0	0	0	0	0	0	0	0	0	0	1	0	0	0	0	0	0	0	0	0	0	0	0	0	0	0	0	0	0	0	0	0	0	0	0	0	0	0	0	0	0	0
gi|310124810|ref|XP_003119290.1|	-		0.0851582	20	0.0486618	0	0	0	0	0	0	0	0	0	0	0	0	1	0	0	0	0	0	0	0	0	0	0	0	0	0	0	0	0	0	0	0	0	0	0	0	0	0	0	0	0	0	0	0
gi|310124792|ref|XP_003119274.1|	-		0.104623	27	0.0656934	0	0	0	0	0	0	0	0	0	0	0	0	1	0	0	0	0	0	0	0	0	0	0	0	0	0	0	0	0	0	0	0	0	0	0	0	0	0	0	0	0	0	0	1
gi|310124794|ref|XP_003119275.1|	-		0.104623	27	0.0656934	0	0	0	0	0	0	0	0	0	0	0	0	1	0	0	0	0	0	0	0	0	0	0	0	0	0	0	0	0	0	0	0	0	0	0	0	0	0	0	0	0	0	0	1
gi|310128267|ref|XP_003120556.1|	-		0.0900243	27	0.0656934	0	0	0	0	0	0	0	0	0	0	0	0	1	0	0	0	0	0	0	0	0	0	0	0	0	0	0	0	0	0	0	0	0	0	0	0	0	0	0	0	0	0	0	1
gi|310133095|ref|XP_003121064.1|	-		0.0340633	10	0.0243309	0	0	0	0	0	0	0	0	0	0	0	0	1	0	0	0	0	0	0	0	0	0	0	0	0	0	0	0	0	0	0	0	0	0	0	0	0	0	0	0	0	0	0	0
gi|310114978|ref|XP_003120035.1|	-		0.0632603	18	0.0437956	0	0	0	0	0	0	0	0	0	0	0	0	1	0	0	0	0	0	0	0	0	0	0	0	0	0	0	0	0	0	0	0	0	0	0	0	0	0	0	0	0	0	0	0
gi|310114970|ref|XP_003120038.1|	-		0.0851582	20	0.0486618	0	0	0	0	0	0	0	0	0	0	0	0	1	0	0	0	0	0	0	0	0	0	0	0	0	0	0	0	0	0	0	0	0	0	0	0	0	0	0	0	0	0	0	0
gi|310124999|ref|XP_003119371.1|	-		0.104623	27	0.0656934	0	0	0	0	0	0	0	0	0	0	0	0	1	0	0	0	0	0	0	0	0	0	0	0	0	0	0	0	0	0	0	0	0	0	0	0	0	0	0	0	0	0	0	1
gi|310124967|ref|XP_003119362.1|	-		0.104623	27	0.0656934	0	0	0	0	0	0	0	0	0	0	0	0	1	0	0	0	0	0	0	0	0	0	0	0	0	0	0	0	0	0	0	0	0	0	0	0	0	0	0	0	0	0	0	1
gi|310128257|ref|XP_003120549.1|	-		0.0900243	27	0.0656934	0	0	0	0	0	0	0	0	0	0	0	0	1	0	0	0	0	0	0	0	0	0	0	0	0	0	0	0	0	0	0	0	0	0	0	0	0	0	0	0	0	0	0	1
gi|310124997|ref|XP_003119372.1|	-		0.104623	27	0.0656934	0	0	0	0	0	0	0	0	0	0	0	0	1	0	0	0	0	0	0	0	0	0	0	0	0	0	0	0	0	0	0	0	0	0	0	0	0	0	0	0	0	0	0	1
gi|310125001|ref|XP_003119368.1|	-		0.104623	27	0.0656934	0	0	0	0	0	0	0	0	0	0	0	0	1	0	0	0	0	0	0	0	0	0	0	0	0	0	0	0	0	0	0	0	0	0	0	0	0	0	0	0	0	0	0	1
gi|310114948|ref|XP_003120019.1|	-		0.104623	27	0.0656934	0	0	0	0	0	0	0	0	0	0	0	0	1	0	0	0	0	0	0	0	0	0	0	0	0	0	0	0	0	0	0	0	0	0	0	0	0	0	0	0	0	0	0	1
gi|310124987|ref|XP_003119366.1|	-		0.0900243	27	0.0656934	0	0	0	0	0	0	0	0	0	0	0	0	1	0	0	0	0	0	0	0	0	0	0	0	0	0	0	0	0	0	0	0	0	0	0	0	0	0	0	0	0	0	0	1
gi|310114964|ref|XP_003120036.1|	-		0.0900243	27	0.0656934	0	0	0	0	0	0	0	0	0	0	0	0	1	0	0	0	0	0	0	0	0	0	0	0	0	0	0	0	0	0	0	0	0	0	0	0	0	0	0	0	0	0	0	1
gi|310128247|ref|XP_003120543.1|	-		0.0900243	27	0.0656934	0	0	0	0	0	0	0	0	0	0	0	0	1	0	0	0	0	0	0	0	0	0	0	0	0	0	0	0	0	0	0	0	0	0	0	0	0	0	0	0	0	0	0	1
gi|310124816|ref|XP_003119286.1|	-		0.104623	27	0.0656934	0	0	0	0	0	0	0	0	0	0	0	0	1	0	0	0	0	0	0	0	0	0	0	0	0	0	0	0	0	0	0	0	0	0	0	0	0	0	0	0	0	0	0	1
gi|117553584|ref|NP_001070991.1|	-		0.474453	73	0.177616	0	0	0	0	0	0	0	0	0	0	0	0	1	0	5	0	0	0	0	0	2	0	0	0	0	0	0	0	0	0	0	4	0	0	0	0	2	0	0	0	1	0	1	1
gi|310124614|ref|XP_003119072.1|	-		0.0413625	17	0.0413625	0	0	0	0	0	0	0	0	0	0	0	0	1	0	0	0	0	0	1	1	0	0	0	0	0	0	0	0	0	0	0	0	0	0	0	0	0	0	0	0	0	0	0	0
gi|310124786|ref|XP_003119283.1|	-		0.104623	27	0.0656934	0	0	0	0	0	0	0	0	0	0	0	0	1	0	0	0	0	0	0	0	0	0	0	0	0	0	0	0	0	0	0	0	0	0	0	0	0	0	0	0	0	0	0	1
gi|310124973|ref|XP_003119356.1|	-		0.104623	27	0.0656934	0	0	0	0	0	0	0	0	0	0	0	0	1	0	0	0	0	0	0	0	0	0	0	0	0	0	0	0	0	0	0	0	0	0	0	0	0	0	0	0	0	0	0	1
gi|310114940|ref|XP_003120028.1|	-		0.104623	27	0.0656934	0	0	0	0	0	0	0	0	0	0	0	0	1	0	0	0	0	0	0	0	0	0	0	0	0	0	0	0	0	0	0	0	0	0	0	0	0	0	0	0	0	0	0	1
gi|310133089|ref|XP_003121067.1|	-		0.0243309	6	0.0145985	0	0	0	0	0	0	0	0	0	0	0	0	1	0	0	0	0	0	0	0	0	0	0	0	0	0	0	0	0	0	0	0	0	0	0	0	1	0	0	0	0	0	0	0
gi|310114956|ref|XP_003120021.1|	-		0.104623	27	0.0656934	0	0	0	0	0	0	0	0	0	0	0	0	1	0	0	0	0	0	0	0	0	0	0	0	0	0	0	0	0	0	0	0	0	0	0	0	0	0	0	0	0	0	0	1
gi|310128263|ref|XP_003120553.1|	-		0.0900243	27	0.0656934	0	0	0	0	0	0	0	0	0	0	0	0	1	0	0	0	0	0	0	0	0	0	0	0	0	0	0	0	0	0	0	0	0	0	0	0	0	0	0	0	0	0	0	1
gi|310124991|ref|XP_003119363.1|	-		0.104623	27	0.0656934	0	0	0	0	0	0	0	0	0	0	0	0	1	0	0	0	0	0	0	0	0	0	0	0	0	0	0	0	0	0	0	0	0	0	0	0	0	0	0	0	0	0	0	1
gi|310124800|ref|XP_003119278.1|	-		0.104623	27	0.0656934	0	0	0	0	0	0	0	0	0	0	0	0	1	0	0	0	0	0	0	0	0	0	0	0	0	0	0	0	0	0	0	0	0	0	0	0	0	0	0	0	0	0	0	1
gi|4504043|ref|NP_002062.1|	-		0.145985	38	0.0924574	0	0	0	0	0	0	0	0	0	0	0	0	1	1	0	0	0	0	0	0	0	0	0	0	0	0	0	0	0	0	0	0	0	0	0	0	0	0	0	0	0	0	0	0
gi|310114950|ref|XP_003120020.1|	-		0.104623	27	0.0656934	0	0	0	0	0	0	0	0	0	0	0	0	1	0	0	0	0	0	0	0	0	0	0	0	0	0	0	0	0	0	0	0	0	0	0	0	0	0	0	0	0	0	0	1
gi|310124979|ref|XP_003119354.1|	-		0.104623	27	0.0656934	0	0	0	0	0	0	0	0	0	0	0	0	1	0	0	0	0	0	0	0	0	0	0	0	0	0	0	0	0	0	0	0	0	0	0	0	0	0	0	0	0	0	0	1
gi|323276608|ref|NP_001190986.1|	-		1.71046	138	0.335766	0	0	0	0	0	0	0	0	0	0	0	0	0	1	8	0	0	0	8	0	6	0	0	0	0	0	0	0	0	1	0	0	0	0	0	0	12	0	0	0	0	0	0	6
gi|239752254|ref|XP_002348176.1|	-		1.34063	62	0.150852	0	0	0	0	0	0	0	0	0	0	0	0	0	2	0	0	0	0	0	0	0	0	2	0	1	0	0	0	0	3	0	0	0	0	2	0	0	0	0	0	0	0	0	0
gi|310119548|ref|XP_003118592.1|	-		0.0510949	2	0.00486618	0	0	0	0	0	0	0	0	0	0	0	0	0	4	0	0	0	0	0	0	0	0	0	0	0	0	0	0	0	0	0	0	0	0	0	0	0	0	0	0	0	0	0	0
gi|310119542|ref|XP_003118593.1|	-		0.0510949	2	0.00486618	0	0	0	0	0	0	0	0	0	0	0	0	0	4	0	0	0	0	0	0	0	0	0	0	0	0	0	0	0	0	0	0	0	0	0	0	0	0	0	0	0	0	0	0
gi|310133426|ref|XP_003118495.1|	-		0.0510949	2	0.00486618	0	0	0	0	0	0	0	0	0	0	0	0	0	4	0	0	0	0	0	0	0	0	0	0	0	0	0	0	0	0	0	0	0	0	0	0	0	0	0	0	0	0	0	0
gi|310119554|ref|XP_003118589.1|	-		0.0510949	2	0.00486618	0	0	0	0	0	0	0	0	0	0	0	0	0	4	0	0	0	0	0	0	0	0	0	0	0	0	0	0	0	0	0	0	0	0	0	0	0	0	0	0	0	0	0	0
sp|K1M2_SHEEP|	-		0.559611	36	0.0875912	0	0	0	0	0	0	0	0	0	0	0	0	0	1	0	0	0	0	53	0	0	0	0	0	0	1	2	0	0	0	0	0	0	0	0	0	0	0	0	0	0	0	0	1
gi|310119552|ref|XP_003118590.1|	-		0.0462287	2	0.00486618	0	0	0	0	0	0	0	0	0	0	0	0	0	4	0	0	0	0	0	0	0	0	0	0	0	0	0	0	0	0	0	0	0	0	0	0	0	0	0	0	0	0	0	0
sp|K1HA_HUMAN|	-		0.467153	30	0.0729927	0	0	0	0	0	0	0	0	0	0	0	0	0	3	0	0	0	0	54	0	0	0	0	0	0	2	7	0	0	0	0	0	0	0	0	0	0	0	0	0	0	0	0	1
gi|33188443|ref|NP_149033.2|	-		0.399027	40	0.0973236	0	0	0	0	0	0	0	0	0	0	0	0	0	2	0	0	0	0	0	0	1	0	0	0	0	0	0	1	0	0	0	0	0	0	0	0	1	0	0	0	0	0	0	0
gi|310119560|ref|XP_003118598.1|	-		0.0291971	2	0.00486618	0	0	0	0	0	0	0	0	0	0	0	0	0	3	0	0	0	0	0	0	0	0	0	0	0	0	0	0	0	0	0	0	0	0	0	0	0	0	0	0	0	0	0	0
sp|KRHB5_HUMAN|	-		0.810219	36	0.0875912	0	0	0	0	0	0	0	0	0	0	0	0	0	2	0	0	0	0	115	0	0	0	0	0	0	5	19	0	0	0	0	0	0	0	0	0	0	0	0	0	0	0	0	1
gi|310133424|ref|XP_003118497.1|	-		0.0462287	2	0.00486618	0	0	0	0	0	0	0	0	0	0	0	0	0	4	0	0	0	0	0	0	0	0	0	0	0	0	0	0	0	0	0	0	0	0	0	0	0	0	0	0	0	0	0	0
gi|310119544|ref|XP_003118594.1|	-		0.0510949	2	0.00486618	0	0	0	0	0	0	0	0	0	0	0	0	0	4	0	0	0	0	0	0	0	0	0	0	0	0	0	0	0	0	0	0	0	0	0	0	0	0	0	0	0	0	0	0
gi|310133373|ref|XP_001718710.2|	-		0.0608273	19	0.0462287	0	0	0	0	0	0	0	0	0	0	0	0	0	1	0	0	0	0	0	0	0	0	0	0	0	0	0	0	0	0	0	0	0	0	0	0	0	0	0	0	0	0	0	1
gi|310119550|ref|XP_003118595.1|	-		0.0462287	2	0.00486618	0	0	0	0	0	0	0	0	0	0	0	0	0	4	0	0	0	0	0	0	0	0	0	0	0	0	0	0	0	0	0	0	0	0	0	0	0	0	0	0	0	0	0	0
sp|CTRA_BOVIN|	-		0.114355	11	0.026764	0	0	0	0	0	0	0	0	0	0	0	0	0	1	0	0	0	0	0	0	0	2	0	0	0	13	2	0	0	0	0	0	0	0	0	0	0	0	0	0	0	0	0	0
gi|310133420|ref|XP_003118496.1|	-		0.0510949	2	0.00486618	0	0	0	0	0	0	0	0	0	0	0	0	0	4	0	0	0	0	0	0	0	0	0	0	0	0	0	0	0	0	0	0	0	0	0	0	0	0	0	0	0	0	0	0
gi|239746765|ref|XP_002343838.1|	-		1.34063	62	0.150852	0	0	0	0	0	0	0	0	0	0	0	0	0	2	0	0	0	0	0	0	0	0	2	0	1	0	0	0	0	3	0	0	0	0	2	0	0	0	0	0	0	0	0	0
sp|K1H4_HUMAN|	-		0.394161	28	0.0681265	0	0	0	0	0	0	0	0	0	0	0	0	0	1	0	0	0	0	42	0	0	0	0	0	0	2	10	0	0	0	0	0	0	0	0	0	0	0	0	0	0	0	0	1
gi|310133418|ref|XP_003118500.1|	-		0.0510949	2	0.00486618	0	0	0	0	0	0	0	0	0	0	0	0	0	4	0	0	0	0	0	0	0	0	0	0	0	0	0	0	0	0	0	0	0	0	0	0	0	0	0	0	0	0	0	0
gi|169218213|ref|XP_001719515.1|	-		0.231144	22	0.053528	0	0	0	0	0	0	0	0	0	0	0	0	0	2	0	0	0	0	0	0	0	4	0	0	0	3	0	0	0	1	0	0	0	0	0	0	0	0	0	0	0	0	0	5
gi|310133416|ref|XP_003118499.1|	-		0.0510949	2	0.00486618	0	0	0	0	0	0	0	0	0	0	0	0	0	4	0	0	0	0	0	0	0	0	0	0	0	0	0	0	0	0	0	0	0	0	0	0	0	0	0	0	0	0	0	0
gi|310133428|ref|XP_003118501.1|	-		0.0510949	2	0.00486618	0	0	0	0	0	0	0	0	0	0	0	0	0	4	0	0	0	0	0	0	0	0	0	0	0	0	0	0	0	0	0	0	0	0	0	0	0	0	0	0	0	0	0	0
gi|310133422|ref|XP_003118498.1|	-		0.0510949	2	0.00486618	0	0	0	0	0	0	0	0	0	0	0	0	0	4	0	0	0	0	0	0	0	0	0	0	0	0	0	0	0	0	0	0	0	0	0	0	0	0	0	0	0	0	0	0
gi|310133414|ref|XP_003118494.1|	-		0.0510949	2	0.00486618	0	0	0	0	0	0	0	0	0	0	0	0	0	4	0	0	0	0	0	0	0	0	0	0	0	0	0	0	0	0	0	0	0	0	0	0	0	0	0	0	0	0	0	0
gi|239757745|ref|XP_002346323.1|	-		1.34063	62	0.150852	0	0	0	0	0	0	0	0	0	0	0	0	0	2	0	0	0	0	0	0	0	0	2	0	1	0	0	0	0	3	0	0	0	0	2	0	0	0	0	0	0	0	0	0
gi|226423891|ref|NP_001139785.1|	-		0.107056	20	0.0486618	0	0	0	0	0	0	0	0	0	0	0	0	0	0	2	0	0	0	0	0	0	0	0	0	0	0	0	0	0	0	0	0	0	0	0	0	2	0	0	0	0	0	0	0
gi|295148111|ref|NP_001171173.1|	-		0.00486618	2	0.00486618	0	0	0	0	0	0	0	0	0	0	0	0	0	0	1	0	0	0	0	0	0	0	0	0	0	0	0	0	0	0	0	0	0	0	0	0	0	0	0	0	0	0	0	0
gi|239747180|ref|XP_002343933.1|	-		0.104623	17	0.0413625	0	0	0	0	0	0	0	0	0	0	0	0	0	0	3	0	0	0	0	0	0	0	0	0	0	0	0	0	0	0	0	0	0	0	0	0	0	0	0	0	0	0	0	0
gi|310119885|ref|XP_003118950.1|	-		0.0924574	13	0.0316302	0	0	0	0	0	0	0	0	0	0	0	0	0	0	8	0	0	0	0	0	0	0	0	0	0	0	0	0	0	0	0	0	0	0	0	0	2	0	0	0	0	0	0	0
gi|310118076|ref|XP_002346313.2|	-		0.00243309	1	0.00243309	0	0	0	0	0	0	0	0	0	0	0	0	0	0	1	0	0	0	0	0	0	0	0	0	0	0	0	0	0	0	0	0	0	0	0	0	0	0	0	0	0	0	0	0
gi|310113637|ref|XP_003119824.1|	-		0.0583942	20	0.0486618	0	0	0	0	0	0	0	0	0	0	0	0	0	0	1	0	0	0	0	0	0	0	0	0	0	0	0	0	0	0	0	0	0	0	0	0	1	0	0	0	0	0	0	0
gi|310128482|ref|XP_003120598.1|	-		0.00973236	4	0.00973236	0	0	0	0	0	0	0	0	0	0	0	0	0	0	1	0	0	0	0	0	0	0	0	0	0	0	0	0	0	0	0	0	0	0	0	0	1	0	0	0	0	0	0	0
gi|110624787|ref|NP_001036069.1|	-		0.547445	26	0.0632603	0	0	0	0	0	0	0	0	0	0	0	0	0	0	19	0	0	0	0	0	2	0	0	0	0	0	0	0	0	0	0	0	0	0	0	0	7	0	0	0	0	0	0	0
gi|310128447|ref|XP_003120588.1|	-		0.0924574	13	0.0316302	0	0	0	0	0	0	0	0	0	0	0	0	0	0	8	0	0	0	0	0	0	0	0	0	0	0	0	0	0	0	0	0	0	0	0	0	2	0	0	0	0	0	0	0
gi|310119881|ref|XP_003118949.1|	-		0.0924574	13	0.0316302	0	0	0	0	0	0	0	0	0	0	0	0	0	0	8	0	0	0	0	0	0	0	0	0	0	0	0	0	0	0	0	0	0	0	0	0	2	0	0	0	0	0	0	0
gi|310128449|ref|XP_003120590.1|	-		0.0924574	13	0.0316302	0	0	0	0	0	0	0	0	0	0	0	0	0	0	8	0	0	0	0	0	0	0	0	0	0	0	0	0	0	0	0	0	0	0	0	0	2	0	0	0	0	0	0	0
gi|14249158|ref|NP_116020.1|	-		0.374696	62	0.150852	0	0	0	0	0	0	0	0	0	0	0	0	0	0	9	0	0	0	0	1	0	0	0	2	0	0	0	0	0	0	0	1	0	0	0	0	8	0	0	0	0	0	0	0
gi|310132551|ref|XP_003120961.1|	-		0.0583942	20	0.0486618	0	0	0	0	0	0	0	0	0	0	0	0	0	0	1	0	0	0	0	0	0	0	0	0	0	0	0	0	0	0	0	0	0	0	0	0	1	0	0	0	0	0	0	0
gi|310128486|ref|XP_003120599.1|	-		0.00973236	4	0.00973236	0	0	0	0	0	0	0	0	0	0	0	0	0	0	1	0	0	0	0	0	0	0	0	0	0	0	0	0	0	0	0	0	0	0	0	0	1	0	0	0	0	0	0	0
gi|239751039|ref|XP_002347681.1|	-		0.00973236	4	0.00973236	0	0	0	0	0	0	0	0	0	0	0	0	0	0	1	0	0	0	0	0	0	0	0	0	0	0	0	0	0	0	0	0	0	0	0	0	1	0	0	0	0	0	0	0
gi|310128478|ref|XP_003120596.1|	-		0.0121655	4	0.00973236	0	0	0	0	0	0	0	0	0	0	0	0	0	0	1	0	0	0	0	0	0	0	0	0	0	0	0	0	0	0	0	0	0	0	0	0	2	0	0	0	0	0	0	0
gi|310129614|ref|XP_003120803.1|	-		0.562044	65	0.158151	0	0	0	0	0	0	0	0	0	0	0	0	0	0	3	0	0	0	0	0	0	0	0	0	0	1	0	0	6	2	0	0	0	0	0	0	0	0	0	0	0	0	0	3
gi|310128451|ref|XP_003120589.1|	-		0.0924574	13	0.0316302	0	0	0	0	0	0	0	0	0	0	0	0	0	0	8	0	0	0	0	0	0	0	0	0	0	0	0	0	0	0	0	0	0	0	0	0	2	0	0	0	0	0	0	0
gi|310128480|ref|XP_003120597.1|	-		0.00973236	4	0.00973236	0	0	0	0	0	0	0	0	0	0	0	0	0	0	1	0	0	0	0	0	0	0	0	0	0	0	0	0	0	0	0	0	0	0	0	0	1	0	0	0	0	0	0	0
gi|239755558|ref|XP_001714739.2|	-		0.0170316	7	0.0170316	0	0	0	0	0	0	0	0	0	0	0	0	0	0	1	0	0	0	0	0	0	0	0	0	0	0	0	0	0	0	0	0	0	0	0	0	1	0	0	0	0	0	0	0
gi|310120693|ref|XP_003119230.1|	-		0.0170316	7	0.0170316	0	0	0	0	0	0	0	0	0	0	0	0	0	0	1	0	0	0	0	0	0	0	0	0	0	0	0	0	0	0	0	0	0	0	0	0	1	0	0	0	0	0	0	0
gi|310118838|ref|XP_003119204.1|	-		0.0583942	20	0.0486618	0	0	0	0	0	0	0	0	0	0	0	0	0	0	1	0	0	0	0	0	0	0	0	0	0	0	0	0	0	0	0	0	0	0	0	0	1	0	0	0	0	0	0	0
gi|28178819|ref|NP_777281.1|	-		0.0486618	12	0.0291971	0	0	0	0	0	0	0	0	0	0	0	0	0	0	1	0	0	0	0	0	0	0	0	0	0	0	0	0	0	0	0	0	0	0	0	0	0	0	0	0	0	0	0	0
gi|310119883|ref|XP_003118951.1|	-		0.0924574	13	0.0316302	0	0	0	0	0	0	0	0	0	0	0	0	0	0	8	0	0	0	0	0	0	0	0	0	0	0	0	0	0	0	0	0	0	0	0	0	2	0	0	0	0	0	0	0
gi|112363096|ref|NP_001036223.1|	-		0.0170316	6	0.0145985	0	0	0	0	0	0	0	0	0	0	0	0	0	0	2	0	0	0	0	0	0	0	0	0	0	0	0	0	0	0	0	0	0	0	0	0	0	0	0	0	0	0	0	0
gi|283135178|ref|NP_001164410.1|	-		0.163017	35	0.0851582	0	0	0	0	0	0	0	0	0	0	0	0	0	0	1	0	0	0	0	0	0	0	0	0	0	0	0	0	0	0	0	1	0	0	0	0	1	0	0	0	0	0	0	2
gi|6552337|ref|NP_015562.1|	-		0.00243309	1	0.00243309	0	0	0	0	0	0	0	0	0	0	0	0	0	0	1	0	0	0	0	0	0	0	0	0	0	0	0	0	0	0	0	0	0	0	0	0	0	0	0	0	0	0	0	0
gi|48255931|ref|NP_001001520.1|	-		0.384428	62	0.150852	0	0	0	0	0	0	0	0	0	0	0	0	0	0	9	0	0	0	0	1	0	0	0	2	0	0	0	0	0	0	0	1	0	0	0	0	8	0	0	0	0	0	0	0
gi|310128484|ref|XP_003120600.1|	-		0.00973236	4	0.00973236	0	0	0	0	0	0	0	0	0	0	0	0	0	0	1	0	0	0	0	0	0	0	0	0	0	0	0	0	0	0	0	0	0	0	0	0	1	0	0	0	0	0	0	0
gi|239750058|ref|XP_942764.3|	-		0.0170316	7	0.0170316	0	0	0	0	0	0	0	0	0	0	0	0	0	0	1	0	0	0	0	0	0	0	0	0	0	0	0	0	0	0	0	0	0	0	0	0	1	0	0	0	0	0	0	0
gi|23111036|ref|NP_690039.1|	-		0.326034	31	0.0754258	0	0	0	0	0	0	0	0	0	0	0	0	0	0	16	0	0	0	0	0	0	0	0	0	0	0	0	0	0	0	0	0	0	0	0	0	2	0	0	0	0	0	0	0
gi|6005854|ref|NP_009204.1|	-		1.3747	95	0.231144	0	0	0	0	0	0	0	0	0	0	0	0	0	0	21	0	0	0	0	0	20	0	0	0	15	1	0	0	0	0	0	0	0	0	0	0	15	0	0	0	0	0	0	1
gi|122937289|ref|NP_001073912.1|	-		0.053528	16	0.0389294	0	0	0	0	0	0	0	0	0	0	0	0	0	0	0	0	0	0	2	0	0	0	0	0	0	0	0	0	0	0	0	0	0	0	0	0	0	0	0	0	0	0	0	0
gi|169163387|ref|XP_001129774.2|	-		0.00486618	2	0.00486618	0	0	0	0	0	0	0	0	0	0	0	0	0	0	0	0	0	0	1	0	0	0	0	0	0	0	0	0	0	0	0	0	0	0	0	0	0	0	0	0	0	0	0	0
gi|310118560|ref|XP_003119006.1|	-		0.16545	11	0.026764	0	0	0	0	0	0	0	0	0	0	0	0	0	0	0	0	0	0	13	0	0	0	0	0	0	1	0	0	0	0	0	0	0	0	0	0	0	0	0	0	0	0	0	0
sp|KRHB6_HUMAN|	-		1.08273	41	0.0997567	0	0	0	0	0	0	0	0	0	0	0	0	0	0	0	0	0	0	156	0	0	1	0	0	0	4	18	0	0	0	0	0	0	0	0	0	0	0	0	0	0	0	0	1
sp|K2M1_SHEEP|	-		0.189781	17	0.0413625	0	0	0	0	0	0	0	0	0	0	0	0	0	0	0	0	0	0	23	0	0	0	0	0	0	1	1	0	0	0	0	0	0	0	0	0	0	0	0	0	0	0	0	0
gi|169170558|ref|XP_001721623.1|	-		0.00973236	4	0.00973236	0	0	0	0	0	0	0	0	0	0	0	0	0	0	0	0	0	0	1	0	0	0	0	0	0	0	0	0	0	0	0	0	0	0	0	0	0	0	0	0	0	0	0	0
gi|310120620|ref|XP_003118684.1|	-		0.160584	32	0.0778589	0	0	0	0	0	0	0	0	0	0	0	0	0	0	0	0	0	0	1	0	0	0	0	0	0	1	0	0	0	0	0	0	0	0	0	0	0	0	0	0	0	0	0	1
sp|K2M3_SHEEP|	-		0.737226	35	0.0851582	0	0	0	0	0	0	0	0	0	0	0	0	0	0	0	0	0	0	113	0	0	0	0	0	0	3	8	0	0	0	0	0	0	0	0	0	0	0	0	0	0	0	0	1
gi|91932788|ref|NP_001035190.1|	-		0.00486618	2	0.00486618	0	0	0	0	0	0	0	0	0	0	0	0	0	0	0	0	0	0	1	0	0	0	0	0	0	0	0	0	0	0	0	0	0	0	0	0	0	0	0	0	0	0	0	0
gi|125858485|ref|NP_733837.2|	-		0.026764	5	0.0121655	0	0	0	0	0	0	0	0	0	0	0	0	0	0	0	0	0	0	1	0	0	0	0	0	0	0	0	0	0	0	0	0	0	0	0	0	0	0	0	0	0	0	0	0
gi|239751247|ref|XP_001714425.2|	-		0.00243309	1	0.00243309	0	0	0	0	0	0	0	0	0	0	0	0	0	0	0	0	0	0	1	0	0	0	0	0	0	0	0	0	0	0	0	0	0	0	0	0	0	0	0	0	0	0	0	0
gi|310129267|ref|XP_003120725.1|	-		0.160584	32	0.0778589	0	0	0	0	0	0	0	0	0	0	0	0	0	0	0	0	0	0	1	0	0	0	0	0	0	1	0	0	0	0	0	0	0	0	0	0	0	0	0	0	0	0	0	1
gi|239757989|ref|XP_001732935.2|	-		0.00243309	1	0.00243309	0	0	0	0	0	0	0	0	0	0	0	0	0	0	0	0	0	0	1	0	0	0	0	0	0	0	0	0	0	0	0	0	0	0	0	0	0	0	0	0	0	0	0	0
gi|310115361|ref|XP_003120108.1|	-		0.0218978	2	0.00486618	0	0	0	0	0	0	0	0	0	0	0	0	0	0	0	0	0	0	4	0	0	0	0	0	0	0	0	0	0	0	0	0	0	0	0	0	0	0	0	0	0	0	0	0
gi|310113716|ref|XP_003119836.1|	-		0.16545	11	0.026764	0	0	0	0	0	0	0	0	0	0	0	0	0	0	0	0	0	0	13	0	0	0	0	0	0	1	0	0	0	0	0	0	0	0	0	0	0	0	0	0	0	0	0	0
gi|310119789|ref|XP_003118605.1|	-		0.0145985	2	0.00486618	0	0	0	0	0	0	0	0	0	0	0	0	0	0	0	0	0	0	1	0	0	0	0	0	0	0	0	0	0	0	0	0	0	0	0	0	0	0	0	0	0	0	0	0
gi|310115030|ref|XP_003120051.1|	-		0.0145985	2	0.00486618	0	0	0	0	0	0	0	0	0	0	0	0	0	0	0	0	0	0	1	0	0	0	0	0	0	0	0	0	0	0	0	0	0	0	0	0	0	0	0	0	0	0	0	0
gi|317008611|ref|NP_001186930.1|	-		0.0121655	2	0.00486618	0	0	0	0	0	0	0	0	0	0	0	0	0	0	0	0	0	0	2	0	0	0	0	0	0	0	0	0	0	0	0	0	0	0	0	0	0	0	0	0	0	0	0	0
gi|310125345|ref|XP_003120401.1|	-		0.16545	11	0.026764	0	0	0	0	0	0	0	0	0	0	0	0	0	0	0	0	0	0	13	0	0	0	0	0	0	1	0	0	0	0	0	0	0	0	0	0	0	0	0	0	0	0	0	0
gi|310127646|ref|XP_003120445.1|	-		0.00243309	1	0.00243309	0	0	0	0	0	0	0	0	0	0	0	0	0	0	0	0	0	0	1	0	0	0	0	0	0	0	0	0	0	0	0	0	0	0	0	0	0	0	0	0	0	0	0	0
gi|41281917|ref|NP_851385.1|	-		0.19708	21	0.0510949	0	0	0	0	0	0	0	0	0	0	0	0	0	0	0	0	0	0	3	0	0	0	0	0	0	0	0	0	0	0	0	0	0	0	0	0	0	0	0	0	0	0	0	0
gi|310123826|ref|XP_003118838.1|	-		0.00729927	3	0.00729927	0	0	0	0	0	0	0	0	0	0	0	0	0	0	0	0	0	0	1	0	0	0	0	0	0	0	0	0	0	0	0	0	0	0	0	0	0	0	0	0	0	0	0	0
gi|169163623|ref|XP_001727063.1|	-		0.00243309	1	0.00243309	0	0	0	0	0	0	0	0	0	0	0	0	0	0	0	0	0	0	1	0	0	0	0	0	0	0	0	0	0	0	0	0	0	0	0	0	0	0	0	0	0	0	0	0
sp|KRHB2_HUMAN|	-		0.226277	23	0.0559611	0	0	0	0	0	0	0	0	0	0	0	0	0	0	0	0	0	0	39	0	0	0	0	0	0	1	3	0	0	0	0	0	0	0	0	0	0	0	0	0	0	0	0	1
gi|148612857|ref|NP_001091971.1|	-		0.0462287	6	0.0145985	0	0	0	0	0	0	0	0	0	0	0	0	0	0	0	0	0	0	1	0	0	0	0	0	0	0	0	0	0	0	0	0	0	0	0	0	0	0	0	0	0	0	0	0
gi|169164185|ref|XP_001727046.1|	-		0.00243309	1	0.00243309	0	0	0	0	0	0	0	0	0	0	0	0	0	0	0	0	0	0	1	0	0	0	0	0	0	0	0	0	0	0	0	0	0	0	0	0	0	0	0	0	0	0	0	0
gi|8923771|ref|NP_061023.1|	-		0.0729927	17	0.0413625	0	0	0	0	0	0	0	0	0	0	0	0	0	0	0	0	0	0	2	0	0	0	0	0	0	0	0	0	0	0	0	0	0	0	0	0	0	0	0	0	0	0	0	0
sp|KRHB3_HUMAN|	-		0.924574	40	0.0973236	0	0	0	0	0	0	0	0	0	0	0	0	0	0	0	0	0	0	148	0	0	0	0	0	0	4	12	0	0	0	0	0	0	0	0	0	0	0	0	0	0	0	0	1
gi|307775420|ref|NP_001182731.1|	-		0.270073	4	0.00973236	0	0	0	0	0	0	0	0	0	0	0	0	0	0	0	0	0	0	56	0	0	0	0	0	0	0	0	0	0	0	0	0	0	0	0	0	0	0	0	0	0	0	0	0
gi|7657003|ref|NP_055207.1|	-		0.00486618	2	0.00486618	0	0	0	0	0	0	0	0	0	0	0	0	0	0	0	0	0	0	1	0	0	0	0	0	0	0	0	0	0	0	0	0	0	0	0	0	0	0	0	0	0	0	0	0
gi|310119221|ref|XP_003118916.1|	-		0.00243309	1	0.00243309	0	0	0	0	0	0	0	0	0	0	0	0	0	0	0	0	0	0	1	0	0	0	0	0	0	0	0	0	0	0	0	0	0	0	0	0	0	0	0	0	0	0	0	0
gi|294345475|ref|NP_001170859.1|	-		0.0316302	6	0.0145985	0	0	0	0	0	0	0	0	0	0	0	0	0	0	0	0	0	0	3	0	0	0	0	0	0	0	0	0	0	0	0	0	0	0	0	0	0	0	0	0	0	0	0	0
sp|KRA3_SHEEP|	-		0.0437956	6	0.0145985	0	0	0	0	0	0	0	0	0	0	0	0	0	0	0	0	0	0	1	0	0	0	0	0	0	0	0	0	0	0	0	0	0	0	0	0	0	0	0	0	0	0	0	0
gi|310113336|ref|XP_003119769.1|	-		0.00729927	3	0.00729927	0	0	0	0	0	0	0	0	0	0	0	0	0	0	0	0	0	0	1	0	0	0	0	0	0	0	0	0	0	0	0	0	0	0	0	0	0	0	0	0	0	0	0	0
gi|193804867|ref|NP_001123369.1|	-		0.0997567	15	0.0364964	0	0	0	0	0	0	0	0	0	0	0	0	0	0	0	0	0	0	5	0	0	0	0	0	0	0	0	0	0	0	0	0	0	0	0	0	0	0	0	0	0	0	0	0
sp|K2M2_SHEEP|	-		0.895377	37	0.0900243	0	0	0	0	0	0	0	0	0	0	0	0	0	0	0	0	0	0	131	0	0	0	0	0	0	3	9	0	0	0	0	0	0	0	0	0	0	0	0	0	0	0	0	1
gi|30794372|ref|NP_060635.2|	-		0.177616	19	0.0462287	0	0	0	0	0	0	0	0	0	0	0	0	0	0	0	0	0	0	2	0	0	0	0	0	0	0	0	0	0	0	0	0	0	0	0	0	0	0	0	0	0	0	0	0
gi|310117882|ref|XP_003120258.1|	-		0.00243309	1	0.00243309	0	0	0	0	0	0	0	0	0	0	0	0	0	0	0	0	0	0	1	0	0	0	0	0	0	0	0	0	0	0	0	0	0	0	0	0	0	0	0	0	0	0	0	0
sp|KRHB1_HUMAN|	-		1.00487	41	0.0997567	0	0	0	0	0	0	0	0	0	0	0	0	0	0	0	0	0	0	155	0	0	1	0	0	0	4	14	0	0	0	0	0	0	0	0	0	0	0	0	0	0	0	0	1
gi|169218113|ref|XP_001719946.1|	-		0.328467	34	0.0827251	0	0	0	0	0	0	0	0	0	0	0	0	0	0	0	0	0	0	6	0	0	0	0	0	0	18	8	0	0	1	0	0	0	0	0	0	0	0	0	0	0	0	0	2
gi|310113152|ref|XP_003119733.1|	-		0.00243309	1	0.00243309	0	0	0	0	0	0	0	0	0	0	0	0	0	0	0	0	0	0	1	0	0	0	0	0	0	0	0	0	0	0	0	0	0	0	0	0	0	0	0	0	0	0	0	0
gi|310132444|ref|XP_003120939.1|	-		0.00243309	1	0.00243309	0	0	0	0	0	0	0	0	0	0	0	0	0	0	0	0	0	0	1	0	0	0	0	0	0	0	0	0	0	0	0	0	0	0	0	0	0	0	0	0	0	0	0	0
gi|169171160|ref|XP_001722400.1|	-		0.00973236	4	0.00973236	0	0	0	0	0	0	0	0	0	0	0	0	0	0	0	0	0	0	1	0	0	0	0	0	0	0	0	0	0	0	0	0	0	0	0	0	0	0	0	0	0	0	0	0
gi|310132665|ref|XP_003120982.1|	-		0.00729927	3	0.00729927	0	0	0	0	0	0	0	0	0	0	0	0	0	0	0	0	0	0	1	0	0	0	0	0	0	0	0	0	0	0	0	0	0	0	0	0	0	0	0	0	0	0	0	0
sp|KRA3A_SHEEP|	-		0.0218978	6	0.0145985	0	0	0	0	0	0	0	0	0	0	0	0	0	0	0	0	0	0	1	0	0	0	0	0	0	0	0	0	0	0	0	0	0	0	0	0	0	0	0	0	0	0	0	0
gi|310128343|ref|XP_003120572.1|	-		0.0145985	2	0.00486618	0	0	0	0	0	0	0	0	0	0	0	0	0	0	0	0	0	0	1	0	0	0	0	0	0	0	0	0	0	0	0	0	0	0	0	0	0	0	0	0	0	0	0	0
gi|310114371|ref|XP_003119949.1|	-		0.00243309	1	0.00243309	0	0	0	0	0	0	0	0	0	0	0	0	0	0	0	0	0	0	1	0	0	0	0	0	0	0	0	0	0	0	0	0	0	0	0	0	0	0	0	0	0	0	0	0
gi|323510698|ref|NP_001191123.1|	-		0.080292	26	0.0632603	0	0	0	0	0	0	0	0	0	0	0	0	0	0	0	0	0	0	0	1	0	0	0	0	0	0	0	0	0	0	0	0	0	0	0	0	0	0	0	0	1	0	0	0
gi|310115275|ref|XP_003120092.1|	-		0.0340633	11	0.026764	0	0	0	0	0	0	0	0	0	0	0	0	0	0	0	0	0	0	0	0	2	0	0	0	0	0	0	0	0	0	0	0	0	0	0	0	1	0	0	0	0	0	0	0
gi|56676391|ref|NP_057031.2|	-		0.0145985	5	0.0121655	0	0	0	0	0	0	0	0	0	0	0	0	0	0	0	0	0	0	0	0	1	0	0	0	0	0	0	0	0	0	0	0	0	0	0	0	0	0	0	0	0	0	0	0
gi|310118953|ref|XP_003118910.1|	-		0.0340633	10	0.0243309	0	0	0	0	0	0	0	0	0	0	0	0	0	0	0	0	0	0	0	0	1	0	0	0	0	0	0	0	0	0	0	0	0	0	0	0	2	0	0	0	0	0	0	0
gi|7657550|ref|NP_055369.1|	-		0.0194647	6	0.0145985	0	0	0	0	0	0	0	0	0	0	0	0	0	0	0	0	0	0	0	0	1	0	0	0	0	0	0	0	0	0	0	0	0	0	0	0	0	0	0	0	0	0	0	0
gi|310115277|ref|XP_002346050.2|	-		0.0559611	16	0.0389294	0	0	0	0	0	0	0	0	0	0	0	0	0	0	0	0	0	0	0	0	2	0	0	0	0	0	0	0	0	0	0	0	0	0	0	0	2	0	0	0	0	0	0	0
gi|310118955|ref|XP_002342254.2|	-		0.0340633	10	0.0243309	0	0	0	0	0	0	0	0	0	0	0	0	0	0	0	0	0	0	0	0	1	0	0	0	0	0	0	0	0	0	0	0	0	0	0	0	2	0	0	0	0	0	0	0
gi|7662046|ref|NP_055542.1|	-		0.0875912	15	0.0364964	0	0	0	0	0	0	0	0	0	0	0	0	0	0	0	0	0	0	0	0	1	0	0	0	0	0	0	0	0	0	0	0	0	0	0	0	5	0	0	0	0	0	0	0
gi|42740907|ref|NP_976084.1|	-		0.0340633	7	0.0170316	0	0	0	0	0	0	0	0	0	0	0	0	0	0	0	0	0	0	0	0	2	0	0	0	0	0	0	0	0	0	0	0	0	0	0	0	0	0	0	0	0	0	0	0
gi|239741478|ref|XP_002342228.1|	-		0.00243309	1	0.00243309	0	0	0	0	0	0	0	0	0	0	0	0	0	0	0	0	0	0	0	0	1	0	0	0	0	0	0	0	0	0	0	0	0	0	0	0	0	0	0	0	0	0	0	0
gi|115430233|ref|NP_037414.3|	-		0.136253	25	0.0608273	0	0	0	0	0	0	0	0	0	0	0	0	0	0	0	0	0	0	0	0	0	3	0	0	0	0	0	0	0	0	0	0	0	0	0	0	0	0	0	0	0	0	0	1
gi|115430235|ref|NP_001041666.1|	-		0.136253	25	0.0608273	0	0	0	0	0	0	0	0	0	0	0	0	0	0	0	0	0	0	0	0	0	3	0	0	0	0	0	0	0	0	0	0	0	0	0	0	0	0	0	0	0	0	0	1
gi|310127745|ref|XP_001718031.3|	-		0.0997567	28	0.0681265	0	0	0	0	0	0	0	0	0	0	0	0	0	0	0	0	0	0	0	0	0	0	0	0	0	1	0	0	0	0	0	0	0	0	0	0	0	0	0	0	0	0	0	1
gi|310123632|ref|XP_003118784.1|	-		0.0997567	28	0.0681265	0	0	0	0	0	0	0	0	0	0	0	0	0	0	0	0	0	0	0	0	0	0	0	0	0	1	0	0	0	0	0	0	0	0	0	0	0	0	0	0	0	0	0	1
gi|310127840|ref|XP_003120479.1|	-		0.0170316	7	0.0170316	0	0	0	0	0	0	0	0	0	0	0	0	0	0	0	0	0	0	0	0	0	0	0	0	0	1	0	0	0	0	0	0	0	0	0	0	0	0	0	0	0	0	0	1
gi|310119290|ref|XP_170597.6|	-		0.0997567	28	0.0681265	0	0	0	0	0	0	0	0	0	0	0	0	0	0	0	0	0	0	0	0	0	0	0	0	0	1	0	0	0	0	0	0	0	0	0	0	0	0	0	0	0	0	0	1
gi|310113085|ref|XP_003119718.1|	-		0.0997567	28	0.0681265	0	0	0	0	0	0	0	0	0	0	0	0	0	0	0	0	0	0	0	0	0	0	0	0	0	1	0	0	0	0	0	0	0	0	0	0	0	0	0	0	0	0	0	1
gi|239751670|ref|XP_002347946.1|	-		0.0170316	7	0.0170316	0	0	0	0	0	0	0	0	0	0	0	0	0	0	0	0	0	0	0	0	0	0	0	0	0	1	0	0	0	0	0	0	0	0	0	0	1	0	0	0	0	0	0	1
gi|310110104|ref|XP_002344580.2|	-		0.121655	29	0.0705596	0	0	0	0	0	0	0	0	0	0	0	0	0	0	0	0	0	0	0	0	0	0	0	0	0	1	0	0	0	0	0	0	0	0	0	0	0	0	0	0	0	0	0	1
gi|310132372|ref|XP_003120924.1|	-		0.0997567	28	0.0681265	0	0	0	0	0	0	0	0	0	0	0	0	0	0	0	0	0	0	0	0	0	0	0	0	0	1	0	0	0	0	0	0	0	0	0	0	0	0	0	0	0	0	0	1
gi|221139811|ref|NP_001137504.1|	-		0.0997567	28	0.0681265	0	0	0	0	0	0	0	0	0	0	0	0	0	0	0	0	0	0	0	0	0	0	0	0	0	1	0	0	0	0	0	0	0	0	0	0	0	0	0	0	0	0	0	1
gi|310114540|ref|XP_001717892.3|	-		0.0997567	28	0.0681265	0	0	0	0	0	0	0	0	0	0	0	0	0	0	0	0	0	0	0	0	0	0	0	0	0	1	0	0	0	0	0	0	0	0	0	0	0	0	0	0	0	0	0	1
gi|256017253|ref|NP_001157734.1|	-		0.0997567	28	0.0681265	0	0	0	0	0	0	0	0	0	0	0	0	0	0	0	0	0	0	0	0	0	0	0	0	0	1	0	0	0	0	0	0	0	0	0	0	0	0	0	0	0	0	0	1
sp|AMYS_HUMAN|	-		0.0389294	3	0.00729927	0	0	0	0	0	0	0	0	0	0	0	0	0	0	0	0	0	0	0	0	0	0	0	0	0	0	1	0	0	0	0	0	0	0	0	0	0	0	0	0	0	0	0	0
gi|222136649|ref|NP_001138403.1|	-		0.0364964	9	0.0218978	0	0	0	0	0	0	0	0	0	0	0	0	0	0	0	0	0	0	0	0	0	0	0	0	0	0	1	0	0	0	0	0	0	0	0	0	0	0	0	0	0	0	0	3
gi|314122218|ref|NP_001186620.1|	-		0.00243309	1	0.00243309	0	0	0	0	0	0	0	0	0	0	0	0	0	0	0	0	0	0	0	0	0	0	0	0	0	0	0	1	0	0	0	0	0	0	0	0	0	0	0	0	0	0	0	0
gi|212276088|ref|NP_001131023.1|	-		0.0462287	14	0.0340633	0	0	0	0	0	0	0	0	0	0	0	0	0	0	0	0	0	0	0	0	0	0	0	0	0	0	0	1	0	0	0	2	0	0	0	0	0	0	0	0	0	0	0	0
gi|6912604|ref|NP_036535.1|	-		0.0851582	23	0.0559611	0	0	0	0	0	0	0	0	0	0	0	0	0	0	0	0	0	0	0	0	0	0	0	0	0	0	0	0	2	0	0	0	0	0	0	0	0	0	0	0	1	0	1	0
gi|310124835|ref|XP_003119302.1|	-		0.0924574	26	0.0632603	0	0	0	0	0	0	0	0	0	0	0	0	0	0	0	0	0	0	0	0	0	0	0	0	0	0	0	0	0	1	0	0	0	0	0	0	0	0	0	0	0	0	0	0
gi|310125099|ref|XP_003119412.1|	-		0.0510949	18	0.0437956	0	0	0	0	0	0	0	0	0	0	0	0	0	0	0	0	0	0	0	0	0	0	0	0	0	0	0	0	0	1	0	0	0	0	0	0	0	0	0	0	0	0	0	0
gi|310125214|ref|XP_003119464.1|	-		0.0510949	18	0.0437956	0	0	0	0	0	0	0	0	0	0	0	0	0	0	0	0	0	0	0	0	0	0	0	0	0	0	0	0	0	1	0	0	0	0	0	0	0	0	0	0	0	0	0	0
gi|310124849|ref|XP_003119300.1|	-		0.0924574	26	0.0632603	0	0	0	0	0	0	0	0	0	0	0	0	0	0	0	0	0	0	0	0	0	0	0	0	0	0	0	0	0	1	0	0	0	0	0	0	0	0	0	0	0	0	0	0
gi|310125224|ref|XP_003119467.1|	-		0.0510949	18	0.0437956	0	0	0	0	0	0	0	0	0	0	0	0	0	0	0	0	0	0	0	0	0	0	0	0	0	0	0	0	0	1	0	0	0	0	0	0	0	0	0	0	0	0	0	0
gi|310125101|ref|XP_003119417.1|	-		0.0510949	18	0.0437956	0	0	0	0	0	0	0	0	0	0	0	0	0	0	0	0	0	0	0	0	0	0	0	0	0	0	0	0	0	1	0	0	0	0	0	0	0	0	0	0	0	0	0	0
gi|310125111|ref|XP_003119420.1|	-		0.0486618	18	0.0437956	0	0	0	0	0	0	0	0	0	0	0	0	0	0	0	0	0	0	0	0	0	0	0	0	0	0	0	0	0	1	0	0	0	0	0	0	0	0	0	0	0	0	0	0
gi|169165103|ref|XP_001718268.1|	-		0.0121655	5	0.0121655	0	0	0	0	0	0	0	0	0	0	0	0	0	0	0	0	0	0	0	0	0	0	0	0	0	0	0	0	0	1	0	0	0	0	0	0	0	0	0	0	0	0	0	0
gi|310125089|ref|XP_003119414.1|	-		0.0510949	18	0.0437956	0	0	0	0	0	0	0	0	0	0	0	0	0	0	0	0	0	0	0	0	0	0	0	0	0	0	0	0	0	1	0	0	0	0	0	0	0	0	0	0	0	0	0	0
gi|310125091|ref|XP_003119413.1|	-		0.0510949	18	0.0437956	0	0	0	0	0	0	0	0	0	0	0	0	0	0	0	0	0	0	0	0	0	0	0	0	0	0	0	0	0	1	0	0	0	0	0	0	0	0	0	0	0	0	0	0
gi|169165443|ref|XP_001716536.1|	-		0.0121655	5	0.0121655	0	0	0	0	0	0	0	0	0	0	0	0	0	0	0	0	0	0	0	0	0	0	0	0	0	0	0	0	0	1	0	0	0	0	0	0	0	0	0	0	0	0	0	0
gi|310125200|ref|XP_003119459.1|	-		0.0510949	18	0.0437956	0	0	0	0	0	0	0	0	0	0	0	0	0	0	0	0	0	0	0	0	0	0	0	0	0	0	0	0	0	1	0	0	0	0	0	0	0	0	0	0	0	0	0	0
gi|310125198|ref|XP_003119460.1|	-		0.0510949	18	0.0437956	0	0	0	0	0	0	0	0	0	0	0	0	0	0	0	0	0	0	0	0	0	0	0	0	0	0	0	0	0	1	0	0	0	0	0	0	0	0	0	0	0	0	0	0
gi|310125204|ref|XP_003119455.1|	-		0.0510949	18	0.0437956	0	0	0	0	0	0	0	0	0	0	0	0	0	0	0	0	0	0	0	0	0	0	0	0	0	0	0	0	0	1	0	0	0	0	0	0	0	0	0	0	0	0	0	0
gi|310125202|ref|XP_003119453.1|	-		0.0510949	18	0.0437956	0	0	0	0	0	0	0	0	0	0	0	0	0	0	0	0	0	0	0	0	0	0	0	0	0	0	0	0	0	1	0	0	0	0	0	0	0	0	0	0	0	0	0	0
gi|310125105|ref|XP_003119418.1|	-		0.0510949	18	0.0437956	0	0	0	0	0	0	0	0	0	0	0	0	0	0	0	0	0	0	0	0	0	0	0	0	0	0	0	0	0	1	0	0	0	0	0	0	0	0	0	0	0	0	0	0
gi|310125208|ref|XP_003119458.1|	-		0.0510949	18	0.0437956	0	0	0	0	0	0	0	0	0	0	0	0	0	0	0	0	0	0	0	0	0	0	0	0	0	0	0	0	0	1	0	0	0	0	0	0	0	0	0	0	0	0	0	0
gi|310124841|ref|XP_003119304.1|	-		0.0851582	26	0.0632603	0	0	0	0	0	0	0	0	0	0	0	0	0	0	0	0	0	0	0	0	0	0	0	0	0	0	0	0	0	1	0	0	0	0	0	0	0	0	0	0	0	0	0	0
gi|310124823|ref|XP_003119295.1|	-		0.0924574	26	0.0632603	0	0	0	0	0	0	0	0	0	0	0	0	0	0	0	0	0	0	0	0	0	0	0	0	0	0	0	0	0	1	0	0	0	0	0	0	0	0	0	0	0	0	0	0
gi|310119127|ref|XP_003118559.1|	-		0.29927	42	0.10219	0	0	0	0	0	0	0	0	0	0	0	0	0	0	0	0	0	0	0	0	0	0	0	0	0	0	0	0	0	1	0	0	0	0	0	0	0	0	0	0	0	0	0	1
gi|310125113|ref|XP_003119410.1|	-		0.0510949	18	0.0437956	0	0	0	0	0	0	0	0	0	0	0	0	0	0	0	0	0	0	0	0	0	0	0	0	0	0	0	0	0	1	0	0	0	0	0	0	0	0	0	0	0	0	0	0
gi|310126544|ref|XP_003120439.1|	-		0.29927	42	0.10219	0	0	0	0	0	0	0	0	0	0	0	0	0	0	0	0	0	0	0	0	0	0	0	0	0	0	0	0	0	1	0	0	0	0	0	0	0	0	0	0	0	0	0	1
gi|310125093|ref|XP_003119407.1|	-		0.0510949	18	0.0437956	0	0	0	0	0	0	0	0	0	0	0	0	0	0	0	0	0	0	0	0	0	0	0	0	0	0	0	0	0	1	0	0	0	0	0	0	0	0	0	0	0	0	0	0
gi|310124831|ref|XP_003119294.1|	-		0.0924574	26	0.0632603	0	0	0	0	0	0	0	0	0	0	0	0	0	0	0	0	0	0	0	0	0	0	0	0	0	0	0	0	0	1	0	0	0	0	0	0	0	0	0	0	0	0	0	0
gi|310125103|ref|XP_003119411.1|	-		0.0510949	18	0.0437956	0	0	0	0	0	0	0	0	0	0	0	0	0	0	0	0	0	0	0	0	0	0	0	0	0	0	0	0	0	1	0	0	0	0	0	0	0	0	0	0	0	0	0	0
gi|310124827|ref|XP_003119292.1|	-		0.0924574	26	0.0632603	0	0	0	0	0	0	0	0	0	0	0	0	0	0	0	0	0	0	0	0	0	0	0	0	0	0	0	0	0	1	0	0	0	0	0	0	0	0	0	0	0	0	0	0
gi|310125117|ref|XP_003119415.1|	-		0.0510949	18	0.0437956	0	0	0	0	0	0	0	0	0	0	0	0	0	0	0	0	0	0	0	0	0	0	0	0	0	0	0	0	0	1	0	0	0	0	0	0	0	0	0	0	0	0	0	0
gi|169165914|ref|XP_001718938.1|	-		0.0121655	5	0.0121655	0	0	0	0	0	0	0	0	0	0	0	0	0	0	0	0	0	0	0	0	0	0	0	0	0	0	0	0	0	1	0	0	0	0	0	0	0	0	0	0	0	0	0	0
gi|169164514|ref|XP_001719897.1|	-		0.29927	42	0.10219	0	0	0	0	0	0	0	0	0	0	0	0	0	0	0	0	0	0	0	0	0	0	0	0	0	0	0	0	0	1	0	0	0	0	0	0	0	0	0	0	0	0	0	1
gi|310125115|ref|XP_003119421.1|	-		0.0510949	18	0.0437956	0	0	0	0	0	0	0	0	0	0	0	0	0	0	0	0	0	0	0	0	0	0	0	0	0	0	0	0	0	1	0	0	0	0	0	0	0	0	0	0	0	0	0	0
gi|310125220|ref|XP_003119466.1|	-		0.0486618	18	0.0437956	0	0	0	0	0	0	0	0	0	0	0	0	0	0	0	0	0	0	0	0	0	0	0	0	0	0	0	0	0	1	0	0	0	0	0	0	0	0	0	0	0	0	0	0
gi|310124833|ref|XP_003119298.1|	-		0.0924574	26	0.0632603	0	0	0	0	0	0	0	0	0	0	0	0	0	0	0	0	0	0	0	0	0	0	0	0	0	0	0	0	0	1	0	0	0	0	0	0	0	0	0	0	0	0	0	0
gi|310125107|ref|XP_003119419.1|	-		0.0510949	18	0.0437956	0	0	0	0	0	0	0	0	0	0	0	0	0	0	0	0	0	0	0	0	0	0	0	0	0	0	0	0	0	1	0	0	0	0	0	0	0	0	0	0	0	0	0	0
gi|310125222|ref|XP_003119456.1|	-		0.0510949	18	0.0437956	0	0	0	0	0	0	0	0	0	0	0	0	0	0	0	0	0	0	0	0	0	0	0	0	0	0	0	0	0	1	0	0	0	0	0	0	0	0	0	0	0	0	0	0
gi|310125097|ref|XP_003119408.1|	-		0.0510949	18	0.0437956	0	0	0	0	0	0	0	0	0	0	0	0	0	0	0	0	0	0	0	0	0	0	0	0	0	0	0	0	0	1	0	0	0	0	0	0	0	0	0	0	0	0	0	0
gi|310124829|ref|XP_003119293.1|	-		0.0924574	26	0.0632603	0	0	0	0	0	0	0	0	0	0	0	0	0	0	0	0	0	0	0	0	0	0	0	0	0	0	0	0	0	1	0	0	0	0	0	0	0	0	0	0	0	0	0	0
gi|310125216|ref|XP_003119465.1|	-		0.0510949	18	0.0437956	0	0	0	0	0	0	0	0	0	0	0	0	0	0	0	0	0	0	0	0	0	0	0	0	0	0	0	0	0	1	0	0	0	0	0	0	0	0	0	0	0	0	0	0
gi|310125226|ref|XP_003119461.1|	-		0.0510949	18	0.0437956	0	0	0	0	0	0	0	0	0	0	0	0	0	0	0	0	0	0	0	0	0	0	0	0	0	0	0	0	0	1	0	0	0	0	0	0	0	0	0	0	0	0	0	0
gi|310125206|ref|XP_003119454.1|	-		0.0510949	18	0.0437956	0	0	0	0	0	0	0	0	0	0	0	0	0	0	0	0	0	0	0	0	0	0	0	0	0	0	0	0	0	1	0	0	0	0	0	0	0	0	0	0	0	0	0	0
gi|310124845|ref|XP_003119297.1|	-		0.0924574	26	0.0632603	0	0	0	0	0	0	0	0	0	0	0	0	0	0	0	0	0	0	0	0	0	0	0	0	0	0	0	0	0	1	0	0	0	0	0	0	0	0	0	0	0	0	0	0
gi|310124839|ref|XP_003119303.1|	-		0.0827251	26	0.0632603	0	0	0	0	0	0	0	0	0	0	0	0	0	0	0	0	0	0	0	0	0	0	0	0	0	0	0	0	0	1	0	0	0	0	0	0	0	0	0	0	0	0	0	0
gi|310124847|ref|XP_003119305.1|	-		0.0924574	26	0.0632603	0	0	0	0	0	0	0	0	0	0	0	0	0	0	0	0	0	0	0	0	0	0	0	0	0	0	0	0	0	1	0	0	0	0	0	0	0	0	0	0	0	0	0	0
gi|310125210|ref|XP_003119463.1|	-		0.0510949	18	0.0437956	0	0	0	0	0	0	0	0	0	0	0	0	0	0	0	0	0	0	0	0	0	0	0	0	0	0	0	0	0	1	0	0	0	0	0	0	0	0	0	0	0	0	0	0
gi|310125212|ref|XP_003119457.1|	-		0.0510949	18	0.0437956	0	0	0	0	0	0	0	0	0	0	0	0	0	0	0	0	0	0	0	0	0	0	0	0	0	0	0	0	0	1	0	0	0	0	0	0	0	0	0	0	0	0	0	0
gi|310125095|ref|XP_003119409.1|	-		0.0510949	18	0.0437956	0	0	0	0	0	0	0	0	0	0	0	0	0	0	0	0	0	0	0	0	0	0	0	0	0	0	0	0	0	1	0	0	0	0	0	0	0	0	0	0	0	0	0	0
gi|310124837|ref|XP_003119296.1|	-		0.0924574	26	0.0632603	0	0	0	0	0	0	0	0	0	0	0	0	0	0	0	0	0	0	0	0	0	0	0	0	0	0	0	0	0	1	0	0	0	0	0	0	0	0	0	0	0	0	0	0
gi|310124825|ref|XP_003119299.1|	-		0.0924574	26	0.0632603	0	0	0	0	0	0	0	0	0	0	0	0	0	0	0	0	0	0	0	0	0	0	0	0	0	0	0	0	0	1	0	0	0	0	0	0	0	0	0	0	0	0	0	0
gi|310114890|ref|XP_003120015.1|	-		0.00243309	1	0.00243309	0	0	0	0	0	0	0	0	0	0	0	0	0	0	0	0	0	0	0	0	0	0	0	0	0	0	0	0	0	0	0	1	0	0	0	0	0	0	0	0	0	0	0	0
gi|30581113|ref|NP_848697.1|	-		0.0413625	16	0.0389294	0	0	0	0	0	0	0	0	0	0	0	0	0	0	0	0	0	0	0	0	0	0	0	0	0	0	0	0	0	0	0	1	0	0	0	0	0	0	0	0	0	0	0	0
gi|23065529|ref|NP_689423.1|	-		0.00243309	1	0.00243309	0	0	0	0	0	0	0	0	0	0	0	0	0	0	0	0	0	0	0	0	0	0	0	0	0	0	0	0	0	0	0	1	0	0	0	0	0	0	0	0	0	0	0	0
gi|310128665|ref|XP_001713892.2|	-		0.0364964	10	0.0243309	0	0	0	0	0	0	0	0	0	0	0	0	0	0	0	0	0	0	0	0	0	0	0	0	0	0	0	0	0	0	0	1	0	0	0	0	0	0	0	0	0	0	0	1
gi|117320540|ref|NP_001070961.1|	-		0.0194647	7	0.0170316	0	0	0	0	0	0	0	0	0	0	0	0	0	0	0	0	0	0	0	0	0	0	0	0	0	0	0	0	0	0	0	1	0	0	0	0	0	0	0	0	0	0	0	0
gi|310132866|ref|XP_003121025.1|	-		0.00243309	1	0.00243309	0	0	0	0	0	0	0	0	0	0	0	0	0	0	0	0	0	0	0	0	0	0	0	0	0	0	0	0	0	0	0	0	0	1	0	0	0	0	0	0	0	0	0	0
gi|310113847|ref|XP_003119865.1|	-		0.00243309	1	0.00243309	0	0	0	0	0	0	0	0	0	0	0	0	0	0	0	0	0	0	0	0	0	0	0	0	0	0	0	0	0	0	0	0	0	1	0	0	0	0	0	0	0	0	0	0
gi|239746455|ref|XP_002344215.1|	-		0.00243309	1	0.00243309	0	0	0	0	0	0	0	0	0	0	0	0	0	0	0	0	0	0	0	0	0	0	0	0	0	0	0	0	0	0	0	0	0	1	0	0	0	0	0	0	0	0	0	0
gi|310126553|ref|XP_944799.5|	-		0.00243309	1	0.00243309	0	0	0	0	0	0	0	0	0	0	0	0	0	0	0	0	0	0	0	0	0	0	0	0	0	0	0	0	0	0	0	0	0	1	0	0	0	0	0	0	0	0	0	0
gi|310131789|ref|XP_003120825.1|	-		0.0437956	9	0.0218978	0	0	0	0	0	0	0	0	0	0	0	0	0	0	0	0	0	0	0	0	0	0	0	0	0	0	0	0	0	0	0	0	0	0	1	0	0	0	0	0	0	0	0	0
gi|310110582|ref|XP_003119612.1|	-		0.0437956	9	0.0218978	0	0	0	0	0	0	0	0	0	0	0	0	0	0	0	0	0	0	0	0	0	0	0	0	0	0	0	0	0	0	0	0	0	0	1	0	0	0	0	0	0	0	0	0
gi|310123097|ref|XP_002343340.2|	-		0.0437956	9	0.0218978	0	0	0	0	0	0	0	0	0	0	0	0	0	0	0	0	0	0	0	0	0	0	0	0	0	0	0	0	0	0	0	0	0	0	1	0	0	0	0	0	0	0	0	0
gi|310124116|ref|XP_001716203.2|	-		0.00973236	3	0.00729927	0	0	0	0	0	0	0	0	0	0	0	0	0	0	0	0	0	0	0	0	0	0	0	0	0	0	0	0	0	0	0	0	0	0	0	1	0	0	0	0	0	0	0	0
gi|310114028|ref|XP_001719460.2|	-		0.00973236	3	0.00729927	0	0	0	0	0	0	0	0	0	0	0	0	0	0	0	0	0	0	0	0	0	0	0	0	0	0	0	0	0	0	0	0	0	0	0	1	0	0	0	0	0	0	0	0
gi|310132850|ref|XP_003121023.1|	-		0.00243309	1	0.00243309	0	0	0	0	0	0	0	0	0	0	0	0	0	0	0	0	0	0	0	0	0	0	0	0	0	0	0	0	0	0	0	0	0	0	0	1	0	0	0	0	0	0	0	0
gi|310133049|ref|XP_001718028.2|	-		0.00973236	3	0.00729927	0	0	0	0	0	0	0	0	0	0	0	0	0	0	0	0	0	0	0	0	0	0	0	0	0	0	0	0	0	0	0	0	0	0	0	1	0	0	0	0	0	0	0	0
gi|310113831|ref|XP_003119862.1|	-		0.00243309	1	0.00243309	0	0	0	0	0	0	0	0	0	0	0	0	0	0	0	0	0	0	0	0	0	0	0	0	0	0	0	0	0	0	0	0	0	0	0	1	0	0	0	0	0	0	0	0
gi|310124490|ref|XP_003118853.1|	-		0.00243309	1	0.00243309	0	0	0	0	0	0	0	0	0	0	0	0	0	0	0	0	0	0	0	0	0	0	0	0	0	0	0	0	0	0	0	0	0	0	0	1	0	0	0	0	0	0	0	0
gi|239749684|ref|XP_002347119.1|	-		0.00486618	2	0.00486618	0	0	0	0	0	0	0	0	0	0	0	0	0	0	0	0	0	0	0	0	0	0	0	0	0	0	0	0	0	0	0	0	0	0	0	0	1	0	0	0	0	0	0	0
gi|239755187|ref|XP_002346244.1|	-		0.00243309	1	0.00243309	0	0	0	0	0	0	0	0	0	0	0	0	0	0	0	0	0	0	0	0	0	0	0	0	0	0	0	0	0	0	0	0	0	0	0	0	1	0	0	0	0	0	0	0
gi|310133087|ref|XP_003121068.1|	-		0.0340633	10	0.0243309	0	0	0	0	0	0	0	0	0	0	0	0	0	0	0	0	0	0	0	0	0	0	0	0	0	0	0	0	0	0	0	0	0	0	0	0	1	0	0	0	0	0	0	0
gi|30520322|ref|NP_849152.1|	-		0.0291971	8	0.0194647	0	0	0	0	0	0	0	0	0	0	0	0	0	0	0	0	0	0	0	0	0	0	0	0	0	0	0	0	0	0	0	0	0	0	0	0	1	0	0	0	0	0	0	0
gi|239744583|ref|XP_002343192.1|	-		0.00243309	1	0.00243309	0	0	0	0	0	0	0	0	0	0	0	0	0	0	0	0	0	0	0	0	0	0	0	0	0	0	0	0	0	0	0	0	0	0	0	0	1	0	0	0	0	0	0	0
gi|90903240|ref|NP_001034937.1|	-		0.0194647	8	0.0194647	0	0	0	0	0	0	0	0	0	0	0	0	0	0	0	0	0	0	0	0	0	0	0	0	0	0	0	0	0	0	0	0	0	0	0	0	1	0	0	0	0	0	0	0
gi|310122843|ref|XP_001715949.2|	-		0.00243309	1	0.00243309	0	0	0	0	0	0	0	0	0	0	0	0	0	0	0	0	0	0	0	0	0	0	0	0	0	0	0	0	0	0	0	0	0	0	0	0	1	0	0	0	0	0	0	0
gi|310133093|ref|XP_003121066.1|	-		0.0340633	10	0.0243309	0	0	0	0	0	0	0	0	0	0	0	0	0	0	0	0	0	0	0	0	0	0	0	0	0	0	0	0	0	0	0	0	0	0	0	0	1	0	0	0	0	0	0	0
gi|310110374|ref|XP_003119582.1|	-		0.00243309	1	0.00243309	0	0	0	0	0	0	0	0	0	0	0	0	0	0	0	0	0	0	0	0	0	0	0	0	0	0	0	0	0	0	0	0	0	0	0	0	1	0	0	0	0	0	0	0
gi|7705320|ref|NP_057157.1|	-		0.0413625	14	0.0340633	0	0	0	0	0	0	0	0	0	0	0	0	0	0	0	0	0	0	0	0	0	0	0	0	0	0	0	0	0	0	0	0	0	0	0	0	1	0	0	0	0	0	0	0
sp|UBE2I_HUMAN|	-		0.0754258	18	0.0437956	0	0	0	0	0	0	0	0	0	0	0	0	0	0	0	0	0	0	0	0	0	0	0	0	0	0	0	0	0	0	0	0	0	0	0	0	1	0	0	0	0	0	0	0
gi|310113915|ref|XP_003119873.1|	-		0.00243309	1	0.00243309	0	0	0	0	0	0	0	0	0	0	0	0	0	0	0	0	0	0	0	0	0	0	0	0	0	0	0	0	0	0	0	0	0	0	0	0	1	0	0	0	0	0	0	0
gi|239752518|ref|XP_001719886.2|	-		0.0681265	6	0.0145985	0	0	0	0	0	0	0	0	0	0	0	0	0	0	0	0	0	0	0	0	0	0	0	0	0	0	0	0	0	0	0	0	0	0	0	0	4	0	0	0	0	0	0	0
gi|315630393|ref|NP_001186829.1|	-		0.00486618	2	0.00486618	0	0	0	0	0	0	0	0	0	0	0	0	0	0	0	0	0	0	0	0	0	0	0	0	0	0	0	0	0	0	0	0	0	0	0	0	0	0	0	0	1	0	0	0
gi|310125073|ref|XP_003119397.1|	-		0.0924574	25	0.0608273	0	0	0	0	0	0	0	0	0	0	0	0	0	0	0	0	0	0	0	0	0	0	0	0	0	0	0	0	0	0	0	0	0	0	0	0	0	0	0	0	0	0	0	1
gi|310125045|ref|XP_003119395.1|	-		0.0924574	25	0.0608273	0	0	0	0	0	0	0	0	0	0	0	0	0	0	0	0	0	0	0	0	0	0	0	0	0	0	0	0	0	0	0	0	0	0	0	0	0	0	0	0	0	0	0	1
gi|310125053|ref|XP_003119385.1|	-		0.0924574	25	0.0608273	0	0	0	0	0	0	0	0	0	0	0	0	0	0	0	0	0	0	0	0	0	0	0	0	0	0	0	0	0	0	0	0	0	0	0	0	0	0	0	0	0	0	0	1
gi|310125170|ref|XP_003119442.1|	-		0.0827251	26	0.0632603	0	0	0	0	0	0	0	0	0	0	0	0	0	0	0	0	0	0	0	0	0	0	0	0	0	0	0	0	0	0	0	0	0	0	0	0	0	0	0	0	0	0	0	1
gi|310114854|ref|XP_003120009.1|	-		0.00973236	4	0.00973236	0	0	0	0	0	0	0	0	0	0	0	0	0	0	0	0	0	0	0	0	0	0	0	0	0	0	0	0	0	0	0	0	0	0	0	0	0	0	0	0	0	0	0	1
gi|310114958|ref|XP_003120031.1|	-		0.0559611	17	0.0413625	0	0	0	0	0	0	0	0	0	0	0	0	0	0	0	0	0	0	0	0	0	0	0	0	0	0	0	0	0	0	0	0	0	0	0	0	0	0	0	0	0	0	0	1
gi|310125071|ref|XP_003119400.1|	-		0.0900243	25	0.0608273	0	0	0	0	0	0	0	0	0	0	0	0	0	0	0	0	0	0	0	0	0	0	0	0	0	0	0	0	0	0	0	0	0	0	0	0	0	0	0	0	0	0	0	1
gi|310124897|ref|XP_003119326.1|	-		0.0413625	16	0.0389294	0	0	0	0	0	0	0	0	0	0	0	0	0	0	0	0	0	0	0	0	0	0	0	0	0	0	0	0	0	0	0	0	0	0	0	0	0	0	0	0	0	0	0	1
gi|239747467|ref|XP_002347533.1|	-		0.00729927	3	0.00729927	0	0	0	0	0	0	0	0	0	0	0	0	0	0	0	0	0	0	0	0	0	0	0	0	0	0	0	0	0	0	0	0	0	0	0	0	0	0	0	0	0	0	0	1
gi|310125067|ref|XP_003119404.1|	-		0.080292	25	0.0608273	0	0	0	0	0	0	0	0	0	0	0	0	0	0	0	0	0	0	0	0	0	0	0	0	0	0	0	0	0	0	0	0	0	0	0	0	0	0	0	0	0	0	0	1
gi|310125186|ref|XP_003119441.1|	-		0.0827251	26	0.0632603	0	0	0	0	0	0	0	0	0	0	0	0	0	0	0	0	0	0	0	0	0	0	0	0	0	0	0	0	0	0	0	0	0	0	0	0	0	0	0	0	0	0	0	1
gi|310125184|ref|XP_003119446.1|	-		0.0827251	26	0.0632603	0	0	0	0	0	0	0	0	0	0	0	0	0	0	0	0	0	0	0	0	0	0	0	0	0	0	0	0	0	0	0	0	0	0	0	0	0	0	0	0	0	0	0	1
gi|310124907|ref|XP_003119328.1|	-		0.080292	25	0.0608273	0	0	0	0	0	0	0	0	0	0	0	0	0	0	0	0	0	0	0	0	0	0	0	0	0	0	0	0	0	0	0	0	0	0	0	0	0	0	0	0	0	0	0	1
gi|310124901|ref|XP_003119330.1|	-		0.080292	25	0.0608273	0	0	0	0	0	0	0	0	0	0	0	0	0	0	0	0	0	0	0	0	0	0	0	0	0	0	0	0	0	0	0	0	0	0	0	0	0	0	0	0	0	0	0	1
gi|310125043|ref|XP_003119396.1|	-		0.0924574	25	0.0608273	0	0	0	0	0	0	0	0	0	0	0	0	0	0	0	0	0	0	0	0	0	0	0	0	0	0	0	0	0	0	0	0	0	0	0	0	0	0	0	0	0	0	0	1
gi|310124891|ref|XP_003119322.1|	-		0.080292	25	0.0608273	0	0	0	0	0	0	0	0	0	0	0	0	0	0	0	0	0	0	0	0	0	0	0	0	0	0	0	0	0	0	0	0	0	0	0	0	0	0	0	0	0	0	0	1
gi|310125166|ref|XP_003119439.1|	-		0.0827251	26	0.0632603	0	0	0	0	0	0	0	0	0	0	0	0	0	0	0	0	0	0	0	0	0	0	0	0	0	0	0	0	0	0	0	0	0	0	0	0	0	0	0	0	0	0	0	1
gi|310125049|ref|XP_003119392.1|	-		0.0924574	25	0.0608273	0	0	0	0	0	0	0	0	0	0	0	0	0	0	0	0	0	0	0	0	0	0	0	0	0	0	0	0	0	0	0	0	0	0	0	0	0	0	0	0	0	0	0	1
gi|301069384|ref|NP_001180278.1|	-		0.0218978	8	0.0194647	0	0	0	0	0	0	0	0	0	0	0	0	0	0	0	0	0	0	0	0	0	0	0	0	0	0	0	0	0	0	0	0	0	0	0	0	0	0	0	0	0	0	0	1
gi|310125172|ref|XP_003119444.1|	-		0.0437956	17	0.0413625	0	0	0	0	0	0	0	0	0	0	0	0	0	0	0	0	0	0	0	0	0	0	0	0	0	0	0	0	0	0	0	0	0	0	0	0	0	0	0	0	0	0	0	1
gi|310125168|ref|XP_003119440.1|	-		0.0827251	26	0.0632603	0	0	0	0	0	0	0	0	0	0	0	0	0	0	0	0	0	0	0	0	0	0	0	0	0	0	0	0	0	0	0	0	0	0	0	0	0	0	0	0	0	0	0	1
gi|310125079|ref|XP_003119399.1|	-		0.0924574	25	0.0608273	0	0	0	0	0	0	0	0	0	0	0	0	0	0	0	0	0	0	0	0	0	0	0	0	0	0	0	0	0	0	0	0	0	0	0	0	0	0	0	0	0	0	0	1
gi|310128153|ref|XP_003120530.1|	-		0.00973236	4	0.00973236	0	0	0	0	0	0	0	0	0	0	0	0	0	0	0	0	0	0	0	0	0	0	0	0	0	0	0	0	0	0	0	0	0	0	0	0	0	0	0	0	0	0	0	1
gi|310124981|ref|XP_003119364.1|	-		0.0559611	17	0.0413625	0	0	0	0	0	0	0	0	0	0	0	0	0	0	0	0	0	0	0	0	0	0	0	0	0	0	0	0	0	0	0	0	0	0	0	0	0	0	0	0	0	0	0	1
gi|310125065|ref|XP_003119393.1|	-		0.0924574	25	0.0608273	0	0	0	0	0	0	0	0	0	0	0	0	0	0	0	0	0	0	0	0	0	0	0	0	0	0	0	0	0	0	0	0	0	0	0	0	0	0	0	0	0	0	0	1
gi|310125164|ref|XP_003119445.1|	-		0.0827251	26	0.0632603	0	0	0	0	0	0	0	0	0	0	0	0	0	0	0	0	0	0	0	0	0	0	0	0	0	0	0	0	0	0	0	0	0	0	0	0	0	0	0	0	0	0	0	1
gi|310125047|ref|XP_003119391.1|	-		0.0924574	25	0.0608273	0	0	0	0	0	0	0	0	0	0	0	0	0	0	0	0	0	0	0	0	0	0	0	0	0	0	0	0	0	0	0	0	0	0	0	0	0	0	0	0	0	0	0	1
gi|226442852|ref|NP_001140165.1|	-		0.0681265	26	0.0632603	0	0	0	0	0	0	0	0	0	0	0	0	0	0	0	0	0	0	0	0	0	0	0	0	0	0	0	0	0	0	0	0	0	0	0	0	0	0	0	0	0	0	0	1
gi|41281749|ref|NP_665916.1|	-		0.0243309	6	0.0145985	0	0	0	0	0	0	0	0	0	0	0	0	0	0	0	0	0	0	0	0	0	0	0	0	0	0	0	0	0	0	0	0	0	0	0	0	0	0	0	0	0	0	0	1
gi|206725428|ref|NP_001128687.1|	-		0.0243309	6	0.0145985	0	0	0	0	0	0	0	0	0	0	0	0	0	0	0	0	0	0	0	0	0	0	0	0	0	0	0	0	0	0	0	0	0	0	0	0	0	0	0	0	0	0	0	1
gi|310125182|ref|XP_003119451.1|	-		0.0827251	26	0.0632603	0	0	0	0	0	0	0	0	0	0	0	0	0	0	0	0	0	0	0	0	0	0	0	0	0	0	0	0	0	0	0	0	0	0	0	0	0	0	0	0	0	0	0	1
gi|310128255|ref|XP_003120548.1|	-		0.0413625	16	0.0389294	0	0	0	0	0	0	0	0	0	0	0	0	0	0	0	0	0	0	0	0	0	0	0	0	0	0	0	0	0	0	0	0	0	0	0	0	0	0	0	0	0	0	0	1
gi|310124899|ref|XP_003119325.1|	-		0.080292	25	0.0608273	0	0	0	0	0	0	0	0	0	0	0	0	0	0	0	0	0	0	0	0	0	0	0	0	0	0	0	0	0	0	0	0	0	0	0	0	0	0	0	0	0	0	0	1
gi|310125051|ref|XP_003119386.1|	-		0.0924574	25	0.0608273	0	0	0	0	0	0	0	0	0	0	0	0	0	0	0	0	0	0	0	0	0	0	0	0	0	0	0	0	0	0	0	0	0	0	0	0	0	0	0	0	0	0	0	1
gi|310125057|ref|XP_003119390.1|	-		0.0924574	25	0.0608273	0	0	0	0	0	0	0	0	0	0	0	0	0	0	0	0	0	0	0	0	0	0	0	0	0	0	0	0	0	0	0	0	0	0	0	0	0	0	0	0	0	0	0	1
gi|310125069|ref|XP_003119403.1|	-		0.0924574	25	0.0608273	0	0	0	0	0	0	0	0	0	0	0	0	0	0	0	0	0	0	0	0	0	0	0	0	0	0	0	0	0	0	0	0	0	0	0	0	0	0	0	0	0	0	0	1
gi|310124889|ref|XP_003119320.1|	-		0.080292	25	0.0608273	0	0	0	0	0	0	0	0	0	0	0	0	0	0	0	0	0	0	0	0	0	0	0	0	0	0	0	0	0	0	0	0	0	0	0	0	0	0	0	0	0	0	0	1
gi|41349466|ref|NP_064614.2|	-		0.00486618	2	0.00486618	0	0	0	0	0	0	0	0	0	0	0	0	0	0	0	0	0	0	0	0	0	0	0	0	0	0	0	0	0	0	0	0	0	0	0	0	0	0	0	0	0	0	0	1
gi|310125063|ref|XP_003119394.1|	-		0.053528	19	0.0462287	0	0	0	0	0	0	0	0	0	0	0	0	0	0	0	0	0	0	0	0	0	0	0	0	0	0	0	0	0	0	0	0	0	0	0	0	0	0	0	0	0	0	0	1
gi|310125055|ref|XP_003119387.1|	-		0.0924574	25	0.0608273	0	0	0	0	0	0	0	0	0	0	0	0	0	0	0	0	0	0	0	0	0	0	0	0	0	0	0	0	0	0	0	0	0	0	0	0	0	0	0	0	0	0	0	1
gi|310124995|ref|XP_003119367.1|	-		0.0413625	16	0.0389294	0	0	0	0	0	0	0	0	0	0	0	0	0	0	0	0	0	0	0	0	0	0	0	0	0	0	0	0	0	0	0	0	0	0	0	0	0	0	0	0	0	0	0	1
gi|310125061|ref|XP_003119388.1|	-		0.0924574	25	0.0608273	0	0	0	0	0	0	0	0	0	0	0	0	0	0	0	0	0	0	0	0	0	0	0	0	0	0	0	0	0	0	0	0	0	0	0	0	0	0	0	0	0	0	0	1
gi|310125174|ref|XP_003119443.1|	-		0.0827251	26	0.0632603	0	0	0	0	0	0	0	0	0	0	0	0	0	0	0	0	0	0	0	0	0	0	0	0	0	0	0	0	0	0	0	0	0	0	0	0	0	0	0	0	0	0	0	1
gi|310124895|ref|XP_003119324.1|	-		0.080292	25	0.0608273	0	0	0	0	0	0	0	0	0	0	0	0	0	0	0	0	0	0	0	0	0	0	0	0	0	0	0	0	0	0	0	0	0	0	0	0	0	0	0	0	0	0	0	1
gi|310133404|ref|XP_003118490.1|	-		0.00729927	3	0.00729927	0	0	0	0	0	0	0	0	0	0	0	0	0	0	0	0	0	0	0	0	0	0	0	0	0	0	0	0	0	0	0	0	0	0	0	0	0	0	0	0	0	0	0	1
gi|310124911|ref|XP_003119323.1|	-		0.080292	25	0.0608273	0	0	0	0	0	0	0	0	0	0	0	0	0	0	0	0	0	0	0	0	0	0	0	0	0	0	0	0	0	0	0	0	0	0	0	0	0	0	0	0	0	0	0	1
gi|310125075|ref|XP_003119398.1|	-		0.0924574	25	0.0608273	0	0	0	0	0	0	0	0	0	0	0	0	0	0	0	0	0	0	0	0	0	0	0	0	0	0	0	0	0	0	0	0	0	0	0	0	0	0	0	0	0	0	0	1
gi|311893367|ref|NP_001185799.1|	-		0.0705596	12	0.0291971	0	0	0	0	0	0	0	0	0	0	0	0	0	0	0	0	0	0	0	0	0	0	0	0	0	0	0	0	0	0	0	0	0	0	0	0	0	0	0	0	0	0	0	1
gi|169162264|ref|XP_001721829.1|	-		0.00729927	3	0.00729927	0	0	0	0	0	0	0	0	0	0	0	0	0	0	0	0	0	0	0	0	0	0	0	0	0	0	0	0	0	0	0	0	0	0	0	0	0	0	0	0	0	0	0	1
gi|239741341|ref|XP_002342202.1|	-		0.00729927	3	0.00729927	0	0	0	0	0	0	0	0	0	0	0	0	0	0	0	0	0	0	0	0	0	0	0	0	0	0	0	0	0	0	0	0	0	0	0	0	0	0	0	0	0	0	0	1
gi|310125176|ref|XP_003119448.1|	-		0.080292	25	0.0608273	0	0	0	0	0	0	0	0	0	0	0	0	0	0	0	0	0	0	0	0	0	0	0	0	0	0	0	0	0	0	0	0	0	0	0	0	0	0	0	0	0	0	0	1
gi|310124903|ref|XP_003119332.1|	-		0.0778589	25	0.0608273	0	0	0	0	0	0	0	0	0	0	0	0	0	0	0	0	0	0	0	0	0	0	0	0	0	0	0	0	0	0	0	0	0	0	0	0	0	0	0	0	0	0	0	1
gi|310124893|ref|XP_003119321.1|	-		0.080292	25	0.0608273	0	0	0	0	0	0	0	0	0	0	0	0	0	0	0	0	0	0	0	0	0	0	0	0	0	0	0	0	0	0	0	0	0	0	0	0	0	0	0	0	0	0	0	1
gi|310125180|ref|XP_003119450.1|	-		0.080292	26	0.0632603	0	0	0	0	0	0	0	0	0	0	0	0	0	0	0	0	0	0	0	0	0	0	0	0	0	0	0	0	0	0	0	0	0	0	0	0	0	0	0	0	0	0	0	1
gi|310125059|ref|XP_003119389.1|	-		0.0924574	25	0.0608273	0	0	0	0	0	0	0	0	0	0	0	0	0	0	0	0	0	0	0	0	0	0	0	0	0	0	0	0	0	0	0	0	0	0	0	0	0	0	0	0	0	0	0	1
gi|310124905|ref|XP_003119333.1|	-		0.080292	25	0.0608273	0	0	0	0	0	0	0	0	0	0	0	0	0	0	0	0	0	0	0	0	0	0	0	0	0	0	0	0	0	0	0	0	0	0	0	0	0	0	0	0	0	0	0	1
gi|310124887|ref|XP_003119327.1|	-		0.080292	25	0.0608273	0	0	0	0	0	0	0	0	0	0	0	0	0	0	0	0	0	0	0	0	0	0	0	0	0	0	0	0	0	0	0	0	0	0	0	0	0	0	0	0	0	0	0	1
gi|169165465|ref|XP_001717731.1|	-		0.00729927	3	0.00729927	0	0	0	0	0	0	0	0	0	0	0	0	0	0	0	0	0	0	0	0	0	0	0	0	0	0	0	0	0	0	0	0	0	0	0	0	0	0	0	0	0	0	0	0
gi|310119183|ref|XP_001130287.3|	-		0.00729927	3	0.00729927	0	0	0	0	0	0	0	0	0	0	0	0	0	0	0	0	0	0	0	0	0	0	0	0	0	0	0	0	0	0	0	0	0	0	0	0	0	0	0	0	0	0	0	0
gi|113415024|ref|XP_001131693.1|	-		0.00729927	3	0.00729927	0	0	0	0	0	0	0	0	0	0	0	0	0	0	0	0	0	0	0	0	0	0	0	0	0	0	0	0	0	0	0	0	0	0	0	0	0	0	0	0	0	0	0	0
gi|222144283|ref|NP_001138408.1|	-		0.00486618	1	0.00243309	0	0	0	0	0	0	0	0	0	0	0	0	0	0	0	0	0	0	0	0	0	0	0	0	0	0	0	0	0	0	0	0	0	0	0	0	0	0	0	0	0	0	0	0
gi|39841071|ref|NP_945356.1|	-		0.00973236	3	0.00729927	0	0	0	0	0	0	0	0	0	0	0	0	0	0	0	0	0	0	0	0	0	0	0	0	0	0	0	0	0	0	0	0	0	0	0	0	0	0	0	0	0	0	0	0
gi|82830424|ref|NP_001032622.1|	-		0.0121655	5	0.0121655	0	0	0	0	0	0	0	0	0	0	0	0	0	0	0	0	0	0	0	0	0	0	0	0	0	0	0	0	0	0	0	0	0	0	0	0	0	0	0	0	0	0	0	0
gi|310114250|ref|XP_002345622.2|	-		0.0145985	5	0.0121655	0	0	0	0	0	0	0	0	0	0	0	0	0	0	0	0	0	0	0	0	0	0	0	0	0	0	0	0	0	0	0	0	0	0	0	0	0	0	0	0	0	0	0	0
gi|310123945|ref|XP_496322.5|	-		0.0145985	5	0.0121655	0	0	0	0	0	0	0	0	0	0	0	0	0	0	0	0	0	0	0	0	0	0	0	0	0	0	0	0	0	0	0	0	0	0	0	0	0	0	0	0	0	0	0	0
gi|310113303|ref|XP_003119766.1|	-		0.00486618	1	0.00243309	0	0	0	0	0	0	0	0	0	0	0	0	0	0	0	0	0	0	0	0	0	0	0	0	0	0	0	0	0	0	0	0	0	0	0	0	0	0	0	0	0	0	0	0
gi|310132799|ref|XP_001725085.2|	-		0.0145985	5	0.0121655	0	0	0	0	0	0	0	0	0	0	0	0	0	0	0	0	0	0	0	0	0	0	0	0	0	0	0	0	0	0	0	0	0	0	0	0	0	0	0	0	0	0	0	0
gi|310113457|ref|XP_001725953.2|	-		0.0145985	5	0.0121655	0	0	0	0	0	0	0	0	0	0	0	0	0	0	0	0	0	0	0	0	0	0	0	0	0	0	0	0	0	0	0	0	0	0	0	0	0	0	0	0	0	0	0	0
gi|299758413|ref|NP_001177650.1|	-		0.00243309	1	0.00243309	0	0	0	0	0	0	0	0	0	0	0	0	0	0	0	0	0	0	0	0	0	0	0	0	0	0	0	0	0	0	0	0	0	0	0	0	0	0	0	0	0	0	0	0
gi|113430175|ref|XP_001127139.1|	-		0.00486618	2	0.00486618	0	0	0	0	0	0	0	0	0	0	0	0	0	0	0	0	0	0	0	0	0	0	0	0	0	0	0	0	0	0	0	0	0	0	0	0	0	0	0	0	0	0	0	0
gi|256222430|ref|NP_079466.3|	-		0.00243309	1	0.00243309	0	0	0	0	0	0	0	0	0	0	0	0	0	0	0	0	0	0	0	0	0	0	0	0	0	0	0	0	0	0	0	0	0	0	0	0	0	0	0	0	0	0	0	0
gi|310127762|ref|XP_003120464.1|	-		0.00729927	3	0.00729927	0	0	0	0	0	0	0	0	0	0	0	0	0	0	0	0	0	0	0	0	0	0	0	0	0	0	0	0	0	0	0	0	0	0	0	0	0	0	0	0	0	0	0	0
gi|109633026|ref|NP_001035917.1|	-		0.0243309	9	0.0218978	0	0	0	0	0	0	0	0	0	0	0	0	0	0	0	0	0	0	0	0	0	0	0	0	0	0	0	0	0	0	0	0	0	0	0	0	0	0	0	0	0	0	0	0
gi|113430177|ref|XP_001127165.1|	-		0.00486618	2	0.00486618	0	0	0	0	0	0	0	0	0	0	0	0	0	0	0	0	0	0	0	0	0	0	0	0	0	0	0	0	0	0	0	0	0	0	0	0	0	0	0	0	0	0	0	0
gi|169217315|ref|XP_001714323.1|	-		0.00486618	2	0.00486618	0	0	0	0	0	0	0	0	0	0	0	0	0	0	0	0	0	0	0	0	0	0	0	0	0	0	0	0	0	0	0	0	0	0	0	0	0	0	0	0	0	0	0	0
gi|109633028|ref|NP_001035918.1|	-		0.0364964	9	0.0218978	0	0	0	0	0	0	0	0	0	0	0	0	0	0	0	0	0	0	0	0	0	0	0	0	0	0	0	0	0	0	0	0	0	0	0	0	0	0	0	0	0	0	0	0
gi|113430659|ref|XP_001127959.1|	-		0.00486618	2	0.00486618	0	0	0	0	0	0	0	0	0	0	0	0	0	0	0	0	0	0	0	0	0	0	0	0	0	0	0	0	0	0	0	0	0	0	0	0	0	0	0	0	0	0	0	0
gi|15011880|ref|NP_057626.2|	-		0.0389294	10	0.0243309	0	0	0	0	0	0	0	0	0	0	0	0	0	0	0	0	0	0	0	0	0	0	0	0	0	0	0	0	0	0	0	0	0	0	0	0	0	0	0	0	0	0	0	0
gi|269784739|ref|NP_001161464.1|	-		0.114355	18	0.0437956	0	0	0	0	0	0	0	0	0	0	0	0	0	0	0	0	0	0	0	0	0	0	0	0	0	0	0	0	0	0	0	0	0	0	0	0	0	0	0	0	0	0	0	0
gi|310125081|ref|XP_003119401.1|	-		0.0510949	15	0.0364964	0	0	0	0	0	0	0	0	0	0	0	0	0	0	0	0	0	0	0	0	0	0	0	0	0	0	0	0	0	0	0	0	0	0	0	0	0	0	0	0	0	0	0	0
gi|310124909|ref|XP_003119331.1|	-		0.0608273	18	0.0437956	0	0	0	0	0	0	0	0	0	0	0	0	0	0	0	0	0	0	0	0	0	0	0	0	0	0	0	0	0	0	0	0	0	0	0	0	0	0	0	0	0	0	0	0
gi|310125178|ref|XP_003119449.1|	-		0.0608273	18	0.0437956	0	0	0	0	0	0	0	0	0	0	0	0	0	0	0	0	0	0	0	0	0	0	0	0	0	0	0	0	0	0	0	0	0	0	0	0	0	0	0	0	0	0	0	0
gi|310128275|ref|XP_003120559.1|	-		0.0121655	5	0.0121655	0	0	0	0	0	0	0	0	0	0	0	0	0	0	0	0	0	0	0	0	0	0	0	0	0	0	0	0	0	0	0	0	0	0	0	0	0	0	0	0	0	0	0	0
gi|310124843|ref|XP_003119301.1|	-		0.0875912	25	0.0608273	0	0	0	0	0	0	0	0	0	0	0	0	0	0	0	0	0	0	0	0	0	0	0	0	0	0	0	0	0	0	0	0	0	0	0	0	0	0	0	0	0	0	0	0
gi|310124913|ref|XP_003119329.1|	-		0.0389294	15	0.0364964	0	0	0	0	0	0	0	0	0	0	0	0	0	0	0	0	0	0	0	0	0	0	0	0	0	0	0	0	0	0	0	0	0	0	0	0	0	0	0	0	0	0	0	0
gi|296080754|ref|NP_001171670.1|	-		0.0437956	8	0.0194647	0	0	0	0	0	0	0	0	0	0	0	0	0	0	0	0	0	0	0	0	0	0	0	0	0	0	0	0	0	0	0	0	0	0	0	0	0	0	0	0	0	0	0	0
gi|310125083|ref|XP_003119402.1|	-		0.0389294	15	0.0364964	0	0	0	0	0	0	0	0	0	0	0	0	0	0	0	0	0	0	0	0	0	0	0	0	0	0	0	0	0	0	0	0	0	0	0	0	0	0	0	0	0	0	0	0
gi|310125188|ref|XP_003119447.1|	-		0.0389294	15	0.0364964	0	0	0	0	0	0	0	0	0	0	0	0	0	0	0	0	0	0	0	0	0	0	0	0	0	0	0	0	0	0	0	0	0	0	0	0	0	0	0	0	0	0	0	0
gi|186910304|ref|NP_003973.3|	-		0.0316302	11	0.026764	0	0	0	0	0	0	0	0	0	0	0	0	0	0	0	0	0	0	0	0	0	0	0	0	0	0	0	0	0	0	0	0	0	0	0	0	0	0	0	0	0	0	0	0
gi|310128273|ref|XP_003120558.1|	-		0.0121655	5	0.0121655	0	0	0	0	0	0	0	0	0	0	0	0	0	0	0	0	0	0	0	0	0	0	0	0	0	0	0	0	0	0	0	0	0	0	0	0	0	0	0	0	0	0	0	0
gi|310123194|ref|XP_496041.6|	-		0.00243309	1	0.00243309	0	0	0	0	0	0	0	0	0	0	0	0	0	0	0	0	0	0	0	0	0	0	0	0	0	0	0	0	0	0	0	0	0	0	0	0	0	0	0	0	0	0	0	0
gi|149193327|ref|NP_001091986.1|	-		0.00243309	1	0.00243309	0	0	0	0	0	0	0	0	0	0	0	0	0	0	0	0	0	0	0	0	0	0	0	0	0	0	0	0	0	0	0	0	0	0	0	0	0	0	0	0	0	0	0	0
gi|310125077|ref|XP_003119405.1|	-		0.0608273	18	0.0437956	0	0	0	0	0	0	0	0	0	0	0	0	0	0	0	0	0	0	0	0	0	0	0	0	0	0	0	0	0	0	0	0	0	0	0	0	0	0	0	0	0	0	0	0
gi|310125218|ref|XP_003119462.1|	-		0.0462287	17	0.0413625	0	0	0	0	0	0	0	0	0	0	0	0	0	0	0	0	0	0	0	0	0	0	0	0	0	0	0	0	0	0	0	0	0	0	0	0	0	0	0	0	0	0	0	0
gi|310125109|ref|XP_003119416.1|	-		0.0462287	17	0.0413625	0	0	0	0	0	0	0	0	0	0	0	0	0	0	0	0	0	0	0	0	0	0	0	0	0	0	0	0	0	0	0	0	0	0	0	0	0	0	0	0	0	0	0	0
gi|310120502|ref|XP_003119002.1|	-		0.0389294	13	0.0316302	0	0	0	0	0	0	0	0	0	0	0	0	0	0	0	0	0	0	0	0	0	0	0	0	0	0	0	0	0	0	0	0	0	0	0	0	0	0	0	0	0	0	0	0
gi|310120504|ref|XP_003119001.1|	-		0.0389294	10	0.0243309	0	0	0	0	0	0	0	0	0	0	0	0	0	0	0	0	0	0	0	0	0	0	0	0	0	0	0	0	0	0	0	0	0	0	0	0	0	0	0	0	0	0	0	0
gi|169213566|ref|XP_001726930.1|	-		0.00243309	1	0.00243309	0	0	0	0	0	0	0	0	0	0	0	0	0	0	0	0	0	0	0	0	0	0	0	0	0	0	0	0	0	0	0	0	0	0	0	0	0	0	0	0	0	0	0	0
gi|239742057|ref|XP_002342381.1|	-		0.0121655	5	0.0121655	0	0	0	0	0	0	0	0	0	0	0	0	0	0	0	0	0	0	0	0	0	0	0	0	0	0	0	0	0	0	0	0	0	0	0	0	0	0	0	0	0	0	0	0
gi|88953955|ref|XP_934680.1|	-		0.0778589	14	0.0340633	0	0	0	0	0	0	0	0	0	0	0	0	0	0	0	0	0	0	0	0	0	0	0	0	0	0	0	0	0	0	0	0	0	0	0	0	0	0	0	0	0	0	0	0
gi|310123012|ref|XP_003118936.1|	-		0.00243309	1	0.00243309	0	0	0	0	0	0	0	0	0	0	0	0	0	0	0	0	0	0	0	0	0	0	0	0	0	0	0	0	0	0	0	0	0	0	0	0	0	0	0	0	0	0	0	0
gi|310132682|ref|XP_003120984.1|	-		0.00486618	2	0.00486618	0	0	0	0	0	0	0	0	0	0	0	0	0	0	0	0	0	0	0	0	0	0	0	0	0	0	0	0	0	0	0	0	0	0	0	0	0	0	0	0	0	0	0	0
gi|310110297|ref|XP_003119568.1|	-		0.00486618	2	0.00486618	0	0	0	0	0	0	0	0	0	0	0	0	0	0	0	0	0	0	0	0	0	0	0	0	0	0	0	0	0	0	0	0	0	0	0	0	0	0	0	0	0	0	0	0
gi|88959164|ref|XP_943746.1|	-		0.0778589	14	0.0340633	0	0	0	0	0	0	0	0	0	0	0	0	0	0	0	0	0	0	0	0	0	0	0	0	0	0	0	0	0	0	0	0	0	0	0	0	0	0	0	0	0	0	0	0
rev_gi|62000702|ref|NP_001013764.1|	-		0.00729927	3	0.00729927	0	0	0	0	0	0	0	0	0	0	0	0	0	0	0	0	0	0	0	0	0	0	0	0	0	0	0	0	0	0	0	0	0	0	0	0	0	0	0	0	0	0	0	0
gi|310132789|ref|XP_003121003.1|	-		0.00486618	2	0.00486618	0	0	0	0	0	0	0	0	0	0	0	0	0	0	0	0	0	0	0	0	0	0	0	0	0	0	0	0	0	0	0	0	0	0	0	0	0	0	0	0	0	0	0	0
gi|310124143|ref|XP_003118866.1|	-		0.0851582	13	0.0316302	0	0	0	0	0	0	0	0	0	0	0	0	0	0	0	0	0	0	0	0	0	0	0	0	0	0	0	0	0	0	0	0	0	0	0	0	0	0	0	0	0	0	0	0
gi|157738663|ref|NP_001099024.1|	-		0.00243309	1	0.00243309	0	0	0	0	0	0	0	0	0	0	0	0	0	0	0	0	0	0	0	0	0	0	0	0	0	0	0	0	0	0	0	0	0	0	0	0	0	0	0	0	0	0	0	0
gi|239746339|ref|XP_002343697.1|	-		0.00486618	2	0.00486618	0	0	0	0	0	0	0	0	0	0	0	0	0	0	0	0	0	0	0	0	0	0	0	0	0	0	0	0	0	0	0	0	0	0	0	0	0	0	0	0	0	0	0	0
gi|157738661|ref|NP_001099023.1|	-		0.00243309	1	0.00243309	0	0	0	0	0	0	0	0	0	0	0	0	0	0	0	0	0	0	0	0	0	0	0	0	0	0	0	0	0	0	0	0	0	0	0	0	0	0	0	0	0	0	0	0
gi|310128206|ref|XP_003120541.1|	-		0.00243309	1	0.00243309	0	0	0	0	0	0	0	0	0	0	0	0	0	0	0	0	0	0	0	0	0	0	0	0	0	0	0	0	0	0	0	0	0	0	0	0	0	0	0	0	0	0	0	0
gi|310113435|ref|XP_003119786.1|	-		0.00486618	2	0.00486618	0	0	0	0	0	0	0	0	0	0	0	0	0	0	0	0	0	0	0	0	0	0	0	0	0	0	0	0	0	0	0	0	0	0	0	0	0	0	0	0	0	0	0	0
gi|169213834|ref|XP_001720976.1|	-		0.00486618	2	0.00486618	0	0	0	0	0	0	0	0	0	0	0	0	0	0	0	0	0	0	0	0	0	0	0	0	0	0	0	0	0	0	0	0	0	0	0	0	0	0	0	0	0	0	0	0
gi|310113350|ref|XP_003119771.1|	-		0.00486618	2	0.00486618	0	0	0	0	0	0	0	0	0	0	0	0	0	0	0	0	0	0	0	0	0	0	0	0	0	0	0	0	0	0	0	0	0	0	0	0	0	0	0	0	0	0	0	0
gi|324072917|ref|NP_001191286.1|	-		0.00973236	4	0.00973236	0	0	0	0	0	0	0	0	0	0	0	0	0	0	0	0	0	0	0	0	0	0	0	0	0	0	0	0	0	0	0	0	0	0	0	0	0	0	0	0	0	0	0	0
gi|310113353|ref|XP_001715117.3|	-		0.00486618	2	0.00486618	0	0	0	0	0	0	0	0	0	0	0	0	0	0	0	0	0	0	0	0	0	0	0	0	0	0	0	0	0	0	0	0	0	0	0	0	0	0	0	0	0	0	0	0
gi|310129475|ref|XP_003120774.1|	-		0.00486618	2	0.00486618	0	0	0	0	0	0	0	0	0	0	0	0	0	0	0	0	0	0	0	0	0	0	0	0	0	0	0	0	0	0	0	0	0	0	0	0	0	0	0	0	0	0	0	0
gi|310133076|ref|XP_003121061.1|	-		0.0851582	13	0.0316302	0	0	0	0	0	0	0	0	0	0	0	0	0	0	0	0	0	0	0	0	0	0	0	0	0	0	0	0	0	0	0	0	0	0	0	0	0	0	0	0	0	0	0	0
gi|239757208|ref|XP_001732930.2|	-		0.00243309	1	0.00243309	0	0	0	0	0	0	0	0	0	0	0	0	0	0	0	0	0	0	0	0	0	0	0	0	0	0	0	0	0	0	0	0	0	0	0	0	0	0	0	0	0	0	0	0
gi|209954795|ref|NP_001008401.3|	-		0.00486618	2	0.00486618	0	0	0	0	0	0	0	0	0	0	0	0	0	0	0	0	0	0	0	0	0	0	0	0	0	0	0	0	0	0	0	0	0	0	0	0	0	0	0	0	0	0	0	0
gi|310122821|ref|XP_003118697.1|	-		0.00486618	2	0.00486618	0	0	0	0	0	0	0	0	0	0	0	0	0	0	0	0	0	0	0	0	0	0	0	0	0	0	0	0	0	0	0	0	0	0	0	0	0	0	0	0	0	0	0	0
gi|310133522|ref|XP_003118540.1|	-		0.00243309	1	0.00243309	0	0	0	0	0	0	0	0	0	0	0	0	0	0	0	0	0	0	0	0	0	0	0	0	0	0	0	0	0	0	0	0	0	0	0	0	0	0	0	0	0	0	0	0
gi|310114055|ref|XP_003119900.1|	-		0.0851582	13	0.0316302	0	0	0	0	0	0	0	0	0	0	0	0	0	0	0	0	0	0	0	0	0	0	0	0	0	0	0	0	0	0	0	0	0	0	0	0	0	0	0	0	0	0	0	0
gi|324072886|ref|NP_001191288.1|	-		0.00973236	4	0.00973236	0	0	0	0	0	0	0	0	0	0	0	0	0	0	0	0	0	0	0	0	0	0	0	0	0	0	0	0	0	0	0	0	0	0	0	0	0	0	0	0	0	0	0	0
gi|169213571|ref|XP_001727013.1|	-		0.00486618	2	0.00486618	0	0	0	0	0	0	0	0	0	0	0	0	0	0	0	0	0	0	0	0	0	0	0	0	0	0	0	0	0	0	0	0	0	0	0	0	0	0	0	0	0	0	0	0
gi|310123843|ref|XP_003118844.1|	-		0.00486618	2	0.00486618	0	0	0	0	0	0	0	0	0	0	0	0	0	0	0	0	0	0	0	0	0	0	0	0	0	0	0	0	0	0	0	0	0	0	0	0	0	0	0	0	0	0	0	0
gi|169213622|ref|XP_001726937.1|	-		0.00486618	2	0.00486618	0	0	0	0	0	0	0	0	0	0	0	0	0	0	0	0	0	0	0	0	0	0	0	0	0	0	0	0	0	0	0	0	0	0	0	0	0	0	0	0	0	0	0	0
gi|32698886|ref|NP_872330.1|	-		0.00486618	2	0.00486618	0	0	0	0	0	0	0	0	0	0	0	0	0	0	0	0	0	0	0	0	0	0	0	0	0	0	0	0	0	0	0	0	0	0	0	0	0	0	0	0	0	0	0	0
gi|85060499|ref|NP_001034216.1|	-		0.00729927	3	0.00729927	0	0	0	0	0	0	0	0	0	0	0	0	0	0	0	0	0	0	0	0	0	0	0	0	0	0	0	0	0	0	0	0	0	0	0	0	0	0	0	0	0	0	0	0
gi|310114376|ref|XP_003119944.1|	-		0.0121655	5	0.0121655	0	0	0	0	0	0	0	0	0	0	0	0	0	0	0	0	0	0	0	0	0	0	0	0	0	0	0	0	0	0	0	0	0	0	0	0	0	0	0	0	0	0	0	0
gi|37622343|ref|NP_932175.1|	-		0.00729927	3	0.00729927	0	0	0	0	0	0	0	0	0	0	0	0	0	0	0	0	0	0	0	0	0	0	0	0	0	0	0	0	0	0	0	0	0	0	0	0	0	0	0	0	0	0	0	0
gi|169214227|ref|XP_001726111.1|	-		0.00486618	2	0.00486618	0	0	0	0	0	0	0	0	0	0	0	0	0	0	0	0	0	0	0	0	0	0	0	0	0	0	0	0	0	0	0	0	0	0	0	0	0	0	0	0	0	0	0	0
gi|310123846|ref|XP_001719844.3|	-		0.00486618	2	0.00486618	0	0	0	0	0	0	0	0	0	0	0	0	0	0	0	0	0	0	0	0	0	0	0	0	0	0	0	0	0	0	0	0	0	0	0	0	0	0	0	0	0	0	0	0
gi|310129675|ref|XP_003120807.1|	-		0.00243309	1	0.00243309	0	0	0	0	0	0	0	0	0	0	0	0	0	0	0	0	0	0	0	0	0	0	0	0	0	0	0	0	0	0	0	0	0	0	0	0	0	0	0	0	0	0	0	0
gi|169164505|ref|XP_001717081.1|	-		0.0778589	14	0.0340633	0	0	0	0	0	0	0	0	0	0	0	0	0	0	0	0	0	0	0	0	0	0	0	0	0	0	0	0	0	0	0	0	0	0	0	0	0	0	0	0	0	0	0	0
gi|310132685|ref|XP_001719012.3|	-		0.00486618	2	0.00486618	0	0	0	0	0	0	0	0	0	0	0	0	0	0	0	0	0	0	0	0	0	0	0	0	0	0	0	0	0	0	0	0	0	0	0	0	0	0	0	0	0	0	0	0
gi|310110473|ref|XP_003119594.1|	-		0.00243309	1	0.00243309	0	0	0	0	0	0	0	0	0	0	0	0	0	0	0	0	0	0	0	0	0	0	0	0	0	0	0	0	0	0	0	0	0	0	0	0	0	0	0	0	0	0	0	0
gi|239751714|ref|XP_001727043.2|	-		0.00243309	1	0.00243309	0	0	0	0	0	0	0	0	0	0	0	0	0	0	0	0	0	0	0	0	0	0	0	0	0	0	0	0	0	0	0	0	0	0	0	0	0	0	0	0	0	0	0	0
gi|169214277|ref|XP_001726106.1|	-		0.00486618	2	0.00486618	0	0	0	0	0	0	0	0	0	0	0	0	0	0	0	0	0	0	0	0	0	0	0	0	0	0	0	0	0	0	0	0	0	0	0	0	0	0	0	0	0	0	0	0
gi|169213798|ref|XP_001720988.1|	-		0.00486618	2	0.00486618	0	0	0	0	0	0	0	0	0	0	0	0	0	0	0	0	0	0	0	0	0	0	0	0	0	0	0	0	0	0	0	0	0	0	0	0	0	0	0	0	0	0	0	0
gi|310127641|ref|XP_002346542.2|	-		0.0121655	5	0.0121655	0	0	0	0	0	0	0	0	0	0	0	0	0	0	0	0	0	0	0	0	0	0	0	0	0	0	0	0	0	0	0	0	0	0	0	0	0	0	0	0	0	0	0	0
gi|310113724|ref|XP_001717713.2|	-		0.0121655	5	0.0121655	0	0	0	0	0	0	0	0	0	0	0	0	0	0	0	0	0	0	0	0	0	0	0	0	0	0	0	0	0	0	0	0	0	0	0	0	0	0	0	0	0	0	0	0
gi|113408590|ref|XP_001129139.1|	-		0.0121655	5	0.0121655	0	0	0	0	0	0	0	0	0	0	0	0	0	0	0	0	0	0	0	0	0	0	0	0	0	0	0	0	0	0	0	0	0	0	0	0	0	0	0	0	0	0	0	0
gi|24497540|ref|NP_705897.1|	-		0.0170316	7	0.0170316	0	0	0	0	0	0	0	0	0	0	0	0	0	0	0	0	0	0	0	0	0	0	0	0	0	0	0	0	0	0	0	0	0	0	0	0	0	0	0	0	0	0	0	0
gi|310125379|ref|XP_001719014.2|	-		0.0121655	5	0.0121655	0	0	0	0	0	0	0	0	0	0	0	0	0	0	0	0	0	0	0	0	0	0	0	0	0	0	0	0	0	0	0	0	0	0	0	0	0	0	0	0	0	0	0	0
gi|310119186|ref|XP_002342368.2|	-		0.00243309	1	0.00243309	0	0	0	0	0	0	0	0	0	0	0	0	0	0	0	0	0	0	0	0	0	0	0	0	0	0	0	0	0	0	0	0	0	0	0	0	0	0	0	0	0	0	0	0
gi|89063265|ref|XP_947242.1|	-		0.0243309	9	0.0218978	0	0	0	0	0	0	0	0	0	0	0	0	0	0	0	0	0	0	0	0	0	0	0	0	0	0	0	0	0	0	0	0	0	0	0	0	0	0	0	0	0	0	0	0
gi|310127611|ref|XP_002346529.2|	-		0.00243309	1	0.00243309	0	0	0	0	0	0	0	0	0	0	0	0	0	0	0	0	0	0	0	0	0	0	0	0	0	0	0	0	0	0	0	0	0	0	0	0	0	0	0	0	0	0	0	0
gi|19924161|ref|NP_604431.1|	-		0.0316302	13	0.0316302	0	0	0	0	0	0	0	0	0	0	0	0	0	0	0	0	0	0	0	0	0	0	0	0	0	0	0	0	0	0	0	0	0	0	0	0	0	0	0	0	0	0	0	0
gi|6912288|ref|NP_036247.1|	-		0.0145985	6	0.0145985	0	0	0	0	0	0	0	0	0	0	0	0	0	0	0	0	0	0	0	0	0	0	0	0	0	0	0	0	0	0	0	0	0	0	0	0	0	0	0	0	0	0	0	0
gi|212549532|ref|NP_001131140.1|	-		0.0145985	6	0.0145985	0	0	0	0	0	0	0	0	0	0	0	0	0	0	0	0	0	0	0	0	0	0	0	0	0	0	0	0	0	0	0	0	0	0	0	0	0	0	0	0	0	0	0	0
gi|212549782|ref|NP_001131139.1|	-		0.0145985	6	0.0145985	0	0	0	0	0	0	0	0	0	0	0	0	0	0	0	0	0	0	0	0	0	0	0	0	0	0	0	0	0	0	0	0	0	0	0	0	0	0	0	0	0	0	0	0
gi|310125316|ref|XP_003120390.1|	-		0.0194647	8	0.0194647	0	0	0	0	0	0	0	0	0	0	0	0	0	0	0	0	0	0	0	0	0	0	0	0	0	0	0	0	0	0	0	0	0	0	0	0	0	0	0	0	0	0	0	0
gi|310132058|ref|XP_003120877.1|	-		0.0243309	6	0.0145985	0	0	0	0	0	0	0	0	0	0	0	0	0	0	0	0	0	0	0	0	0	0	0	0	0	0	0	0	0	0	0	0	0	0	0	0	0	0	0	0	0	0	0	0
gi|89036565|ref|XP_941315.1|	-		0.121655	12	0.0291971	0	0	0	0	0	0	0	0	0	0	0	0	0	0	0	0	0	0	0	0	0	0	0	0	0	0	0	0	0	0	0	0	0	0	0	0	0	0	0	0	0	0	0	0
gi|310123185|ref|XP_003119054.1|	-		0.00486618	2	0.00486618	0	0	0	0	0	0	0	0	0	0	0	0	0	0	0	0	0	0	0	0	0	0	0	0	0	0	0	0	0	0	0	0	0	0	0	0	0	0	0	0	0	0	0	0
gi|53828703|ref|NP_001005365.2|	-		0.00486618	2	0.00486618	0	0	0	0	0	0	0	0	0	0	0	0	0	0	0	0	0	0	0	0	0	0	0	0	0	0	0	0	0	0	0	0	0	0	0	0	0	0	0	0	0	0	0	0
gi|89026256|ref|XP_941344.1|	-		0.0462287	9	0.0218978	0	0	0	0	0	0	0	0	0	0	0	0	0	0	0	0	0	0	0	0	0	0	0	0	0	0	0	0	0	0	0	0	0	0	0	0	0	0	0	0	0	0	0	0
gi|50897294|ref|NP_001002920.1|	-		0.00486618	2	0.00486618	0	0	0	0	0	0	0	0	0	0	0	0	0	0	0	0	0	0	0	0	0	0	0	0	0	0	0	0	0	0	0	0	0	0	0	0	0	0	0	0	0	0	0	0
gi|310125318|ref|XP_003120388.1|	-		0.0194647	8	0.0194647	0	0	0	0	0	0	0	0	0	0	0	0	0	0	0	0	0	0	0	0	0	0	0	0	0	0	0	0	0	0	0	0	0	0	0	0	0	0	0	0	0	0	0	0
gi|310125314|ref|XP_003120387.1|	-		0.0194647	8	0.0194647	0	0	0	0	0	0	0	0	0	0	0	0	0	0	0	0	0	0	0	0	0	0	0	0	0	0	0	0	0	0	0	0	0	0	0	0	0	0	0	0	0	0	0	0
gi|310125322|ref|XP_003120389.1|	-		0.0194647	8	0.0194647	0	0	0	0	0	0	0	0	0	0	0	0	0	0	0	0	0	0	0	0	0	0	0	0	0	0	0	0	0	0	0	0	0	0	0	0	0	0	0	0	0	0	0	0
gi|239747195|ref|XP_002346402.1|	-		0.0194647	8	0.0194647	0	0	0	0	0	0	0	0	0	0	0	0	0	0	0	0	0	0	0	0	0	0	0	0	0	0	0	0	0	0	0	0	0	0	0	0	0	0	0	0	0	0	0	0
gi|310125320|ref|XP_003120391.1|	-		0.0194647	8	0.0194647	0	0	0	0	0	0	0	0	0	0	0	0	0	0	0	0	0	0	0	0	0	0	0	0	0	0	0	0	0	0	0	0	0	0	0	0	0	0	0	0	0	0	0	0
gi|40806209|ref|NP_955455.1|	-		0.00486618	2	0.00486618	0	0	0	0	0	0	0	0	0	0	0	0	0	0	0	0	0	0	0	0	0	0	0	0	0	0	0	0	0	0	0	0	0	0	0	0	0	0	0	0	0	0	0	0
gi|239745058|ref|XP_002343353.1|	-		0.00973236	3	0.00729927	0	0	0	0	0	0	0	0	0	0	0	0	0	0	0	0	0	0	0	0	0	0	0	0	0	0	0	0	0	0	0	0	0	0	0	0	0	0	0	0	0	0	0	0
gi|310127975|ref|XP_003120496.1|	-		0.00486618	2	0.00486618	0	0	0	0	0	0	0	0	0	0	0	0	0	0	0	0	0	0	0	0	0	0	0	0	0	0	0	0	0	0	0	0	0	0	0	0	0	0	0	0	0	0	0	0
gi|310113810|ref|XP_003119859.1|	-		0.00486618	2	0.00486618	0	0	0	0	0	0	0	0	0	0	0	0	0	0	0	0	0	0	0	0	0	0	0	0	0	0	0	0	0	0	0	0	0	0	0	0	0	0	0	0	0	0	0	0
gi|310123187|ref|XP_003119055.1|	-		0.00486618	2	0.00486618	0	0	0	0	0	0	0	0	0	0	0	0	0	0	0	0	0	0	0	0	0	0	0	0	0	0	0	0	0	0	0	0	0	0	0	0	0	0	0	0	0	0	0	0
gi|310126460|ref|XP_003120423.1|	-		0.0364964	13	0.0316302	0	0	0	0	0	0	0	0	0	0	0	0	0	0	0	0	0	0	0	0	0	0	0	0	0	0	0	0	0	0	0	0	0	0	0	0	0	0	0	0	0	0	0	0
gi|310117962|ref|XP_003120291.1|	-		0.0364964	13	0.0316302	0	0	0	0	0	0	0	0	0	0	0	0	0	0	0	0	0	0	0	0	0	0	0	0	0	0	0	0	0	0	0	0	0	0	0	0	0	0	0	0	0	0	0	0
gi|310117964|ref|XP_003120294.1|	-		0.0364964	13	0.0316302	0	0	0	0	0	0	0	0	0	0	0	0	0	0	0	0	0	0	0	0	0	0	0	0	0	0	0	0	0	0	0	0	0	0	0	0	0	0	0	0	0	0	0	0
gi|310117952|ref|XP_003120292.1|	-		0.0364964	13	0.0316302	0	0	0	0	0	0	0	0	0	0	0	0	0	0	0	0	0	0	0	0	0	0	0	0	0	0	0	0	0	0	0	0	0	0	0	0	0	0	0	0	0	0	0	0
gi|310117958|ref|XP_003120289.1|	-		0.0364964	13	0.0316302	0	0	0	0	0	0	0	0	0	0	0	0	0	0	0	0	0	0	0	0	0	0	0	0	0	0	0	0	0	0	0	0	0	0	0	0	0	0	0	0	0	0	0	0
gi|310117966|ref|XP_003120293.1|	-		0.0364964	13	0.0316302	0	0	0	0	0	0	0	0	0	0	0	0	0	0	0	0	0	0	0	0	0	0	0	0	0	0	0	0	0	0	0	0	0	0	0	0	0	0	0	0	0	0	0	0
gi|310126456|ref|XP_003120421.1|	-		0.0364964	13	0.0316302	0	0	0	0	0	0	0	0	0	0	0	0	0	0	0	0	0	0	0	0	0	0	0	0	0	0	0	0	0	0	0	0	0	0	0	0	0	0	0	0	0	0	0	0
gi|310117960|ref|XP_003120290.1|	-		0.0364964	13	0.0316302	0	0	0	0	0	0	0	0	0	0	0	0	0	0	0	0	0	0	0	0	0	0	0	0	0	0	0	0	0	0	0	0	0	0	0	0	0	0	0	0	0	0	0	0
gi|310117956|ref|XP_003120295.1|	-		0.0364964	13	0.0316302	0	0	0	0	0	0	0	0	0	0	0	0	0	0	0	0	0	0	0	0	0	0	0	0	0	0	0	0	0	0	0	0	0	0	0	0	0	0	0	0	0	0	0	0
gi|310126454|ref|XP_003120420.1|	-		0.0364964	13	0.0316302	0	0	0	0	0	0	0	0	0	0	0	0	0	0	0	0	0	0	0	0	0	0	0	0	0	0	0	0	0	0	0	0	0	0	0	0	0	0	0	0	0	0	0	0
gi|310126446|ref|XP_003120424.1|	-		0.0364964	13	0.0316302	0	0	0	0	0	0	0	0	0	0	0	0	0	0	0	0	0	0	0	0	0	0	0	0	0	0	0	0	0	0	0	0	0	0	0	0	0	0	0	0	0	0	0	0
gi|310126452|ref|XP_003120418.1|	-		0.0364964	13	0.0316302	0	0	0	0	0	0	0	0	0	0	0	0	0	0	0	0	0	0	0	0	0	0	0	0	0	0	0	0	0	0	0	0	0	0	0	0	0	0	0	0	0	0	0	0
gi|310126458|ref|XP_003120422.1|	-		0.0364964	13	0.0316302	0	0	0	0	0	0	0	0	0	0	0	0	0	0	0	0	0	0	0	0	0	0	0	0	0	0	0	0	0	0	0	0	0	0	0	0	0	0	0	0	0	0	0	0
gi|310126450|ref|XP_003120417.1|	-		0.0364964	13	0.0316302	0	0	0	0	0	0	0	0	0	0	0	0	0	0	0	0	0	0	0	0	0	0	0	0	0	0	0	0	0	0	0	0	0	0	0	0	0	0	0	0	0	0	0	0
gi|310126448|ref|XP_003120419.1|	-		0.0486618	13	0.0316302	0	0	0	0	0	0	0	0	0	0	0	0	0	0	0	0	0	0	0	0	0	0	0	0	0	0	0	0	0	0	0	0	0	0	0	0	0	0	0	0	0	0	0	0
gi|40807445|ref|NP_955446.1|	-		0.0851582	21	0.0510949	0	0	0	0	0	0	0	0	0	0	0	0	0	0	0	0	0	0	0	0	0	0	0	0	0	0	0	0	0	0	0	0	0	0	0	0	0	0	0	0	0	0	0	0
gi|310119131|ref|XP_003118560.1|	-		0.026764	4	0.00973236	0	0	0	0	0	0	0	0	0	0	0	0	0	0	0	0	0	0	0	0	0	0	0	0	0	0	0	0	0	0	0	0	0	0	0	0	0	0	0	0	0	0	0	0
gi|310114327|ref|XP_003119927.1|	-		0.026764	4	0.00973236	0	0	0	0	0	0	0	0	0	0	0	0	0	0	0	0	0	0	0	0	0	0	0	0	0	0	0	0	0	0	0	0	0	0	0	0	0	0	0	0	0	0	0	0
gi|310126546|ref|XP_003120441.1|	-		0.026764	4	0.00973236	0	0	0	0	0	0	0	0	0	0	0	0	0	0	0	0	0	0	0	0	0	0	0	0	0	0	0	0	0	0	0	0	0	0	0	0	0	0	0	0	0	0	0	0
gi|310120565|ref|XP_001718373.2|	-		0.00243309	1	0.00243309	0	0	0	0	0	0	0	0	0	0	0	0	0	0	0	0	0	0	0	0	0	0	0	0	0	0	0	0	0	0	0	0	0	0	0	0	0	0	0	0	0	0	0	0
gi|310114325|ref|XP_003119928.1|	-		0.026764	4	0.00973236	0	0	0	0	0	0	0	0	0	0	0	0	0	0	0	0	0	0	0	0	0	0	0	0	0	0	0	0	0	0	0	0	0	0	0	0	0	0	0	0	0	0	0	0
gi|310126548|ref|XP_003120440.1|	-		0.026764	4	0.00973236	0	0	0	0	0	0	0	0	0	0	0	0	0	0	0	0	0	0	0	0	0	0	0	0	0	0	0	0	0	0	0	0	0	0	0	0	0	0	0	0	0	0	0	0
gi|310110051|ref|XP_001716310.3|	-		0.00243309	1	0.00243309	0	0	0	0	0	0	0	0	0	0	0	0	0	0	0	0	0	0	0	0	0	0	0	0	0	0	0	0	0	0	0	0	0	0	0	0	0	0	0	0	0	0	0	0
gi|310129175|ref|XP_001718595.2|	-		0.00243309	1	0.00243309	0	0	0	0	0	0	0	0	0	0	0	0	0	0	0	0	0	0	0	0	0	0	0	0	0	0	0	0	0	0	0	0	0	0	0	0	0	0	0	0	0	0	0	0
gi|122937241|ref|NP_001073889.1|	-		0.00486618	2	0.00486618	0	0	0	0	0	0	0	0	0	0	0	0	0	0	0	0	0	0	0	0	0	0	0	0	0	0	0	0	0	0	0	0	0	0	0	0	0	0	0	0	0	0	0	0
gi|310119129|ref|XP_003118561.1|	-		0.026764	4	0.00973236	0	0	0	0	0	0	0	0	0	0	0	0	0	0	0	0	0	0	0	0	0	0	0	0	0	0	0	0	0	0	0	0	0	0	0	0	0	0	0	0	0	0	0	0
gi|239747141|ref|XP_002343923.1|	-		0.00243309	1	0.00243309	0	0	0	0	0	0	0	0	0	0	0	0	0	0	0	0	0	0	0	0	0	0	0	0	0	0	0	0	0	0	0	0	0	0	0	0	0	0	0	0	0	0	0	0
gi|122937207|ref|NP_001073871.1|	-		0.00729927	3	0.00729927	0	0	0	0	0	0	0	0	0	0	0	0	0	0	0	0	0	0	0	0	0	0	0	0	0	0	0	0	0	0	0	0	0	0	0	0	0	0	0	0	0	0	0	0
gi|310132642|ref|XP_002347961.2|	-		0.00973236	3	0.00729927	0	0	0	0	0	0	0	0	0	0	0	0	0	0	0	0	0	0	0	0	0	0	0	0	0	0	0	0	0	0	0	0	0	0	0	0	0	0	0	0	0	0	0	0
gi|310113317|ref|XP_003119762.1|	-		0.00486618	2	0.00486618	0	0	0	0	0	0	0	0	0	0	0	0	0	0	0	0	0	0	0	0	0	0	0	0	0	0	0	0	0	0	0	0	0	0	0	0	0	0	0	0	0	0	0	0
gi|310127617|ref|XP_001725122.2|	-		0.00243309	1	0.00243309	0	0	0	0	0	0	0	0	0	0	0	0	0	0	0	0	0	0	0	0	0	0	0	0	0	0	0	0	0	0	0	0	0	0	0	0	0	0	0	0	0	0	0	0
gi|239746166|ref|XP_002343682.1|	-		0.00486618	2	0.00486618	0	0	0	0	0	0	0	0	0	0	0	0	0	0	0	0	0	0	0	0	0	0	0	0	0	0	0	0	0	0	0	0	0	0	0	0	0	0	0	0	0	0	0	0
gi|310125295|ref|XP_003119500.1|	-		0.00243309	1	0.00243309	0	0	0	0	0	0	0	0	0	0	0	0	0	0	0	0	0	0	0	0	0	0	0	0	0	0	0	0	0	0	0	0	0	0	0	0	0	0	0	0	0	0	0	0
gi|310132645|ref|XP_003120979.1|	-		0.00486618	2	0.00486618	0	0	0	0	0	0	0	0	0	0	0	0	0	0	0	0	0	0	0	0	0	0	0	0	0	0	0	0	0	0	0	0	0	0	0	0	0	0	0	0	0	0	0	0
gi|310132606|ref|XP_003120970.1|	-		0.00486618	2	0.00486618	0	0	0	0	0	0	0	0	0	0	0	0	0	0	0	0	0	0	0	0	0	0	0	0	0	0	0	0	0	0	0	0	0	0	0	0	0	0	0	0	0	0	0	0
gi|310132608|ref|XP_003120977.1|	-		0.00486618	2	0.00486618	0	0	0	0	0	0	0	0	0	0	0	0	0	0	0	0	0	0	0	0	0	0	0	0	0	0	0	0	0	0	0	0	0	0	0	0	0	0	0	0	0	0	0	0
gi|315434225|ref|NP_001186783.1|	-		0.00973236	4	0.00973236	0	0	0	0	0	0	0	0	0	0	0	0	0	0	0	0	0	0	0	0	0	0	0	0	0	0	0	0	0	0	0	0	0	0	0	0	0	0	0	0	0	0	0	0
gi|13540586|ref|NP_110427.1|	-		0.00729927	3	0.00729927	0	0	0	0	0	0	0	0	0	0	0	0	0	0	0	0	0	0	0	0	0	0	0	0	0	0	0	0	0	0	0	0	0	0	0	0	0	0	0	0	0	0	0	0
gi|209862887|ref|NP_001129515.1|	-		0.00729927	3	0.00729927	0	0	0	0	0	0	0	0	0	0	0	0	0	0	0	0	0	0	0	0	0	0	0	0	0	0	0	0	0	0	0	0	0	0	0	0	0	0	0	0	0	0	0	0
gi|310114346|ref|XP_003119933.1|	-		0.00486618	1	0.00243309	0	0	0	0	0	0	0	0	0	0	0	0	0	0	0	0	0	0	0	0	0	0	0	0	0	0	0	0	0	0	0	0	0	0	0	0	0	0	0	0	0	0	0	0
gi|113424187|ref|XP_001133153.1|	-		0.00486618	2	0.00486618	0	0	0	0	0	0	0	0	0	0	0	0	0	0	0	0	0	0	0	0	0	0	0	0	0	0	0	0	0	0	0	0	0	0	0	0	0	0	0	0	0	0	0	0
gi|169206224|ref|XP_001715699.1|	-		0.00486618	2	0.00486618	0	0	0	0	0	0	0	0	0	0	0	0	0	0	0	0	0	0	0	0	0	0	0	0	0	0	0	0	0	0	0	0	0	0	0	0	0	0	0	0	0	0	0	0
gi|169206527|ref|XP_001714464.1|	-		0.00486618	2	0.00486618	0	0	0	0	0	0	0	0	0	0	0	0	0	0	0	0	0	0	0	0	0	0	0	0	0	0	0	0	0	0	0	0	0	0	0	0	0	0	0	0	0	0	0	0
gi|310128929|ref|XP_003120679.1|	-		0.0121655	5	0.0121655	0	0	0	0	0	0	0	0	0	0	0	0	0	0	0	0	0	0	0	0	0	0	0	0	0	0	0	0	0	0	0	0	0	0	0	0	0	0	0	0	0	0	0	0
gi|5032285|ref|NP_003998.1|	-		0.0121655	5	0.0121655	0	0	0	0	0	0	0	0	0	0	0	0	0	0	0	0	0	0	0	0	0	0	0	0	0	0	0	0	0	0	0	0	0	0	0	0	0	0	0	0	0	0	0	0
gi|82524334|ref|NP_001032305.1|	-		0.00486618	1	0.00243309	0	0	0	0	0	0	0	0	0	0	0	0	0	0	0	0	0	0	0	0	0	0	0	0	0	0	0	0	0	0	0	0	0	0	0	0	0	0	0	0	0	0	0	0
gi|310110632|ref|XP_003119623.1|	-		0.00729927	2	0.00486618	0	0	0	0	0	0	0	0	0	0	0	0	0	0	0	0	0	0	0	0	0	0	0	0	0	0	0	0	0	0	0	0	0	0	0	0	0	0	0	0	0	0	0	0
gi|310110628|ref|XP_003119619.1|	-		0.00973236	2	0.00486618	0	0	0	0	0	0	0	0	0	0	0	0	0	0	0	0	0	0	0	0	0	0	0	0	0	0	0	0	0	0	0	0	0	0	0	0	0	0	0	0	0	0	0	0
gi|310110624|ref|XP_003119620.1|	-		0.00973236	2	0.00486618	0	0	0	0	0	0	0	0	0	0	0	0	0	0	0	0	0	0	0	0	0	0	0	0	0	0	0	0	0	0	0	0	0	0	0	0	0	0	0	0	0	0	0	0
gi|310110630|ref|XP_003119622.1|	-		0.00729927	2	0.00486618	0	0	0	0	0	0	0	0	0	0	0	0	0	0	0	0	0	0	0	0	0	0	0	0	0	0	0	0	0	0	0	0	0	0	0	0	0	0	0	0	0	0	0	0
gi|310110634|ref|XP_003119624.1|	-		0.00729927	2	0.00486618	0	0	0	0	0	0	0	0	0	0	0	0	0	0	0	0	0	0	0	0	0	0	0	0	0	0	0	0	0	0	0	0	0	0	0	0	0	0	0	0	0	0	0	0
gi|310110638|ref|XP_003119621.1|	-		0.00729927	2	0.00486618	0	0	0	0	0	0	0	0	0	0	0	0	0	0	0	0	0	0	0	0	0	0	0	0	0	0	0	0	0	0	0	0	0	0	0	0	0	0	0	0	0	0	0	0
gi|310110636|ref|XP_003119625.1|	-		0.00729927	2	0.00486618	0	0	0	0	0	0	0	0	0	0	0	0	0	0	0	0	0	0	0	0	0	0	0	0	0	0	0	0	0	0	0	0	0	0	0	0	0	0	0	0	0	0	0	0
gi|310110626|ref|XP_003119618.1|	-		0.00973236	2	0.00486618	0	0	0	0	0	0	0	0	0	0	0	0	0	0	0	0	0	0	0	0	0	0	0	0	0	0	0	0	0	0	0	0	0	0	0	0	0	0	0	0	0	0	0	0
gi|126723750|ref|NP_001075957.1|	-		0.00486618	2	0.00486618	0	0	0	0	0	0	0	0	0	0	0	0	0	0	0	0	0	0	0	0	0	0	0	0	0	0	0	0	0	0	0	0	0	0	0	0	0	0	0	0	0	0	0	0
gi|310112990|ref|XP_003119700.1|	-		0.00243309	1	0.00243309	0	0	0	0	0	0	0	0	0	0	0	0	0	0	0	0	0	0	0	0	0	0	0	0	0	0	0	0	0	0	0	0	0	0	0	0	0	0	0	0	0	0	0	0
gi|310123447|ref|XP_003118736.1|	-		0.00243309	1	0.00243309	0	0	0	0	0	0	0	0	0	0	0	0	0	0	0	0	0	0	0	0	0	0	0	0	0	0	0	0	0	0	0	0	0	0	0	0	0	0	0	0	0	0	0	0
gi|169210012|ref|XP_001726842.1|	-		0.0291971	10	0.0243309	0	0	0	0	0	0	0	0	0	0	0	0	0	0	0	0	0	0	0	0	0	0	0	0	0	0	0	0	0	0	0	0	0	0	0	0	0	0	0	0	0	0	0	0
gi|310131924|ref|XP_951365.3|	-		0.194647	2	0.00486618	0	0	0	0	0	0	0	0	0	0	0	0	0	0	0	0	0	0	0	0	0	0	0	0	0	0	0	0	0	0	0	0	0	0	0	0	0	0	0	0	0	0	0	0
gi|310113675|ref|XP_001718789.3|	-		0.194647	2	0.00486618	0	0	0	0	0	0	0	0	0	0	0	0	0	0	0	0	0	0	0	0	0	0	0	0	0	0	0	0	0	0	0	0	0	0	0	0	0	0	0	0	0	0	0	0
gi|310118534|ref|XP_940013.3|	-		0.194647	2	0.00486618	0	0	0	0	0	0	0	0	0	0	0	0	0	0	0	0	0	0	0	0	0	0	0	0	0	0	0	0	0	0	0	0	0	0	0	0	0	0	0	0	0	0	0	0
gi|169213374|ref|XP_938714.3|	-		0.00729927	3	0.00729927	0	0	0	0	0	0	0	0	0	0	0	0	0	0	0	0	0	0	0	0	0	0	0	0	0	0	0	0	0	0	0	0	0	0	0	0	0	0	0	0	0	0	0	0
gi|110227605|ref|NP_001035995.1|	-		0.0121655	2	0.00486618	0	0	0	0	0	0	0	0	0	0	0	0	0	0	0	0	0	0	0	0	0	0	0	0	0	0	0	0	0	0	0	0	0	0	0	0	0	0	0	0	0	0	0	0
gi|169213941|ref|XP_001717517.1|	-		0.00729927	3	0.00729927	0	0	0	0	0	0	0	0	0	0	0	0	0	0	0	0	0	0	0	0	0	0	0	0	0	0	0	0	0	0	0	0	0	0	0	0	0	0	0	0	0	0	0	0
gi|169214360|ref|XP_951146.3|	-		0.00729927	3	0.00729927	0	0	0	0	0	0	0	0	0	0	0	0	0	0	0	0	0	0	0	0	0	0	0	0	0	0	0	0	0	0	0	0	0	0	0	0	0	0	0	0	0	0	0	0
gi|310132334|ref|XP_003120917.1|	-		0.00729927	3	0.00729927	0	0	0	0	0	0	0	0	0	0	0	0	0	0	0	0	0	0	0	0	0	0	0	0	0	0	0	0	0	0	0	0	0	0	0	0	0	0	0	0	0	0	0	0
gi|310114214|ref|XP_003119917.1|	-		0.00973236	4	0.00973236	0	0	0	0	0	0	0	0	0	0	0	0	0	0	0	0	0	0	0	0	0	0	0	0	0	0	0	0	0	0	0	0	0	0	0	0	0	0	0	0	0	0	0	0
gi|310125405|ref|XP_003120411.1|	-		0.00973236	4	0.00973236	0	0	0	0	0	0	0	0	0	0	0	0	0	0	0	0	0	0	0	0	0	0	0	0	0	0	0	0	0	0	0	0	0	0	0	0	0	0	0	0	0	0	0	0
gi|62739171|ref|NP_116581.3|	-		0.0218978	6	0.0145985	0	0	0	0	0	0	0	0	0	0	0	0	0	0	0	0	0	0	0	0	0	0	0	0	0	0	0	0	0	0	0	0	0	0	0	0	0	0	0	0	0	0	0	0
gi|310118993|ref|XP_003118907.1|	-		0.00973236	4	0.00973236	0	0	0	0	0	0	0	0	0	0	0	0	0	0	0	0	0	0	0	0	0	0	0	0	0	0	0	0	0	0	0	0	0	0	0	0	0	0	0	0	0	0	0	0
sp|PEPA_PIG|	-		0.00243309	1	0.00243309	0	0	0	0	0	0	0	0	0	0	0	0	0	0	0	0	0	0	0	0	0	0	0	0	0	0	0	0	0	0	0	0	0	0	0	0	0	0	0	0	0	0	0	0
gi|29789008|ref|NP_036404.1|	-		0.00486618	2	0.00486618	0	0	0	0	0	0	0	0	0	0	0	0	0	0	0	0	0	0	0	0	0	0	0	0	0	0	0	0	0	0	0	0	0	0	0	0	0	0	0	0	0	0	0	0
gi|310118681|ref|XP_003119180.1|	-		0.00973236	1	0.00243309	0	0	0	0	0	0	0	0	0	0	0	0	0	0	0	0	0	0	0	0	0	0	0	0	0	0	0	0	0	0	0	0	0	0	0	0	0	0	0	0	0	0	0	0
gi|310118679|ref|XP_003119188.1|	-		0.00973236	1	0.00243309	0	0	0	0	0	0	0	0	0	0	0	0	0	0	0	0	0	0	0	0	0	0	0	0	0	0	0	0	0	0	0	0	0	0	0	0	0	0	0	0	0	0	0	0
gi|310118702|ref|XP_003119199.1|	-		0.00973236	1	0.00243309	0	0	0	0	0	0	0	0	0	0	0	0	0	0	0	0	0	0	0	0	0	0	0	0	0	0	0	0	0	0	0	0	0	0	0	0	0	0	0	0	0	0	0	0
gi|310118700|ref|XP_003119201.1|	-		0.00973236	1	0.00243309	0	0	0	0	0	0	0	0	0	0	0	0	0	0	0	0	0	0	0	0	0	0	0	0	0	0	0	0	0	0	0	0	0	0	0	0	0	0	0	0	0	0	0	0
gi|310118685|ref|XP_003119186.1|	-		0.00973236	1	0.00243309	0	0	0	0	0	0	0	0	0	0	0	0	0	0	0	0	0	0	0	0	0	0	0	0	0	0	0	0	0	0	0	0	0	0	0	0	0	0	0	0	0	0	0	0
gi|310118708|ref|XP_003119195.1|	-		0.00973236	1	0.00243309	0	0	0	0	0	0	0	0	0	0	0	0	0	0	0	0	0	0	0	0	0	0	0	0	0	0	0	0	0	0	0	0	0	0	0	0	0	0	0	0	0	0	0	0
gi|310118692|ref|XP_003119193.1|	-		0.00973236	1	0.00243309	0	0	0	0	0	0	0	0	0	0	0	0	0	0	0	0	0	0	0	0	0	0	0	0	0	0	0	0	0	0	0	0	0	0	0	0	0	0	0	0	0	0	0	0
gi|310118655|ref|XP_003119173.1|	-		0.00973236	1	0.00243309	0	0	0	0	0	0	0	0	0	0	0	0	0	0	0	0	0	0	0	0	0	0	0	0	0	0	0	0	0	0	0	0	0	0	0	0	0	0	0	0	0	0	0	0
gi|310118665|ref|XP_003119182.1|	-		0.00973236	1	0.00243309	0	0	0	0	0	0	0	0	0	0	0	0	0	0	0	0	0	0	0	0	0	0	0	0	0	0	0	0	0	0	0	0	0	0	0	0	0	0	0	0	0	0	0	0
gi|310118677|ref|XP_003119187.1|	-		0.00973236	1	0.00243309	0	0	0	0	0	0	0	0	0	0	0	0	0	0	0	0	0	0	0	0	0	0	0	0	0	0	0	0	0	0	0	0	0	0	0	0	0	0	0	0	0	0	0	0
gi|310118683|ref|XP_003119189.1|	-		0.00973236	1	0.00243309	0	0	0	0	0	0	0	0	0	0	0	0	0	0	0	0	0	0	0	0	0	0	0	0	0	0	0	0	0	0	0	0	0	0	0	0	0	0	0	0	0	0	0	0
gi|310118698|ref|XP_003119192.1|	-		0.00973236	1	0.00243309	0	0	0	0	0	0	0	0	0	0	0	0	0	0	0	0	0	0	0	0	0	0	0	0	0	0	0	0	0	0	0	0	0	0	0	0	0	0	0	0	0	0	0	0
gi|310118690|ref|XP_003119198.1|	-		0.00973236	1	0.00243309	0	0	0	0	0	0	0	0	0	0	0	0	0	0	0	0	0	0	0	0	0	0	0	0	0	0	0	0	0	0	0	0	0	0	0	0	0	0	0	0	0	0	0	0
gi|310118659|ref|XP_003119175.1|	-		0.00973236	1	0.00243309	0	0	0	0	0	0	0	0	0	0	0	0	0	0	0	0	0	0	0	0	0	0	0	0	0	0	0	0	0	0	0	0	0	0	0	0	0	0	0	0	0	0	0	0
gi|310118667|ref|XP_003119174.1|	-		0.00973236	1	0.00243309	0	0	0	0	0	0	0	0	0	0	0	0	0	0	0	0	0	0	0	0	0	0	0	0	0	0	0	0	0	0	0	0	0	0	0	0	0	0	0	0	0	0	0	0
gi|310118694|ref|XP_003119190.1|	-		0.00973236	1	0.00243309	0	0	0	0	0	0	0	0	0	0	0	0	0	0	0	0	0	0	0	0	0	0	0	0	0	0	0	0	0	0	0	0	0	0	0	0	0	0	0	0	0	0	0	0
gi|310118704|ref|XP_003119202.1|	-		0.00973236	1	0.00243309	0	0	0	0	0	0	0	0	0	0	0	0	0	0	0	0	0	0	0	0	0	0	0	0	0	0	0	0	0	0	0	0	0	0	0	0	0	0	0	0	0	0	0	0
gi|310118675|ref|XP_003119177.1|	-		0.00973236	1	0.00243309	0	0	0	0	0	0	0	0	0	0	0	0	0	0	0	0	0	0	0	0	0	0	0	0	0	0	0	0	0	0	0	0	0	0	0	0	0	0	0	0	0	0	0	0
gi|310118706|ref|XP_003119194.1|	-		0.00973236	1	0.00243309	0	0	0	0	0	0	0	0	0	0	0	0	0	0	0	0	0	0	0	0	0	0	0	0	0	0	0	0	0	0	0	0	0	0	0	0	0	0	0	0	0	0	0	0
gi|310118663|ref|XP_003119183.1|	-		0.00973236	1	0.00243309	0	0	0	0	0	0	0	0	0	0	0	0	0	0	0	0	0	0	0	0	0	0	0	0	0	0	0	0	0	0	0	0	0	0	0	0	0	0	0	0	0	0	0	0
gi|310118653|ref|XP_003119181.1|	-		0.00973236	1	0.00243309	0	0	0	0	0	0	0	0	0	0	0	0	0	0	0	0	0	0	0	0	0	0	0	0	0	0	0	0	0	0	0	0	0	0	0	0	0	0	0	0	0	0	0	0
gi|310118673|ref|XP_003119184.1|	-		0.00973236	1	0.00243309	0	0	0	0	0	0	0	0	0	0	0	0	0	0	0	0	0	0	0	0	0	0	0	0	0	0	0	0	0	0	0	0	0	0	0	0	0	0	0	0	0	0	0	0
gi|310118661|ref|XP_003119179.1|	-		0.00973236	1	0.00243309	0	0	0	0	0	0	0	0	0	0	0	0	0	0	0	0	0	0	0	0	0	0	0	0	0	0	0	0	0	0	0	0	0	0	0	0	0	0	0	0	0	0	0	0
gi|310118657|ref|XP_003119178.1|	-		0.00973236	1	0.00243309	0	0	0	0	0	0	0	0	0	0	0	0	0	0	0	0	0	0	0	0	0	0	0	0	0	0	0	0	0	0	0	0	0	0	0	0	0	0	0	0	0	0	0	0
gi|310118696|ref|XP_003119191.1|	-		0.00973236	1	0.00243309	0	0	0	0	0	0	0	0	0	0	0	0	0	0	0	0	0	0	0	0	0	0	0	0	0	0	0	0	0	0	0	0	0	0	0	0	0	0	0	0	0	0	0	0
gi|310132731|ref|XP_002348012.2|	-		0.257908	3	0.00729927	0	0	0	0	0	0	0	0	0	0	0	0	0	0	0	0	0	0	0	0	0	0	0	0	0	0	0	0	0	0	0	0	0	0	0	0	0	0	0	0	0	0	0	0
gi|310113396|ref|XP_001717595.3|	-		0.260341	3	0.00729927	0	0	0	0	0	0	0	0	0	0	0	0	0	0	0	0	0	0	0	0	0	0	0	0	0	0	0	0	0	0	0	0	0	0	0	0	0	0	0	0	0	0	0	0
gi|56847634|ref|NP_001008747.1|	-		0.00729927	3	0.00729927	0	0	0	0	0	0	0	0	0	0	0	0	0	0	0	0	0	0	0	0	0	0	0	0	0	0	0	0	0	0	0	0	0	0	0	0	0	0	0	0	0	0	0	0
gi|284172514|ref|NP_001165113.1|	-		0.00243309	1	0.00243309	0	0	0	0	0	0	0	0	0	0	0	0	0	0	0	0	0	0	0	0	0	0	0	0	0	0	0	0	0	0	0	0	0	0	0	0	0	0	0	0	0	0	0	0
gi|310119066|ref|XP_003118565.1|	-		0.0243309	7	0.0170316	0	0	0	0	0	0	0	0	0	0	0	0	0	0	0	0	0	0	0	0	0	0	0	0	0	0	0	0	0	0	0	0	0	0	0	0	0	0	0	0	0	0	0	0
gi|169213924|ref|XP_001724766.1|	-		0.00243309	1	0.00243309	0	0	0	0	0	0	0	0	0	0	0	0	0	0	0	0	0	0	0	0	0	0	0	0	0	0	0	0	0	0	0	0	0	0	0	0	0	0	0	0	0	0	0	0
gi|195927047|ref|NP_001124314.1|	-		0.00243309	1	0.00243309	0	0	0	0	0	0	0	0	0	0	0	0	0	0	0	0	0	0	0	0	0	0	0	0	0	0	0	0	0	0	0	0	0	0	0	0	0	0	0	0	0	0	0	0
gi|310123908|ref|XP_003118825.1|	-		0.00243309	1	0.00243309	0	0	0	0	0	0	0	0	0	0	0	0	0	0	0	0	0	0	0	0	0	0	0	0	0	0	0	0	0	0	0	0	0	0	0	0	0	0	0	0	0	0	0	0
gi|310132756|ref|XP_003120996.1|	-		0.00243309	1	0.00243309	0	0	0	0	0	0	0	0	0	0	0	0	0	0	0	0	0	0	0	0	0	0	0	0	0	0	0	0	0	0	0	0	0	0	0	0	0	0	0	0	0	0	0	0
gi|310113346|ref|XP_003119774.1|	-		0.00486618	1	0.00243309	0	0	0	0	0	0	0	0	0	0	0	0	0	0	0	0	0	0	0	0	0	0	0	0	0	0	0	0	0	0	0	0	0	0	0	0	0	0	0	0	0	0	0	0
gi|169213302|ref|XP_001723062.1|	-		0.00243309	1	0.00243309	0	0	0	0	0	0	0	0	0	0	0	0	0	0	0	0	0	0	0	0	0	0	0	0	0	0	0	0	0	0	0	0	0	0	0	0	0	0	0	0	0	0	0	0
gi|239748171|ref|XP_941372.3|	-		0.124088	12	0.0291971	0	0	0	0	0	0	0	0	0	0	0	0	0	0	0	0	0	0	0	0	0	0	0	0	0	0	0	0	0	0	0	0	0	0	0	0	0	0	0	0	0	0	0	0
gi|10190686|ref|NP_065703.1|	-		0.00243309	1	0.00243309	0	0	0	0	0	0	0	0	0	0	0	0	0	0	0	0	0	0	0	0	0	0	0	0	0	0	0	0	0	0	0	0	0	0	0	0	0	0	0	0	0	0	0	0
gi|310123837|ref|XP_002343677.2|	-		0.00486618	1	0.00243309	0	0	0	0	0	0	0	0	0	0	0	0	0	0	0	0	0	0	0	0	0	0	0	0	0	0	0	0	0	0	0	0	0	0	0	0	0	0	0	0	0	0	0	0
gi|169214345|ref|XP_001723021.1|	-		0.00243309	1	0.00243309	0	0	0	0	0	0	0	0	0	0	0	0	0	0	0	0	0	0	0	0	0	0	0	0	0	0	0	0	0	0	0	0	0	0	0	0	0	0	0	0	0	0	0	0
gi|218156307|ref|NP_001136152.1|	-		0.00486618	1	0.00243309	0	0	0	0	0	0	0	0	0	0	0	0	0	0	0	0	0	0	0	0	0	0	0	0	0	0	0	0	0	0	0	0	0	0	0	0	0	0	0	0	0	0	0	0
gi|310113419|ref|XP_003119780.1|	-		0.00243309	1	0.00243309	0	0	0	0	0	0	0	0	0	0	0	0	0	0	0	0	0	0	0	0	0	0	0	0	0	0	0	0	0	0	0	0	0	0	0	0	0	0	0	0	0	0	0	0
gi|310132676|ref|XP_002347956.2|	-		0.00486618	1	0.00243309	0	0	0	0	0	0	0	0	0	0	0	0	0	0	0	0	0	0	0	0	0	0	0	0	0	0	0	0	0	0	0	0	0	0	0	0	0	0	0	0	0	0	0	0
gi|310123906|ref|XP_003118823.1|	-		0.00243309	1	0.00243309	0	0	0	0	0	0	0	0	0	0	0	0	0	0	0	0	0	0	0	0	0	0	0	0	0	0	0	0	0	0	0	0	0	0	0	0	0	0	0	0	0	0	0	0
gi|310132754|ref|XP_003120994.1|	-		0.00243309	1	0.00243309	0	0	0	0	0	0	0	0	0	0	0	0	0	0	0	0	0	0	0	0	0	0	0	0	0	0	0	0	0	0	0	0	0	0	0	0	0	0	0	0	0	0	0	0
gi|310113417|ref|XP_003119778.1|	-		0.00243309	1	0.00243309	0	0	0	0	0	0	0	0	0	0	0	0	0	0	0	0	0	0	0	0	0	0	0	0	0	0	0	0	0	0	0	0	0	0	0	0	0	0	0	0	0	0	0	0
gi|310124454|ref|XP_003118805.1|	-		0.00243309	1	0.00243309	0	0	0	0	0	0	0	0	0	0	0	0	0	0	0	0	0	0	0	0	0	0	0	0	0	0	0	0	0	0	0	0	0	0	0	0	0	0	0	0	0	0	0	0
gi|310124037|ref|XP_003118856.1|	-		0.00243309	1	0.00243309	0	0	0	0	0	0	0	0	0	0	0	0	0	0	0	0	0	0	0	0	0	0	0	0	0	0	0	0	0	0	0	0	0	0	0	0	0	0	0	0	0	0	0	0
gi|310119981|ref|XP_003119035.1|	-		0.00729927	3	0.00729927	0	0	0	0	0	0	0	0	0	0	0	0	0	0	0	0	0	0	0	0	0	0	0	0	0	0	0	0	0	0	0	0	0	0	0	0	0	0	0	0	0	0	0	0
gi|310115247|ref|XP_002346030.2|	-		0.00729927	3	0.00729927	0	0	0	0	0	0	0	0	0	0	0	0	0	0	0	0	0	0	0	0	0	0	0	0	0	0	0	0	0	0	0	0	0	0	0	0	0	0	0	0	0	0	0	0
gi|169173112|ref|XP_001716133.1|	-		0.00486618	2	0.00486618	0	0	0	0	0	0	0	0	0	0	0	0	0	0	0	0	0	0	0	0	0	0	0	0	0	0	0	0	0	0	0	0	0	0	0	0	0	0	0	0	0	0	0	0
gi|21493031|ref|NP_658913.1|	-		0.00729927	3	0.00729927	0	0	0	0	0	0	0	0	0	0	0	0	0	0	0	0	0	0	0	0	0	0	0	0	0	0	0	0	0	0	0	0	0	0	0	0	0	0	0	0	0	0	0	0
gi|169173361|ref|XP_001716225.1|	-		0.00486618	2	0.00486618	0	0	0	0	0	0	0	0	0	0	0	0	0	0	0	0	0	0	0	0	0	0	0	0	0	0	0	0	0	0	0	0	0	0	0	0	0	0	0	0	0	0	0	0
gi|21361734|ref|NP_060461.3|	-		0.0559611	8	0.0194647	0	0	0	0	0	0	0	0	0	0	0	0	0	0	0	0	0	0	0	0	0	0	0	0	0	0	0	0	0	0	0	0	0	0	0	0	0	0	0	0	0	0	0	0
gi|310118297|ref|XP_003119084.1|	-		0.00729927	3	0.00729927	0	0	0	0	0	0	0	0	0	0	0	0	0	0	0	0	0	0	0	0	0	0	0	0	0	0	0	0	0	0	0	0	0	0	0	0	0	0	0	0	0	0	0	0
gi|169172544|ref|XP_001716060.1|	-		0.00486618	2	0.00486618	0	0	0	0	0	0	0	0	0	0	0	0	0	0	0	0	0	0	0	0	0	0	0	0	0	0	0	0	0	0	0	0	0	0	0	0	0	0	0	0	0	0	0	0
gi|310133408|ref|XP_003118492.1|	-		0.00243309	1	0.00243309	0	0	0	0	0	0	0	0	0	0	0	0	0	0	0	0	0	0	0	0	0	0	0	0	0	0	0	0	0	0	0	0	0	0	0	0	0	0	0	0	0	0	0	0
gi|310133406|ref|XP_003118491.1|	-		0.00243309	1	0.00243309	0	0	0	0	0	0	0	0	0	0	0	0	0	0	0	0	0	0	0	0	0	0	0	0	0	0	0	0	0	0	0	0	0	0	0	0	0	0	0	0	0	0	0	0
gi|310129544|ref|XP_001127627.4|	-		0.00973236	4	0.00973236	0	0	0	0	0	0	0	0	0	0	0	0	0	0	0	0	0	0	0	0	0	0	0	0	0	0	0	0	0	0	0	0	0	0	0	0	0	0	0	0	0	0	0	0
gi|310122898|ref|XP_001127575.4|	-		0.00973236	4	0.00973236	0	0	0	0	0	0	0	0	0	0	0	0	0	0	0	0	0	0	0	0	0	0	0	0	0	0	0	0	0	0	0	0	0	0	0	0	0	0	0	0	0	0	0	0
gi|310110372|ref|XP_001715026.3|	-		0.00973236	4	0.00973236	0	0	0	0	0	0	0	0	0	0	0	0	0	0	0	0	0	0	0	0	0	0	0	0	0	0	0	0	0	0	0	0	0	0	0	0	0	0	0	0	0	0	0	0
gi|239753409|ref|XP_002345643.1|	-		0.00729927	3	0.00729927	0	0	0	0	0	0	0	0	0	0	0	0	0	0	0	0	0	0	0	0	0	0	0	0	0	0	0	0	0	0	0	0	0	0	0	0	0	0	0	0	0	0	0	0
gi|169164061|ref|XP_001713902.1|	-		0.0170316	6	0.0145985	0	0	0	0	0	0	0	0	0	0	0	0	0	0	0	0	0	0	0	0	0	0	0	0	0	0	0	0	0	0	0	0	0	0	0	0	0	0	0	0	0	0	0	0
gi|169218196|ref|XP_001724495.1|	-		0.0194647	5	0.0121655	0	0	0	0	0	0	0	0	0	0	0	0	0	0	0	0	0	0	0	0	0	0	0	0	0	0	0	0	0	0	0	0	0	0	0	0	0	0	0	0	0	0	0	0
gi|310110590|ref|XP_003119616.1|	-		0.00243309	1	0.00243309	0	0	0	0	0	0	0	0	0	0	0	0	0	0	0	0	0	0	0	0	0	0	0	0	0	0	0	0	0	0	0	0	0	0	0	0	0	0	0	0	0	0	0	0
gi|310114449|ref|XP_003119953.1|	-		0.00243309	1	0.00243309	0	0	0	0	0	0	0	0	0	0	0	0	0	0	0	0	0	0	0	0	0	0	0	0	0	0	0	0	0	0	0	0	0	0	0	0	0	0	0	0	0	0	0	0
gi|169212748|ref|XP_001717814.1|	-		0.00243309	1	0.00243309	0	0	0	0	0	0	0	0	0	0	0	0	0	0	0	0	0	0	0	0	0	0	0	0	0	0	0	0	0	0	0	0	0	0	0	0	0	0	0	0	0	0	0	0
[truncated: 8,855 more rows]
[truncated: 367 more columns]
